# Supplementary material for: Impairment in global protein synthesis uncouples UPR gene induction from HAC1 mRNA splicing in Saccharomyces cerevisiae
Source: Front Microbiol. 2025 Sep 1;16:1629132. doi: 10.3389/fmicb.2025.1629132 (PMC12435717; doi:10.3389/fmicb.2025.1629132)
Supplement: Supplementary file 2 [file Table_1.xlsx]

## Sheet: Raw data
Gene ID	Transcript ID	Biotype	Gene name	TPM
				Ethanol						Tunicamycin 0.5 ug/mL
				IRE1+			ire1D			IRE1+			ire1D
YAL069W	YAL069W	protein_coding	YAL069W	0	0	0	0	0	0	0	0	0	0	0	0
YAL068W-A	YAL068W-A	protein_coding	YAL068W-A	0	0	0	0	0	0	0	0	0	0	0	0
YAL068C	YAL068C	protein_coding	PAU8	2.68912	1.84152	0	0	0.660422	0	0	0	0	0	0	0
YAL067W-A	YAL067W-A	protein_coding	YAL067W-A	0	0	0	0	0	0	0	0	0	0	0	0
YAL067C	YAL067C	protein_coding	SEO1	3.10411	1.5005	3.02865	1.35348	1.47983	1.48023	0.598835	0.735054	0.530871	0.941818	0.378757	0.490998
YAL066W	YAL066W	protein_coding	YAL066W	0	1.08167	1.24758	0	0	0	0	0	0.765382	0	0	0
YAL065C	YAL065C	protein_coding	YAL065C	1.68157	0	0	0	1.23893	2.72638	0	0	0	0	0	0.565219
YAL064W-B	YAL064W-B	protein_coding	YAL064W-B	0.854025	2.63178	2.02364	0	1.25844	4.15398	0	0	0	1.25858	0.590503	0
YAL064C-A	YAL064C-A	protein_coding	TDA8	4.27013	0	0	0	0.629221	2.76932	0	0	0	0	0.590503	0
YAL064W	YAL064W	protein_coding	YAL064W	1.1417	1.17276	0	1.05785	1.68234	0	0	0	0	0	0	0
YAL063C-A	YAL063C-A	protein_coding	YAL063C-A	0	1.14858	0	0	0.823825	0.906452	0	0	0	0	0	0
YAL063C	YAL063C	protein_coding	FLO9	4.34501	2.8632	1.26267	2.65862	5.55693	4.31986	1.34432	1.73263	1.19175	1.02694	1.24706	0.992017
YAL062W	YAL062W	protein_coding	GDH3	182.584	229.149	248.866	208.233	173.257	175.852	10.679	7.62658	8.08999	9.94637	9.16956	10.5071
YAL061W	YAL061W	protein_coding	BDH2	354.445	402.736	511.238	438.047	377.57	392.721	29.1459	30.8142	27.3468	17.2077	16.8647	16.9201
YAL060W	YAL060W	protein_coding	BDH1	1072.44	890.133	1196.44	1046.42	990.02	977.515	185.516	187.246	200.894	206.373	203.051	214.361
YAL059C-A	YAL059C-A	protein_coding	YAL059C-A	1.53846	0.790156	0	0	1.13349	0.623588	0	0	0	0	0	0
YAL059W	YAL059W	protein_coding	ECM1	7.12891	3.13837	5.42963	4.71812	4.8772	5.36637	18.7874	36.8976	18.5057	43.8997	36.2647	40.0509
YAL058W	YAL058W	protein_coding	CNE1	4.31257	5.09439	6.13127	4.79504	5.71928	6.81731	21.9224	30.5983	22.0987	23.6741	26.5386	25.2225
YAL056C-A	YAL056C-A	protein_coding	YAL056C-A	0.927019	1.90448	0	0	0.683	0.751503	0	1.86591	0.673798	0	0.640973	0
YAL056W	YAL056W	protein_coding	GPB2	16.0045	13.9107	17.503	15.5136	20.0458	21.7569	34.2182	39.6478	30.0662	37.6468	32.5172	34.76
YAL055W	YAL055W	protein_coding	PEX22	15.5801	16.0039	12.7791	17.7672	19.4259	20.4027	8.84357	13.8706	13.9376	13.688	11.1869	13.6964
YAL054C	YAL054C	protein_coding	ACS1	668.085	454.386	406.74	445.476	591.051	552.923	6.85012	7.64394	4.30608	6.26823	5.56677	6.94412
YAL053W	YAL053W	protein_coding	FLC2	203.226	150.776	153.251	155.871	218.328	225.759	202.581	197.844	164.406	210.809	225.077	208.138
YAL051W	YAL051W	protein_coding	OAF1	10.5563	10.9498	10.7902	10.4523	10.6751	14.2628	13.7464	17.8107	14.2173	15.3282	14.3834	14.9583
YAL049C	YAL049C	protein_coding	AIM2	110.218	106.901	117.576	87.8831	101.587	108.216	100.088	92.3623	100.219	86.0677	89.264	95.6433
YAL048C	YAL048C	protein_coding	GEM1	2.12669	2.52063	1.74436	1.81893	4.21853	5.43734	13.547	15.1468	10.7015	14.8268	11.5375	9.23788
YAL047W-A	YAL047W-A	protein_coding	YAL047W-A	0	2.02567	0	0.9136	0.726464	0	0	0	0	0	0	0
YAL047C	YAL047C	protein_coding	SPC72	1.56686	1.25182	0.825047	1.29048	1.28268	1.2702	5.85234	6.13233	6.07392	6.41412	6.98178	7.02214
YAL046C	YAL046C	protein_coding	AIM1	18.2288	28.0871	24.8364	17.7346	20.8172	26.5994	85.9379	74.2991	72.8721	73.8756	71.8429	66.7861
YAL045C	YAL045C	protein_coding	YAL045C	0	0	0	0	0	0	0	0	0	0	0	0
YAL044W-A	YAL044W-A	protein_coding	YAL044W-A	52.7649	46.1708	42.8337	45.2685	32.3964	51.4881	88.1259	99.3216	100.141	87.84	96.6138	119.551
YAL044C	YAL044C	protein_coding	GCV3	195.991	193.505	198.388	199.817	191.132	206.189	745.219	709.191	849.198	802.004	867.912	956.826
YAL043C	YAL043C	protein_coding	PTA1	19.3188	14.1746	13.2425	15.7265	18.1986	20.8069	48.6497	52.7724	51.2524	49.0095	46.9427	50.2786
YAL042C-A	YAL042C-A	protein_coding	YAL042C-A	0	0.884223	2.0397	1.59517	1.90264	4.18694	0.70577	0	0.625669	0.634286	1.19038	0
YAL042W	YAL042W	protein_coding	ERV46	92.0356	82.4878	81.5488	82.3777	89.7078	93.4212	272.98	304.638	294.681	276.838	282.85	280.786
YAL041W	YAL041W	protein_coding	CDC24	10.7827	9.77299	9.16792	10.9311	14.5803	13.9859	30.8905	28.7251	27.6612	34.0244	28.7696	33.5998
YAL040C	YAL040C	protein_coding	CLN3	228.497	200.772	205.027	225.554	261.74	261.356	67.3458	74.7743	63.6374	70.2911	70.4762	68.1444
YAL039C	YAL039C	protein_coding	CYC3	93.598	93.6686	98.5175	88.5853	78.1352	89.2284	44.7929	55.3863	39.7092	56.536	73.0496	67.5123
YAL038W	YAL038W	protein_coding	CDC19	8324.89	6993.61	7559.77	7169.11	8152.52	7559.34	13830.9	13658.6	13898.4	12205.4	13078.7	13727
YAL037C-B	YAL037C-B	protein_coding	YAL037C-B	12.6816	10.627	12.6524	10.8226	13.2775	8.11623	13.1338	8.06071	12.8561	10.0822	10.153	11.4418
YAL037C-A	YAL037C-A	protein_coding	YAL037C-A	0	0	0	0	0	0	0	0	0	0	0	0
YAL037W	YAL037W	protein_coding	YAL037W	2.02353	2.4943	1.91793	2.62489	2.98175	1.31233	4.31363	4.48026	3.82405	3.87672	3.63776	2.17651
YAL036C	YAL036C	protein_coding	RBG1	21.6922	22.2824	27.4367	20.3708	23.5414	20.1992	110.798	110.926	117.612	139.536	125.665	117.449
YAL035W	YAL035W	protein_coding	FUN12	79.9131	126.963	118.38	103.702	81.7435	88.6271	169.875	166.617	180.777	205.258	205.093	227.609
YAL034C-B	YAL034C-B	protein_coding	YAL034C-B	0.919163	0	0	0	0.677212	1.49027	0	0	0	0.677288	0	0
YAL034W-A	YAL034W-A	protein_coding	MTW1	0.374004	0.768359	0.886215	0.693076	0.551111	0.303193	4.29303	4.89318	4.07764	4.68496	3.3618	4.77707
YAL034C	YAL034C	protein_coding	FUN19	261.46	277.454	245.207	256.095	290.305	275.671	19.1172	25.5751	15.9954	25.4817	21.7374	22.3671
YAL033W	YAL033W	protein_coding	POP5	8.10342	10.8851	8.86215	6.35319	8.72592	8.59046	25.5538	32.6212	16.3106	27.0993	31.032	28.9139
YAL032C	YAL032C	protein_coding	PRP45	6.27933	7.91612	5.74874	3.70248	6.72935	6.94151	15.4452	12.3518	16.3892	16.4046	12.8279	14.1989
YAL031W-A	YAL031W-A	protein_coding	YAL031W-A	0	0	0	0	0	0	0	0	0	0	0	0
YAL031C	YAL031C	protein_coding	GIP4	6.41361	4.97767	6.58547	9.64022	6.6155	10.3986	15.4249	17.9296	12.6384	15.2279	11.3328	13.6054
YAL030W	YAL030W	protein_coding	SNC1	105.704	135.016	137.213	144.782	109.031	111.025	114.55	123.031	119.588	126.653	118.846	145.826
YAL029C	YAL029C	protein_coding	MYO4	6.11568	5.29813	5.93619	5.25692	6.0259	7.46653	30.6291	34.1111	28.3311	36.811	32.8098	32.3949
YAL028W	YAL028W	protein_coding	FRT2	27.8842	19.5866	17.9756	24.8865	31.7227	29.5856	4.53881	5.36492	3.57661	3.02155	2.69354	3.30797
YAL027W	YAL027W	protein_coding	SAW1	2.48384	2.12618	2.45231	2.68501	2.13503	3.69154	6.44891	4.58286	6.01789	5.18565	5.15225	5.5659
YAL026C-A	YAL026C-A	protein_coding	YAL026C-A	4.45731	6.10477	7.04116	2.75331	1.64201	4.21562	16.4454	12.7099	14.579	15.8745	14.896	17.4792
YAL026C	YAL026C	protein_coding	DRS2	5.99896	7.31244	6.82307	7.63354	7.72002	8.62399	53.1201	49.9893	44.3007	46.7379	39.6539	46.8882
YAL025C	YAL025C	protein_coding	MAK16	4.23953	2.17743	3.34856	3.92818	4.94563	6.01447	39.9737	47.6444	36.9777	55.4494	52.5202	58.4256
YAL024C	YAL024C	protein_coding	LTE1	1.43507	1.39653	1.16331	1.32968	1.27991	1.6532	5.5115	6.1571	5.16047	6.40028	5.79688	7.10853
YAL023C	YAL023C	protein_coding	PMT2	126.871	114.491	110.748	104.066	114.925	115.923	780.686	785.632	726.002	312.319	319.217	309.498
YAL022C	YAL022C	protein_coding	FUN26	37.8986	29.251	26.7917	31.0412	32.5506	35.3061	80.515	98.1978	81.726	71.7428	73.2566	69.6758
YAL021C	YAL021C	protein_coding	CCR4	15.7903	12.4973	13.9542	15.1104	17.6415	16.8927	61.8669	72.944	61.6187	65.5191	63.6285	63.9513
YAL020C	YAL020C	protein_coding	ATS1	24.3551	23.0163	29.6245	24.0709	23.6862	23.1661	35.6773	40.198	31.1561	38.7636	39.0687	41.2593
YAL019W-A	YAL019W-A	protein_coding	YAL019W-A	0	0	0	0	0	0.462768	0	0	0	0	0.394705	0.383754
YAL019W	YAL019W	protein_coding	FUN30	3.83255	4.23208	3.29199	3.37354	3.60023	5.98082	28.9091	33.0745	26.8817	33.4647	31.137	32.0123
YAL018C	YAL018C	protein_coding	LDS1	4.65784	3.07579	3.54758	5.85713	6.12815	2.69711	0	0.669665	0	0.245153	0.230043	0
YAL017W	YAL017W	protein_coding	PSK1	40.0435	31.7734	25.757	41.1759	49.8781	54.3624	28.7686	32.0951	24.8064	23.9112	21.111	25.0925
YAL016C-B	YAL016C-B	protein_coding	YAL016C-B	0	0	0	0	0	0	0	0	0	0	0	0
YAL016C-A	YAL016C-A	protein_coding	YAL016C-A	0	0	0	0	1.52211	2.51217	0	0	0	0	0	0
YAL016W	YAL016W	protein_coding	TPD3	156.382	165.366	168.708	195.145	193.872	214.146	130.594	131.467	132.01	128.676	112.963	121.981
YAL015C	YAL015C	protein_coding	NTG1	4.88075	7.52031	7.06756	8.29092	10.3884	8.57277	17.5631	18.8293	23.059	20.3796	19.8734	23.15
YAL014C	YAL014C	protein_coding	SYN8	115.24	107.495	105.411	94.6075	106.132	107.16	59.7479	63.5319	59.1258	49.95	53.9019	48.7038
YAL013W	YAL013W	protein_coding	DEP1	30.1875	35.125	16.4583	23.5151	25.1936	24.0388	21.2461	24.4659	21.9416	20.0784	23.8281	23.8854
YAL012W	YAL012W	protein_coding	CYS3	2271.64	1298.3	1184.49	1632.11	2274.94	2290.75	1300.59	1432.01	1388.68	1257.68	1254.01	1231.4
YAL011W	YAL011W	protein_coding	SWC3	2.94543	5.69518	5.95293	3.37127	2.93603	3.2305	10.7963	11.8571	10.9562	11.8731	14.1362	13.6276
YAL010C	YAL010C	protein_coding	MDM10	3.51291	3.60849	2.60124	1.62747	2.58821	3.91573	11.1609	12.8158	6.70252	8.73619	9.10857	9.74144
YAL009W	YAL009W	protein_coding	SPO7	5.84022	7.71314	4.94235	5.0248	5.83965	8.79258	20.1796	18.4725	15.4637	21.8243	15.5757	17.9479
YAL008W	YAL008W	protein_coding	FUN14	110.641	168.518	180.16	148.471	124.083	137.412	73.7335	75.6958	66.5536	58.6348	72.3559	73.646
YAL007C	YAL007C	protein_coding	ERP2	43.1836	36.6216	45.2134	49.3175	47.7246	51.2901	326.889	383.055	308.768	136.9	158.668	171.481
tP(UGG)A	tP(UGG)A	tRNA	TRN1	0	0	0	0	0	0	0	0	0	0	0	0
YAL005C	YAL005C	protein_coding	SSA1	19300.9	17258.5	15378.2	17399.6	20599.4	20974.6	2187.36	2073.11	2176.22	2493.8	2435.03	2767.75
YAL004W	YAL004W	protein_coding	YAL004W	13.5577	11.3475	5.35421	8.83992	8.879	4.88477	1.2351	0.505349	0.729948	0.37	0.347194	1.68781
YAL003W	YAL003W	protein_coding	EFB1	958.86	885.376	1047.87	1125.85	1112.96	1116.7	2309.1	2469.97	2387.5	2464.78	2753.76	2603.39
YAL002W	YAL002W	protein_coding	VPS8	14.5466	8.47605	8.56674	10.7984	18.4892	18.2058	20.5055	23.1153	17.56	18.9301	16.234	16.7557
YAL001C	YAL001C	protein_coding	TFC3	3.54998	3.74252	3.54181	3.20271	5.50636	6.58876	11.7191	13.2566	8.89518	12.1153	9.36616	11.0532
YAR002W	YAR002W	protein_coding	NUP60	11.8504	13.8233	10.4705	10.6079	12.8746	15.1428	21.4084	27.0867	22.3364	25.308	19.7206	23.2242
YAR002C-A	YAR002C-A	protein_coding	ERP1	141	131.162	138.431	131.102	126.768	146.676	594.194	575.547	501.673	290.618	306.793	290.99
YAR003W	YAR003W	protein_coding	SWD1	13.2084	8.87122	8.12537	9.6495	10.8544	16.2673	34.1547	40.9013	28.0628	26.5776	22.305	23.906
YAR007C	YAR007C	protein_coding	RFA1	22.8431	29.9129	26.2374	23.7507	22.6115	25.1621	37.458	33.5188	32.0661	37.7757	34.2416	40.9111
YAR008W	YAR008W	protein_coding	SEN34	6.28761	2.422	3.25909	5.82585	6.36972	5.41572	12.888	17.4016	12.5678	18.8217	17.3899	23.7761
YAR009C	YAR009C	protein_coding	YAR009C	6.07093	7.63224	11.0573	7.38818	6.94298	7.78625	10.4751	5.19788	8.16663	5.94225	6.45311	9.68522
YAR010C	YAR010C	protein_coding	YAR010C	1.47566	3.53689	2.33109	3.41823	4.89251	3.19005	2.01649	1.98014	2.50268	1.26857	1.70054	4.96008
YAR014C	YAR014C	protein_coding	BUD14	8.24916	5.49214	8.14444	7.07718	6.41539	9.28794	34.9446	38.1275	31.5337	40.1851	37.4969	39.3321
YAR015W	YAR015W	protein_coding	ADE1	48.4013	37.7422	50.2285	46.8108	52.5799	59.2855	204.503	229.689	211.338	287.92	279.212	289.753
YAR018C	YAR018C	protein_coding	KIN3	4.22899	4.59958	4.12618	5.30139	3.1158	4.63829	30.3902	29.2917	24.5905	28.5952	30.2728	24.5831
YAR019C	YAR019C	protein_coding	CDC15	14.5727	13.1409	15.1565	15.2548	14.425	15.2405	15.414	16.4573	13.2603	12.3774	12.5374	12.6383
YAR019W-A	YAR019W-A	protein_coding	YAR019W-A	0	0	0	0	0	0	0.801145	0	0	0	0	0
YAR020C	YAR020C	protein_coding	PAU7	0	1.9895	0	0	0	0	0	0	0	0	0	0
YAR023C	YAR023C	protein_coding	YAR023C	14.4615	10.5222	12.8501	12.2828	14.6504	17.0967	4.44635	4.24493	4.37969	7.104	4.16633	2.43044
tL(CAA)A	tL(CAA)A	tRNA	SUP56	0	0	0	0	0	0	0	0	0	0	0	0
YAR027W	YAR027W	protein_coding	UIP3	73.0734	87.3357	80.041	79.2045	67.7212	84.2002	63.6808	67.0659	53.447	65.0197	52.4322	53.1402
YAR028W	YAR028W	protein_coding	YAR028W	28.1538	33.1866	32.262	37.6325	28.2239	36.2928	16.2718	26.9405	19.1215	25.5064	22.6577	19.2367
YAR029W	YAR029W	protein_coding	YAR029W	13.0153	2.97099	17.1335	13.3995	15.9822	10.5511	2.37139	1.45541	4.2045	5.328	0.999919	0.972177
YAR030C	YAR030C	protein_coding	YAR030C	1.90283	0.977299	0	0.881544	0	0.771279	0.780062	0	0	0	0	0
YAR031W	YAR031W	protein_coding	PRM9	2.90197	3.35354	3.43816	4.03328	4.27618	2.6466	3.27156	4.38082	1.58196	2.67291	3.2606	3.65785
YAR033W	YAR033W	protein_coding	MST28	2.76922	5.21503	6.01495	2.9935	5.7808	7.48305	7.94667	9.75432	8.38663	11.903	11.4884	12.4108
YAR035W	YAR035W	protein_coding	YAT1	9.45883	9.55423	7.28422	6.42707	6.85284	8.05135	5.04092	9.51937	6.87509	7.55058	6.21316	7.31252
YAR035C-A	YAR035C-A	protein_coding	YAR035C-A	0	0	0	0	0	0	0	0	0	0	0	0
YAR042W	YAR042W	protein_coding	SWH1	22.8964	33.5454	27.5591	32.4562	24.2623	24.847	22.4374	26.8987	23.1398	26.3487	26.9953	29.0059
YAR047C	YAR047C	protein_coding	YAR047C	0	0	0	0	1.49366	1.64347	0	0	0	0	0.700878	0.681432
YAR050W	YAR050W	protein_coding	FLO1	12.7643	6.88176	4.67885	7.44899	13.3531	15.2641	2.08152	2.27112	1.17893	1.81873	1.75538	1.94372
YAR053W	YAR053W	protein_coding	YAR053W	0	0	0	0	0	0	0	0	0	0	0	0
YAR060C	YAR060C	protein_coding	YAR060C	0	0	0	0	0.713491	0.785052	0	0.974602	0	0	0	0
YAR064W	YAR064W	protein_coding	YAR064W	0	0	0	0	0.79911	0	0	0	0	0	0	0
YAR066W	YAR066W	protein_coding	YAR066W	0	0.546137	1.25982	1.47788	0	0.431009	0	0	0	1.17529	0	0
YAR068W	YAR068W	protein_coding	YAR068W	1.33903	0	2.37965	0.620346	1.47983	1.62826	0	0	0.486632	0.986667	0	0
YAR069C	YAR069C	protein_coding	YAR069C	1.10675	0	0	1.02547	0.815419	0	0	1.11383	0	0	0	0
YAR070C	YAR070C	protein_coding	YAR070C	0	0	0	0	0	0	0	0	0	0	0	0
YAR071W	YAR071W	protein_coding	PHO11	3.24457	2.14254	2.74575	0	0.3415	2.81814	3.8003	2.79886	1.0107	4.44	0.96146	1.24638
YAR073W	YAR073W	protein_coding	IMD1	1.61081	0.275772	0	0.746257	1.7802	0.652915	0	0	0	0	0	0.180478
YAR075W	YAR075W	protein_coding	YAR075W	2.74585	0	0	0	0	0	0	0.690857	0	0	0	0
YBL113C	YBL113C	protein_coding	YBL113C	3.55611	2.95038	2.10658	3.54841	3.72851	6.20914	13.1204	17.3437	11.5319	14.6134	14.3746	13.7919
YBL113W-A	YBL113W-A	protein_coding	YBL113W-A	0.673672	0	0	0	0	0	0	0	0	0	0	0
YBL112C	YBL112C	protein_coding	YBL112C	1.02322	0	0	0.948075	0	0	0.838934	0	1.48744	3.01585	0.70749	0.687861
YBL111C	YBL111C	protein_coding	YBL111C	0.974202	0	0.961835	0	0.598136	0	3.86061	4.90219	2.47833	6.22132	2.91892	4.03861
YBL109W	YBL109W	protein_coding	YBL109W	0	0.99475	0	0	0	0	0	0	0	0	0	0
YBL108C-A	YBL108C-A	protein_coding	PAU9	0	0	0	0	0	0	0	0	0	0	0	0
YBL108W	YBL108W	protein_coding	YBL108W	0	0	0	0	0	0	0	0	0	0	0	0
YBL107W-A	YBL107W-A	protein_coding	YBL107W-A	0	0	0	0	0	0	0	0	0	0	0	0
YBL107C	YBL107C	protein_coding	MIX23	13.2135	23.7528	18.2641	14.2837	15.4143	13.3897	32.5013	25.4881	20.4089	13.7933	19.4147	15.1748
YBL106C	YBL106C	protein_coding	SRO77	4.82765	4.07739	3.17758	2.98208	5.29579	6.34875	7.12472	7.01791	6.70599	8.69555	8.01122	9.44771
YBL105C	YBL105C	protein_coding	PKC1	9.13258	8.1238	7.47359	9.77044	8.94837	12.2882	34.6599	36.4799	30.7947	34.7569	33.0702	34.6211
YBL104C	YBL104C	protein_coding	SEA4	2.81853	2.46629	2.59723	2.70827	1.69205	2.87727	18.5728	14.6031	12.8229	18.6147	17.1064	16.8423
YBL103C	YBL103C	protein_coding	RTG3	6.23596	5.94808	4.2218	7.01615	8.36851	10.4717	20.0862	19.2759	15.0546	20.6775	17.555	18.8646
YBL102W	YBL102W	protein_coding	SFT2	54.7327	62.9272	60.0862	58.6227	49.5744	67.1656	138.331	142.509	152.559	133.2	119.435	129.624
YBL101C	YBL101C	protein_coding	ECM21	12.7088	7.47397	5.63198	9.52824	15.5819	14.2349	22.1125	28.2164	21.1541	27.0212	20.8614	20.7392
YBL100W-C	YBL100W-C	protein_coding	YBL100W-C	0	0	0	0	0	0	0	0	0	0	0	0
YBL100W-A	YBL100W-A	protein_coding	YBL100W-A	0	0	0	0.22892	0	0	0	0	0	0	0	0
YBL100W-B	YBL100W-B	protein_coding	YBL100W-B	0.4287	0.566182	0.798144	0	0.360976	0.595771	13.0051	11.5874	9.65955	2.93326	1.43975	1.688
tF(GAA)B	tF(GAA)B	tRNA	tF(GAA)B	0	0	0	0	0	0	0	0	0	0	0	0
YBL100C	YBL100C	protein_coding	YBL100C	0	1.06107	1.22382	0	0	0	0.846924	0	0.750803	0.761143	0.714228	0
YBL099W	YBL099W	protein_coding	ATP1	1159.7	1543.24	1749.36	1652.11	1320.29	1309.39	1086.99	1013.79	1250.81	1123.12	1098.26	1153.12
YBL098W	YBL098W	protein_coding	BNA4	11.5284	12.3254	11.986	11.9898	17.681	19.8358	40.1233	42.3836	44.8039	43.8606	37.2529	43.4949
YBL097W	YBL097W	protein_coding	BRN1	0.861943	0.442697	0	0.266215	0.42337	0.698748	4.94694	6.65053	2.92366	7.51565	6.15844	5.21499
YBL096C	YBL096C	protein_coding	YBL096C	3.15906	1.08167	0	1.95138	0	1.7073	0	0	0	0	0	0
YBL095W	YBL095W	protein_coding	YBL095W	16.009	18.089	18.4928	15.2042	16.8079	23.6848	37.7366	34.6397	27.9266	27.7213	27.1196	24.2147
YBL094C	YBL094C	protein_coding	YBL094C	0.977128	0	0	0	2.15976	2.37637	0	0	0	1.44	0	0
YBL093C	YBL093C	protein_coding	ROX3	30.428	31.76	19.188	16.3704	19.8874	30.6348	39.8361	47.416	39.9523	33.9931	29.5225	35.3019
YBL092W	YBL092W	protein_coding	RPL32	538.166	625.098	771.988	706.54	574.627	635.617	3049.32	2883.87	3328.49	3063.8	3543.6	3419.69
YBL091C-A	YBL091C-A	protein_coding	SCS22	48.068	75.9628	64.2506	59.384	48.5823	50.4574	19.7054	25.4283	18.3648	19.0718	19.6007	22.7854
YBL091C	YBL091C	protein_coding	MAP2	98.1805	152.334	136.114	132.169	102.066	127.097	160.574	189.082	186.998	169.12	190.15	202.498
YBL090W	YBL090W	protein_coding	MRP21	14.0147	14.3959	14.4383	11.2917	13.4682	19.2647	22.4816	22.6896	21.7016	20.6535	19.8018	24.1679
YBL089W	YBL089W	protein_coding	AVT5	12.025	8.2348	9.21856	13.7636	11.2918	17.7763	35.3775	36.3061	29.6486	33.0104	34.3994	30.5919
YBL088C	YBL088C	protein_coding	TEL1	6.34117	4.27586	4.33254	5.44293	6.56371	9.83962	8.13357	8.2219	5.31595	8.31305	6.59021	6.79966
YBL087C	YBL087C	protein_coding	RPL23A	392.189	410.933	484.207	385.963	480.624	439.629	2077.54	1839.82	1941.72	2106.3	2067.22	2010.93
YBL086C	YBL086C	protein_coding	YBL086C	19.7413	23.1413	15.6843	17.0004	19.165	22.4051	5.52224	7.4796	4.05144	8.21447	7.54757	8.43108
YBL085W	YBL085W	protein_coding	BOI1	13.4886	14.6505	11.2651	12.498	15.3957	17.9258	20.3055	21.03	18.9652	21.9149	16.8182	21.1827
YBL084C	YBL084C	protein_coding	CDC27	15.5761	13.7981	11.3433	14.5646	13.5817	16.1024	13.0051	13.0872	11.0098	16.8474	13.6353	10.8553
YBL083C	YBL083C	protein_coding	YBL083C	10.6934	3.92296	6.33456	9.90805	3.37652	3.09598	11.2724	7.687	15.5448	14.6332	3.69688	9.24252
YBL082C	YBL082C	protein_coding	ALG3	31.9004	30.8264	23.5165	21.6756	30.8154	30.0749	81.3712	82.2828	77.4603	64.2494	70.4191	63.5409
YBL081W	YBL081W	protein_coding	YBL081W	13.8148	11.4733	8.70604	11.9833	10.6115	11.9141	31.0883	31.3563	32.9011	30.5385	46.5409	39.3218
YBL080C	YBL080C	protein_coding	PET112	6.00339	3.70003	5.21591	3.15209	4.57056	4.86674	6.72695	10.2711	9.4543	7.22524	5.5346	6.99537
YBL079W	YBL079W	protein_coding	NUP170	5.12358	5.93012	5.89925	5.41595	7.33714	8.42403	34.1982	36.4578	26.5404	40.3056	33.131	34.2008
YBL078C	YBL078C	protein_coding	ATG8	433.845	792.159	623.993	745.203	539.738	535.752	24.1158	41.6271	24.7192	20.3186	22.8795	35.2208
YBL077W	YBL077W	protein_coding	YBL077W	2.25961	0	0	0	1.10988	0	0	0	1.09492	0.555	0.520791	0
YBL076C	YBL076C	protein_coding	ILS1	104.923	70.606	65.8673	71.1807	114.169	117.262	347.918	369.582	334.881	429.17	350.158	382.778
YBL075C	YBL075C	protein_coding	SSA3	1646.61	1617.53	1601.12	1561.24	1523.6	1804.51	19.4271	22.167	13.3412	15.4922	12.4605	12.5635
YBL074C	YBL074C	protein_coding	AAR2	2.43733	1.87773	2.52671	1.12917	2.46916	2.22284	7.74365	8.58526	4.20745	7.18382	3.79183	6.14437
YBL073W	YBL073W	protein_coding	YBL073W	1.0429	0	0	0	0	0	0	0	0	0	0	0
YBL072C	YBL072C	protein_coding	RPS8A	333.478	399.088	363.767	392.984	368.545	368.764	1628.56	1571.62	1850.45	1607.15	1681.21	1713.28
YBL071C-B	YBL071C-B	protein_coding	YBL071C-B	0	0	0	0	0	0	0	0	0	0	0	0
YBL071W-A	YBL071W-A	protein_coding	KTI11	41.8164	63.0887	47.9944	48.4318	51.9903	54.0267	27.8567	28.9328	21.8457	52.959	44.2735	37.7743
YBL071C	YBL071C	protein_coding	YBL071C	2.10604	1.08167	1.24758	0	0.775835	0.853649	0	0	0	0	0	0
YBL070C	YBL070C	protein_coding	YBL070C	0	0	0	0	0.746832	0	0.831094	0	0	0	0	0
YBL069W	YBL069W	protein_coding	AST1	9.33271	12.1776	9.56288	10.2833	11.7079	13.0866	21.5079	25.385	18.8836	25.8346	22.6726	23.2305
YBL068W-A	YBL068W-A	protein_coding	YBL068W-A	0	0	0	0	0	0	0	0	0	0	0	0
YBL068W	YBL068W	protein_coding	PRS4	11.2773	11.2434	10.2172	8.60516	13.6851	17.7465	44.5995	37.0528	38.5734	54.502	56.4174	46.602
YBL067C	YBL067C	protein_coding	UBP13	9.42511	6.55365	6.52813	7.1207	11.1106	13.8707	23.1829	22.911	22.3434	29.4892	27.07	26.8063
YBL066C	YBL066C	protein_coding	SEF1	13.4987	11.0539	7.60494	10.6706	12.171	14.3865	17.4913	16.4351	13.585	18.2933	15.6645	17.324
YBL065W	YBL065W	protein_coding	YBL065W	1.88628	0.9688	1.1174	0.873878	1.38976	1.52915	0	0	0	0	0	0
YBL064C	YBL064C	protein_coding	PRX1	690.923	681.229	815.148	742.596	686.869	790.326	205.347	207.895	234.999	180.278	185.481	192.302
YBL063W	YBL063W	protein_coding	KIP1	1.75567	1.60305	0.693351	0.542244	1.43725	1.81861	7.2773	4.71175	4.67902	5.39029	4.3162	5.44227
YBL062W	YBL062W	protein_coding	YBL062W	0	0	0	0	0	0	0	0	0	0	0	0
YBL061C	YBL061C	protein_coding	SKT5	7.62496	8.47179	7.92762	7.35336	7.22295	9.20888	33.555	36.4896	31.217	31.6469	32.171	35.3582
YBL060W	YBL060W	protein_coding	YEL1	3.15294	3.56259	3.7355	1.31463	2.43914	3.96177	10.2111	12.6925	8.13552	10.8031	8.50221	10.4919
YBL059C-A	YBL059C-A	protein_coding	CMC2	16.7622	31.3979	30.373	30.1488	26.1527	28.7757	23.4444	18.8541	19.3503	21.7964	27.2705	25.8511
YBL059W	YBL059W	protein_coding	YBL059W	3.91355	5.1686	4.63664	3.62614	4.53104	6.34516	10.0845	12.9411	8.12725	7.41526	6.9582	11.2752
YBL058W	YBL058W	protein_coding	SHP1	81.6017	85.3984	62.4322	85.8008	98.0041	89.5848	106.335	118.166	103.191	115.168	121.511	140.152
YBL057C	YBL057C	protein_coding	PTH2	23.3529	22.389	31.3567	23.5613	25.2351	31.5523	56.5899	60.0616	55.0709	60.0356	49.8763	58.9586
YBL056W	YBL056W	protein_coding	PTC3	117.943	173.413	160.284	153.208	128.301	145.668	142.776	164.548	142.541	143.14	139.114	144.427
YBL055C	YBL055C	protein_coding	YBL055C	5.17715	6.6475	5.52034	4.0774	7.62874	8.18403	30.9865	32.8248	21.449	39.8646	34.5437	32.3672
YBL054W	YBL054W	protein_coding	TOD6	2.4744	4.65982	3.17588	2.29268	4.70959	4.34614	13.0178	17.0166	13.9384	28.1087	31.0811	27.4464
YBL053W	YBL053W	protein_coding	YBL053W	0	0	0	0	0	0	0	0	0	0	0	0
YBL052C	YBL052C	protein_coding	SAS3	1.43398	1.33909	1.69893	1.57025	2.01699	1.26816	12.826	10.8893	8.71726	13.8323	11.4474	12.6196
YBL051C	YBL051C	protein_coding	PIN4	34.3704	54.457	40.3367	48.6707	37.5068	41.9258	42.1373	48.4592	43.7183	52.9216	54.4799	60.7065
YBL050W	YBL050W	protein_coding	SEC17	47.3824	50.5727	44.2956	41.8447	58.9105	71.7211	84.9815	87.1754	91.2111	79.3745	71.9225	70.1759
YBL049W	YBL049W	protein_coding	MOH1	197.415	164.313	182.12	171.349	221.911	245.433	2.55905	5.49704	4.53723	4.59971	3.77667	5.24556
YBL048W	YBL048W	protein_coding	RRT1	15.6434	7.49889	1.23559	10.6294	10.7573	17.7543	0	0	0.758023	0	0	0
YBL047C	YBL047C	protein_coding	EDE1	27.1545	21.444	17.8525	23.8514	25.7889	32.8927	71.103	78.7467	70.4489	78.6477	82.2654	90.6931
YBL046W	YBL046W	protein_coding	PSY4	6.87085	10.0825	5.23308	5.4568	8.13574	12.9303	17.3025	10.6192	10.7015	13.1995	10.8588	15.3415
YBL045C	YBL045C	protein_coding	COR1	325.384	499.895	484.545	457.717	380.014	365.526	302.507	284.805	325.665	273.264	308.818	312.986
YBL044W	YBL044W	protein_coding	YBL044W	0	0	0	0	0	0.714844	1.44597	0	0.64093	0	1.21941	0.592791
YBL043W	YBL043W	protein_coding	ECM13	10.9302	9.93208	9.96133	8.56942	11.4601	9.54234	6.54889	12.6925	5.50007	8.36372	3.77876	3.95653
YBL042C	YBL042C	protein_coding	FUI1	10.5072	10.793	12.047	10.0496	10.2386	11.1281	79.6175	81.696	70.4582	152.847	121.865	106.066
YBL041W	YBL041W	protein_coding	PRE7	127.285	171.722	144.962	128.319	148.265	161.318	152.499	153.359	124.441	167.436	159.285	172.039
YBL040C	YBL040C	protein_coding	ERD2	229.741	234.978	277.446	248.042	242.639	245.393	409.873	354.259	336.121	199.437	218.846	228.02
YBL039W-B	YBL039W-B	protein_coding	YBL039W-B	0	3.71373	0	0	2.6637	0	0	0	0	0	0	0
YBL039C	YBL039C	protein_coding	URA7	11.0331	5.95478	11.0777	7.45056	10.1955	10.3085	92.7601	96.1697	88.077	153.777	136.023	119.175
YBL039C-A	YBL039C-A	protein_coding	YBL039C-A	0	0	0	0	0	0	0	0	0	0	0	0
YBL038W	YBL038W	protein_coding	MRPL16	27.4644	26.7771	18.7512	25.8788	23.3217	40.7553	27.8613	22.0185	20.9774	30.5274	23.1741	32.8579
YBL037W	YBL037W	protein_coding	APL3	3.91137	4.45214	3.50685	3.33028	4.51739	5.31326	19.9349	17.0223	14.599	15.8126	15.2765	16.4161
YBL036C	YBL036C	protein_coding	YBL036C	56.753	87.6614	77.2003	77.1248	65.0439	85.5403	91.6845	94.3476	78.5288	103.772	84.8768	91.2829
YBL035C	YBL035C	protein_coding	POL12	3.99432	2.84053	2.36617	3.55864	3.05609	2.98898	16.2487	13.7604	14.6279	19.2442	16.2522	18.1767
YBL034C	YBL034C	protein_coding	STU1	4.51325	2.94352	3.05551	2.78787	5.80595	3.71681	6.81343	7.06555	5.83187	8.18203	6.78611	7.2239
YBL033C	YBL033C	protein_coding	RIB1	32.6011	28.336	25.626	22.9456	24.4814	26.9368	50.8889	69.7207	51.493	40.6529	33.162	35.403
YBL032W	YBL032W	protein_coding	HEK2	41.7377	51.9145	41.0396	51.3003	49.3691	59.3845	93.3501	96.5826	79.6598	96.6572	98.7485	105.362
YBL031W	YBL031W	protein_coding	SHE1	3.83933	3.61514	1.51624	4.15028	3.77161	3.37179	7.60733	6.76184	5.11609	10.1373	7.52151	9.67875
YBL030C	YBL030C	protein_coding	PET9	649.067	732.037	734.35	683.31	648.557	675.568	1061.55	1030.65	959.357	1025.18	1014.89	954.501
YBL029C-A	YBL029C-A	protein_coding	YBL029C-A	212.356	313.126	285.408	271.868	180.851	181.405	36.5069	57.4502	37.3426	34.4918	22.8929	23.0252
YBL029W	YBL029W	protein_coding	YBL029W	115.654	132.69	91.6891	112.225	119.973	111.948	5.66114	6.36982	3.13665	5.9357	4.77415	7.54275
YBL028C	YBL028C	protein_coding	YBL028C	2.02731	0	1.20095	1.87843	0.746832	1.64347	16.6219	17.3425	10.3148	18.6729	16.8211	16.3544
YBL027W	YBL027W	protein_coding	RPL19B	280.287	296.121	319.9	293.554	325.532	327.639	1636.26	1499.45	1743.9	1713.23	1785.64	1824.75
YBL026W	YBL026W	protein_coding	LSM2	27.1153	26.6925	37.4795	34.5455	30.799	33.8881	53.7268	57.9888	45.1655	59.94	44.5276	53.9254
YBL025W	YBL025W	protein_coding	RRN10	8.17174	3.81548	6.16101	4.8183	6.02069	5.42009	3.65454	7.4764	4.85965	4.92657	4.62291	1.99762
YBL024W	YBL024W	protein_coding	NCL1	10.6086	10.084	10.13	12.0302	13.4157	13.221	64.2612	63.103	57.8886	81.32	67.4398	79.7256
YBL023C	YBL023C	protein_coding	MCM2	4.49321	5.64112	6.21064	3.46937	6.98877	7.18381	24.7645	24.2428	22.7703	22.1642	19.4173	21.0601
YBL022C	YBL022C	protein_coding	PIM1	14.4424	16.1125	13.8246	15.0655	17.8285	22.0202	62.343	60.6419	53.2514	73.2248	66.066	77.4784
YBL021C	YBL021C	protein_coding	HAP3	7.48008	7.68359	2.65864	13.8615	10.4711	13.9469	23.305	21.8311	15.7669	24.8028	18.102	16.594
YBL020W	YBL020W	protein_coding	RFT1	13.5812	6.7816	6.48093	8.73878	13.3417	17.1264	64.9554	57.1405	47.3006	53.0947	49.822	42.4799
YBL019W	YBL019W	protein_coding	APN2	3.33086	4.4907	1.23322	3.47203	3.0676	3.03775	11.7773	9.2185	5.74991	9.20384	6.90923	7.97707
YBL018C	YBL018C	protein_coding	POP8	13.76	15.7972	21.0972	10.4996	20.8723	15.7479	29.8636	17.921	32.3574	35.7851	34.6987	35.3684
YBL017C	YBL017C	protein_coding	PEP1	24.0949	18.0516	15.534	20.8625	27.3619	34.5025	77.783	80.554	59.1258	81.6398	70.1525	68.9907
YBL016W	YBL016W	protein_coding	FUS3	7.96608	5.03557	4.35597	4.54219	6.32065	8.69323	1.25603	0.308349	0.668088	1.35458	1.05924	1.64776
YBL015W	YBL015W	protein_coding	ACH1	73.4737	64.4795	69.7369	68.8407	74.6038	76.7474	47.079	50.953	49.8137	45.6469	47.1024	48.5627
YBL014C	YBL014C	protein_coding	RRN6	2.90846	3.36103	2.87153	2.58258	4.37502	3.3402	17.388	15.9769	15.7669	20.3595	19.5236	19.9595
YBL013W	YBL013W	protein_coding	FMT1	0.539608	0.554289	1.27862	0.24999	1.98784	1.53105	4.20302	4.88756	3.13769	4.57254	4.47725	5.98542
YBL012C	YBL012C	protein_coding	YBL012C	0	0	0	0	0	0.656163	0.663635	0	0	0	0	0
YBL011W	YBL011W	protein_coding	SCT1	36.2489	31.8111	27.8983	31.4711	39.8504	46.3925	50.548	55.4395	43.6701	59.0987	59.8964	61.8803
YBL010C	YBL010C	protein_coding	YBL010C	6.17573	4.75781	3.6584	5.00692	4.55009	4.38065	15.5069	17.4804	12.0636	14.5051	12.0097	14.5308
YBL009W	YBL009W	protein_coding	ALK2	1.76229	1.48111	1.8981	0.890659	2.59681	2.20789	13.0041	13.3824	11.6447	17.3534	15.0652	16.1551
YBL008W-A	YBL008W-A	protein_coding	YBL008W-A	0	0	0	0	0	0	0	0	0	0	0	0
YBL008W	YBL008W	protein_coding	HIR1	2.57934	1.58971	1.98634	2.38992	1.90038	3.45012	16.3896	16.873	12.2798	10.3582	11.5924	11.7043
YBL007C	YBL007C	protein_coding	SLA1	38.9415	34.4527	33.8541	36.001	41.2713	46.1876	86.9271	98.1084	95.1711	95.1337	96.3175	104.48
YBL006C	YBL006C	protein_coding	LDB7	44.3433	53.5516	49.6966	45.5286	40.6178	44.2058	61.4137	71.7652	67.9456	57.8426	60.4923	67.2735
YBL006W-A	YBL006W-A	protein_coding	YBL006W-A	0	0	0	0	0	0	0	0	0	0	0	0
YBL005W	YBL005W	protein_coding	PDR3	5.10667	3.87718	3.0251	4.8345	4.58037	6.83968	13.9261	16.7588	11.5387	14.7243	13.8167	15.7469
YBL005W-A	YBL005W-A	protein_coding	YBL005W-A	2.45944	5.81061	6.99326	4.78552	2.89927	1.39565	4.83957	3.21773	5.18412	3.44326	6.292	7.27479
YBL005W-B	YBL005W-B	protein_coding	YBL005W-B	7.53546	8.88251	17.3433	12.3617	8.6009	11.4163	18.0791	15.0431	15.5334	16.7486	15.9298	21.3425
YBL004W	YBL004W	protein_coding	UTP20	2.7398	2.05491	2.31859	2.4983	2.88372	3.596	19.3258	18.3822	14.6985	28.8725	25.2285	24.09
YBL003C	YBL003C	protein_coding	HTA2	31.8044	48.5857	45.4102	47.6034	36.6509	42.3102	266.781	236.367	299.333	275.814	265.016	293.298
YBL002W	YBL002W	protein_coding	HTB2	170.909	195.815	165.494	232.968	168.297	190.506	539.626	506.084	531.535	621.802	720.396	804.255
YBL001C	YBL001C	protein_coding	ECM15	136.351	175.076	200.707	182.807	148.406	162.453	276.944	254.696	268.037	259.55	227.839	240.266
YBR001C	YBR001C	protein_coding	NTH2	85.5469	91.1553	81.2799	94.0622	103.547	111.455	30.4014	31.8661	28.0614	29.6758	22.0853	26.2338
YBR002C	YBR002C	protein_coding	RER2	19.6515	22.5153	15.6709	21.3598	19.7689	23.8962	70.0262	77.5879	54.9368	46.7824	44.4215	37.8539
YBR003W	YBR003W	protein_coding	COQ1	64.5276	47.2443	37.4117	59.3647	80.4168	68.8196	56.6582	62.1772	48.0657	38.6111	38.4462	42.302
YBR004C	YBR004C	protein_coding	GPI18	158.943	105.251	120.803	109.99	176.578	186.387	35.4479	29.1752	25.6121	42.3539	29.7211	28.3925
YBR005W	YBR005W	protein_coding	RCR1	221.991	216.577	260.005	229.638	249.442	297.88	78.9539	83.1418	65.9409	89.6299	88.661	77.6833
YBR006W	YBR006W	protein_coding	UGA2	142.001	128.191	125.147	106.954	135.913	148.132	44.1064	41.4265	44.1662	43.972	40.2076	44.2165
YBR007C	YBR007C	protein_coding	DSF2	7.50546	7.86082	4.882	5.72704	5.96351	7.75465	16.0479	14.0702	13.5848	13.555	11.6001	15.5324
YBR008C	YBR008C	protein_coding	FLR1	11.0634	4.4646	6.55379	6.40685	6.25897	8.64844	12.6344	16.3037	8.75937	14.7029	9.56206	8.36709
YBR009C	YBR009C	protein_coding	HHF1	189.807	265.675	302.719	275.398	172.116	200.369	289.013	345.309	297.145	378.083	355.5	319.697
YBR010W	YBR010W	protein_coding	HHT1	121.92	145.568	222.298	176.051	144.073	123.225	147.346	139.432	175.507	166.257	153.82	154.342
YBR011C	YBR011C	protein_coding	IPP1	1240.15	1471.18	1505.87	1615.61	1481.68	1417.8	1955.47	2038.71	2219.13	1997.17	2232.63	2396.52
YBR012C	YBR012C	protein_coding	YBR012C	17.0439	15.1202	29.3717	26.5597	19.9778	18.2132	3.81116	0.779682	3.37862	2.28343	1.07134	2.60404
YBR012W-A	YBR012W-A	protein_coding	YBR012W-A	0	0	0	0	0	0	0	0	0	0	0	0
YBR012W-B	YBR012W-B	protein_coding	YBR012W-B	9.75348	9.82861	8.92267	11.8971	6.68578	9.10786	13.4124	13.295	10.4544	12.6453	9.43293	11.4951
YBR013C	YBR013C	protein_coding	YBR013C	10.8461	21.4254	14.8271	21.6453	19.0557	27.7305	25.9941	30.2277	20.6182	15.984	18.46	20.7522
YBR014C	YBR014C	protein_coding	GRX7	32.432	33.3144	24.5664	25.124	25.0701	33.6187	81.0805	80.7965	71.8784	62.2906	57.7159	43.9624
YBR015C	YBR015C	protein_coding	MNN2	64.2061	53.6566	51.3575	64.5325	75.7685	72.6344	147.815	159.17	127.216	122.419	121.646	117.539
YBR016W	YBR016W	protein_coding	YBR016W	245.509	474.149	295.851	425.355	268.228	218.111	86.1696	111.694	109.39	123.287	150.569	180.305
YBR017C	YBR017C	protein_coding	KAP104	19.7095	17.6998	21.3936	20.3398	22.3473	24.1102	83.0244	86.4692	70.7708	80.7896	76.626	82.9894
YBR018C	YBR018C	protein_coding	GAL7	5.02409	2.4286	3.50139	3.28597	3.7016	4.55202	0.484616	0.297426	0.429615	0.871063	0.817372	0.397347
YBR019C	YBR019C	protein_coding	GAL10	0.309889	0.7958	0.183573	0.143566	0.570793	0.75365	0.889271	0.311873	0	0.228343	0	0.208324
YBR020W	YBR020W	protein_coding	GAL1	4.51067	1.68487	3.88661	4.36939	4.83394	4.3215	4.0345	4.74589	2.3844	4.07909	2.41001	2.75664
YBR021W	YBR021W	protein_coding	FUR4	6.6719	4.92041	4.45903	6.65746	5.79796	8.59843	23.0032	30.8183	20.8899	36.4304	31.9375	27.6012
YBR022W	YBR022W	protein_coding	POA1	9.13999	10.6405	10.1068	9.59793	8.08089	10.8672	18.9844	17.1705	17.7156	11.6737	15.1673	14.7465
YBR023C	YBR023C	protein_coding	CHS3	26.2316	17.7724	16.3106	24.1328	26.3857	29.4092	63.3777	59.633	53.2098	63.7441	65.1534	57.8428
YBR024W	YBR024W	protein_coding	SCO2	29.0906	43.1629	37.444	35.6062	21.9623	25.6208	11.1895	13.7348	13.5741	16.1428	9.68464	16.4176
YBR025C	YBR025C	protein_coding	OLA1	1305.38	1680.49	1590.81	1661.11	1484.12	1475.37	521.855	471.717	533.279	551.144	543.753	566.508
YBR026C	YBR026C	protein_coding	ETR1	44.694	61.4082	56.6619	54.8639	50.3377	48.6938	103.398	95.4036	110.078	103.204	95.8583	110.04
YBR027C	YBR027C	protein_coding	YBR027C	0	0	0	0	0	0	0	0	0	0	0	0
YBR028C	YBR028C	protein_coding	YPK3	6.8046	2.54172	1.95439	3.43903	9.26725	9.36093	16.7372	23.8648	15.8868	22.9428	15.398	17.6045
YBR029C	YBR029C	protein_coding	CDS1	129.064	81.2481	76.3151	87.1111	113.236	104.244	186.009	164.925	130.989	172.578	191.906	181.169
YBR030W	YBR030W	protein_coding	RKM3	5.49171	4.02937	6.27402	5.0884	7.22523	6.83691	23.1564	24.8709	18.675	27.1699	20.6131	27.0293
YBR031W	YBR031W	protein_coding	RPL4A	706.342	532.814	514.359	574.737	676.712	718.182	3197.94	3260.53	3187.69	3393.63	3501.16	3293.75
YBR032W	YBR032W	protein_coding	YBR032W	0	0	0	0.99501	0	1.74111	0	0	0	0	0	0
YBR033W	YBR033W	protein_coding	EDS1	2.94732	2.6642	3.49188	2.1847	2.60579	3.24943	1.35324	1.42377	0.428448	0.955565	0.489091	0.475521
YBR034C	YBR034C	protein_coding	HMT1	20.8221	14.0462	13.9915	17.5652	21.7523	22.4223	96.826	108.53	94.6464	160.069	141.822	146.453
YBR035C	YBR035C	protein_coding	PDX3	146.825	164.442	161.047	165.445	155.635	188.906	187.951	212.114	243.732	228.592	184.374	214.601
YBR036C	YBR036C	protein_coding	CSG2	256.771	179.452	206.665	204.171	258.982	273.191	278.032	288.691	247.436	308.402	303.26	276.396
YBR037C	YBR037C	protein_coding	SCO1	58.6277	43.6615	48.6221	52.9641	55.6138	61.1916	27.3391	33.1892	24.5026	25.65	24.5757	23.4012
YBR038W	YBR038W	protein_coding	CHS2	5.17553	5.31634	3.1992	5.21245	6.88031	10.033	46.9542	43.8207	38.8447	39.7113	42.1646	45.1548
YBR039W	YBR039W	protein_coding	ATP3	162.344	175.331	165.157	175.868	182.105	197.833	226.878	228.807	220.837	229.258	236.038	250.99
YBR040W	YBR040W	protein_coding	FIG1	1.45099	1.11785	1.71908	0.672214	1.60357	1.17627	0	0	0	0.267291	0.250816	0
YBR041W	YBR041W	protein_coding	FAT1	47.9172	47.8906	51.784	47.3981	58.0846	66.4037	80.5653	79.1784	64.7148	69.423	62.7934	66.0572
YBR042C	YBR042C	protein_coding	CST26	12.5357	11.7571	13.5604	12.1201	13.6531	13.2552	40.8886	33.4597	29.7114	45.5825	39.1928	41.9526
YBR043C	YBR043C	protein_coding	QDR3	19.806	11.6256	13.0363	11.943	19.225	18.2223	44.5924	59.9564	37.2464	59.5346	46.6266	49.1372
YBR044C	YBR044C	protein_coding	TCM62	6.43574	5.05535	5.83077	4.38464	6.97304	6.44483	12.2604	13.7159	8.66765	13.8082	10.3395	11.4523
YBR045C	YBR045C	protein_coding	GIP1	6.60936	7.65958	5.42114	9.89257	7.49166	9.61689	4.72425	2.55833	3.69536	2.24775	1.64049	1.02534
YBR046C	YBR046C	protein_coding	ZTA1	43.3845	56.87	51.784	54.8978	51.5247	57.4799	38.4908	44.3139	39.0642	44.6121	28.8782	36.5654
YBR047W	YBR047W	protein_coding	FMP23	19.104	13.9265	20.4434	19.414	27.2424	25.4785	9.09481	14.2646	11.646	16.8014	9.37424	8.2856
YBR048W	YBR048W	protein_coding	RPS11B	324.693	327.849	333.121	353.336	343.058	375.225	1745.12	1600.48	1776.53	1706.83	1913.54	1935.68
YBR049C	YBR049C	protein_coding	REB1	11.1002	8.10519	5.86257	8.92196	9.95193	12.7932	30.5927	32.1679	24.5932	30.1548	25.9843	29.6688
YBR050C	YBR050C	protein_coding	REG2	23.356	15.7752	14.0252	15.4153	20.2724	16.3402	0.786965	0.321993	0.23255	0	0.442442	0.430167
YBR051W	YBR051W	protein_coding	YBR051W	5.56211	1.90448	1.0983	0.85894	4.781	4.50902	0	0	0	0	0	0
YBR052C	YBR052C	protein_coding	RFS1	224.119	210.152	200.973	172.415	219.661	250.443	176.168	170.2	174.108	157.946	156.385	150.664
YBR053C	YBR053C	protein_coding	YBR053C	74.6237	109.24	120.984	108.614	93.044	106.295	59.6975	68.1081	61.2668	59.4391	54.3131	57.2745
YBR054W	YBR054W	protein_coding	YRO2	2709.02	2477.22	2520.86	2818.26	2966.67	2873.26	247.191	264.188	248.385	277.056	217.808	192.322
YBR055C	YBR055C	protein_coding	PRP6	6.98972	6.80851	7.42451	10.1613	7.90231	9.86723	16.5009	15.5243	13.9274	17.5824	16.2487	15.8789
YBR056W	YBR056W	protein_coding	YBR056W	86.6393	112.966	92.9202	105.1	111.748	136.968	111.602	104.589	112.127	95.3627	96.0579	111.694
YBR056W-A	YBR056W-A	protein_coding	YBR056W-A	482.41	320.933	410.436	340.486	390.014	463.251	37.1635	34.2129	30.5924	62.0275	54.8463	44.6185
YBR056C-B	YBR056C-B	protein_coding	YBR056C-B	0	0	0	0	0	0	0	0	0	0	0	0
YBR057C	YBR057C	protein_coding	MUM2	8.86604	7.89295	4.20167	6.84578	3.91934	8.14572	10.4192	11.5996	6.65903	12.8482	8.37806	11.7217
YBR058C	YBR058C	protein_coding	UBP14	11.3732	14.532	11.0097	13.8792	14.8173	14.8417	25.4727	30.4295	28.832	27.0829	29.0577	27.7854
YBR058C-A	YBR058C-A	protein_coding	TSC3	25.4415	42.6392	41.2473	34.7394	24.6639	27.1376	26.3488	20.214	19.4653	26.64	25.9238	16.2029
YBR059C	YBR059C	protein_coding	AKL1	16.724	14.7679	11.5871	14.499	18.3024	21.4067	35.5227	41.2409	35.6141	35.2397	35.7049	38.4619
YBR060C	YBR060C	protein_coding	ORC2	6.46226	6.27926	6.00086	4.53122	5.66197	8.35366	13.4608	16.347	16.3762	18.1461	14.3708	16.0855
YBR061C	YBR061C	protein_coding	TRM7	11.8575	9.67243	9.5033	7.75532	9.5071	9.89519	38.0299	35.8002	37.2625	48.0548	41.958	38.4494
YBR062C	YBR062C	protein_coding	YBR062C	35.954	63.4002	42.5971	49.9704	31.3463	44.6916	30.9525	33.1688	17.422	33.5576	28.5888	39.8807
YBR063C	YBR063C	protein_coding	YBR063C	10.4444	9.07802	6.34574	7.19601	14.2064	16.2826	16.6875	16.7102	14.9883	14.8	15.1839	12.9624
YBR064W	YBR064W	protein_coding	YBR064W	0.75847	0.779105	0	0	0.558818	0	0	0	0	0	0	0
YBR065C	YBR065C	protein_coding	ECM2	9.50893	7.02049	5.28087	4.68063	8.75737	10.1175	15.5927	20.3358	9.93529	16.8598	13.3551	10.5874
YBR066C	YBR066C	protein_coding	NRG2	46.6236	76.1232	60.4711	55.0227	58.9389	54.9039	16.0954	18.7688	17.8358	5.42443	6.44744	4.94886
YBR067C	YBR067C	protein_coding	TIP1	11149.4	8783.6	8960.98	8828.4	11401.5	9631.84	107.893	83.8066	107.977	121.206	102.361	136.151
YBR068C	YBR068C	protein_coding	BAP2	899.161	506.286	566.669	707.591	1060.98	1109.6	155.258	218.49	138.025	224.169	160.684	139.372
YBR069C	YBR069C	protein_coding	TAT1	113.359	84.2778	90.1581	92.0673	113.938	124.798	33.2759	36.2678	30.2622	62.2603	33.8682	37.515
YBR070C	YBR070C	protein_coding	ALG14	82.0295	42.1306	56.1518	53.2038	65.1376	72.779	60.5302	57.7882	57.9664	41.3032	40.3329	35.5375
YBR071W	YBR071W	protein_coding	YBR071W	89.5317	96.6972	112.742	84.3787	94.6116	107.004	97.7359	90.6196	67.6786	103.293	100.464	100.772
YBR072W	YBR072W	protein_coding	HSP26	30845.4	39170.9	34409	36064	31726.5	31769	130.702	119.309	127.968	128.987	100.457	129.209
YBR072C-A	YBR072C-A	protein_coding	YBR072C-A	0	0	0	0	0	0	0	0	0	0	0	0
YBR073W	YBR073W	protein_coding	RDH54	27.9353	20.2145	10.3176	18.0243	39.6639	30.6228	5.56374	5.91875	4.02803	7.16696	6.17781	6.91877
YBR074W	YBR074W	protein_coding	PFF1	11.6565	10.0351	13.0211	12.2406	14.0683	14.8493	53.7021	55.7508	48.8176	58.2426	50.5844	50.5243
YBR076W	YBR076W	protein_coding	ECM8	3.05525	4.39371	3.61975	2.83087	3.15142	4.45821	0	0.30748	0.222069	0.225127	0.21125	0
YBR076C-A	YBR076C-A	protein_coding	YBR076C-A	48.7466	38.8064	43.315	23.7125	39.5066	38.5293	3.99672	4.90586	6.20046	3.59191	1.68526	0.81925
YBR077C	YBR077C	protein_coding	SLM4	43.9168	45.7951	55.1845	47.4736	47.5544	45.3115	15.2758	19.4203	17.8949	23.5347	17.0232	25.0499
YBR078W	YBR078W	protein_coding	ECM33	479.752	410.929	446.168	416.007	534.103	554.342	1775.03	1544.17	1762.04	2219.17	2288.88	2163.15
YBR079C	YBR079C	protein_coding	RPG1	15.1733	12.3535	12.7835	14.5797	15.5682	18.4052	90.9544	91.9621	77.854	124.891	98.6966	106.159
YBR080C	YBR080C	protein_coding	SEC18	33.1528	33.0273	35.3844	36.544	37.6919	46.917	85.0607	81.2554	81.1194	76.3399	75.2903	79.926
YBR081C	YBR081C	protein_coding	SPT7	3.17328	3.92826	4.82	4.29728	5.39534	4.74918	15.9442	16.9506	14.4894	17.9865	15.1338	18.7069
YBR082C	YBR082C	protein_coding	UBC4	1234.57	1602.39	1440.25	1489.9	1259.81	1066.32	598.02	589	625.384	543.885	666.389	642.517
YBR083W	YBR083W	protein_coding	TEC1	12.9174	4.57544	3.95794	5.57165	12.3066	12.6382	6.02586	9.18968	5.50384	5.90784	6.46765	7.63568
YBR084W	YBR084W	protein_coding	MIS1	7.66785	4.90852	5.92475	6.8988	6.1407	8.73853	78.449	82.314	66.9607	105.059	92.8971	94.0551
YBR084C-A	YBR084C-A	protein_coding	RPL19A	215.21	209.924	235.36	208.926	214.919	254.059	1330.63	1416.15	1394.12	1431.83	1463.57	1514.29
YBR085W	YBR085W	protein_coding	AAC3	7.04294	6.14937	4.58933	6.19943	2.85397	8.84968	2.02107	0.354401	0.767867	1.2974	3.16533	1.65712
YBR085C-A	YBR085C-A	protein_coding	YBR085C-A	1407.47	1738.55	1824.42	1682.72	1425.39	1668.55	316.415	338.89	231.92	245.336	268.583	284.022
YBR086C	YBR086C	protein_coding	IST2	76.3924	47.7648	44.7786	57.7295	80.2486	91.1755	146.584	140.392	124.037	150.81	152.284	156.375
YBR087W	YBR087W	protein_coding	RFC5	12.221	11.612	9.04938	5.94483	13.5061	12.6316	28.3064	24.5984	28.4248	25.2142	24.9275	22.7982
YBR088C	YBR088C	protein_coding	POL30	38.108	37.8543	45.6452	27.9371	31.7793	36.6641	95.4507	70.8035	95.8796	120.96	116.4	134.284
YBR089W	YBR089W	protein_coding	YBR089W	0	0	0	0	0.399555	0	0	0	0	0	0	0
YBR089C-A	YBR089C-A	protein_coding	NHP6B	412.153	506.925	453.609	472.331	517.024	454.577	167.183	194.297	160.034	155.844	155.237	153.847
YBR090C	YBR090C	protein_coding	YBR090C	76.7165	104.166	72.086	99.6789	94.8537	82.9219	29.6424	47.9219	30.1237	41.5844	32.3144	29.6395
YBR091C	YBR091C	protein_coding	TIM12	19.7202	16.2054	12.8501	14.6176	7.9911	11.1906	17.7854	24.8081	23.6503	23.2495	15.6805	19.8854
YBR092C	YBR092C	protein_coding	PHO3	12.9783	8.3321	11.5322	10.7367	11.4403	13.1513	55.2944	59.709	47.5028	94.7769	82.0446	72.1343
YBR093C	YBR093C	protein_coding	PHO5	6.72089	4.52314	5.76608	4.07996	10.5865	11.0847	11.7809	12.1284	11.9599	14.3446	12.499	9.34785
YBR094W	YBR094W	protein_coding	PBY1	6.617	7.09254	3.23809	4.53165	6.147	7.4632	19.1063	22.1496	17.7743	25.8627	22.5777	22.8217
YBR095C	YBR095C	protein_coding	RXT2	11.3243	12.4078	10.7333	7.92776	10.5683	13.8723	20.8391	21.7804	22.6809	16.6886	16.878	16.7481
YBR096W	YBR096W	protein_coding	YBR096W	75.1246	86.3323	91.7865	71.3478	79.911	82.9776	120.494	107.738	104.771	108.982	91.2263	111.422
YBR097W	YBR097W	protein_coding	VPS15	2.53449	2.52687	1.67802	2.00301	3.07561	3.56538	9.65668	10.728	8.77743	10.9306	9.17451	7.96784
YBR098W	YBR098W	protein_coding	MMS4	0.783679	1.127	0.557086	0.726127	0.69287	1.52473	3.98373	4.57443	3.98729	4.50416	4.11816	3.79317
YBR099C	YBR099C	protein_coding	YBR099C	311.826	122.727	120.47	98.9257	182.297	186.155	3.47371	5.11666	2.46357	9.36562	3.51534	2.84817
YBR101C	YBR101C	protein_coding	FES1	1158.04	1146.28	1008.14	1058.83	1218.44	1357.87	67.2301	59.6416	56.078	62.6177	54.377	62.1391
YBR102C	YBR102C	protein_coding	EXO84	4.60313	4.28508	4.09022	3.86523	4.87521	6.64691	20.7575	23.0182	17.147	24.4848	19.8923	19.5338
YBR103W	YBR103W	protein_coding	SIF2	27.7224	14.3422	9.11016	14.9994	28.0285	40.19	16.7568	21.5867	18.0907	18.0416	18.8884	20.8129
YBR103C-A	YBR103C-A	protein_coding	YBR103C-A	0	0	0	0	0	0	0	0	0	0	0	0
YBR104W	YBR104W	protein_coding	YMC2	10.1888	7.42747	7.78795	7.91786	11.1391	12.7892	32.0676	38.039	31.056	37.5382	37.7242	33.8052
YBR105C	YBR105C	protein_coding	VID24	97.7047	105.887	103.367	121.26	131.644	119.172	32.3371	40.595	31.2731	46.8952	41.1124	39.7709
YBR106W	YBR106W	protein_coding	PHO88	284.065	264.088	270.6	264.799	298.926	313.556	758.938	759.468	646.108	586.08	653.121	664.706
YBR107C	YBR107C	protein_coding	IML3	4.84989	4.52894	3.13417	2.45112	4.22294	6.07618	8.31432	11.5368	3.84558	9.74634	7.62133	4.74232
YBR108W	YBR108W	protein_coding	AIM3	9.15284	10.2245	6.91304	10.4948	7.83937	9.64587	16.9787	17.6169	17.6296	16.7765	17.7992	19.0743
YBR109C	YBR109C	protein_coding	CMD1	263.825	372.628	364.665	350.378	301.826	330.91	232.532	236.012	224.784	218.16	208.767	215.291
YBR109W-A	YBR109W-A	protein_coding	YBR109W-A	2.8923	2.97099	0	0	0	0	0	0	2.10225	0	0	0.972177
YBR110W	YBR110W	protein_coding	ALG1	17.3538	16.588	14.849	16.7493	19.5338	25.4008	61.2609	57.246	49.4029	65.712	61.8283	61.2471
YBR111C	YBR111C	protein_coding	YSA1	65.9182	73.9545	75.8821	61.0773	69.9222	81.862	147.956	132.21	146.455	139.516	125.744	134.827
YBR111W-A	YBR111W-A	protein_coding	SUS1	20.1268	28.7144	19.8713	15.5406	14.8289	19.0355	17.4187	20.2557	24.3818	23.0697	27.0597	21.0471
YBR112C	YBR112C	protein_coding	CYC8	21.7595	23.3885	19.6672	24.4225	22.9734	21.0949	30.0715	32.8482	32.936	29.5051	32.9601	37.6253
YBR113W	YBR113W	protein_coding	YBR113W	0	0.692	0	0	0.496342	0	0	0	0	0	0	0
YBR114W	YBR114W	protein_coding	RAD16	19.8823	20.4232	17.7075	24.3935	23.4379	30.6796	17.3132	22.0795	16.8432	18.1866	18.9618	17.6983
YBR115C	YBR115C	protein_coding	LYS2	0	0	0	0	0	0	0	0	0	0	0	0
YBR116C	YBR116C	protein_coding	YBR116C	56.6956	40.5135	71.5518	51.39	44.4959	43.9629	3.0316	1.8606	1.34377	1.81636	1.27831	1.24284
YBR117C	YBR117C	protein_coding	TKL2	163.01	149.965	204.434	148.239	131.349	149.293	4.04214	5.92192	6.5888	4.68739	4.17855	4.38335
YBR118W	YBR118W	protein_coding	TEF2	16902.9	14264.4	15505.8	15997.3	17278.5	17452.8	11688.8	11923.2	13187	12355.6	12248.5	12719.5
YBR119W	YBR119W	protein_coding	MUD1	14.5099	33.5354	11.6038	10.7554	17.6392	14.7033	12.194	14.9678	9.2281	10.6916	8.52773	10.242
YBR120C	YBR120C	protein_coding	CBP6	5.32325	5.46808	7.09516	6.78194	4.90252	5.39422	3.81895	4.01799	1.45094	2.94184	2.30043	4.02588
YBR121C	YBR121C	protein_coding	GRS1	90.4385	113.247	125.423	122.611	102.521	109.512	325.356	332.369	342.009	364.665	358.915	375.59
YBR121C-A	YBR121C-A	protein_coding	YBR121C-A	0	0	0	0	0	0	0	0	0	0	0	0
YBR122C	YBR122C	protein_coding	MRPL36	37.1693	40.6842	47.6465	56.4584	37.2619	61.7457	46.4619	46.6057	52.261	39.062	46.7659	49.5646
YBR123C	YBR123C	protein_coding	TFC1	6.67454	8.22735	7.51237	4.32906	6.26994	7.43988	16.6909	16.7931	14.3115	15.2463	14.768	16.4896
YBR124W	YBR124W	protein_coding	YBR124W	0.903843	0	0	0	0	0	0	0	0	0	0	0
YBR125C	YBR125C	protein_coding	PTC4	20.0956	12.7247	16.6334	16.3242	18.8622	25.6636	28.4386	31.306	22.6099	32.6577	27.0283	25.7232
YBR126C	YBR126C	protein_coding	TPS1	862.004	723.28	770.489	852.19	902.221	1061.49	328.994	325.706	324.556	228.642	218.934	258.136
YBR126W-A	YBR126W-A	protein_coding	YBR126W-A	81.7389	77.504	59.5947	72.8232	81.0692	104.492	119.858	142.377	98.2573	111.193	83.6888	105.671
YBR126W-B	YBR126W-B	protein_coding	YBR126W-B	0	2.32108	0	0	0	0	3.70529	0	3.28476	6.66	3.12475	1.51903
YBR127C	YBR127C	protein_coding	VMA2	292.72	290.144	301.159	316.815	335.379	349.666	719.313	777.996	794.888	772.354	783.237	854.549
YBR128C	YBR128C	protein_coding	ATG14	8.17389	5.8128	7.07687	4.95198	6.94879	7.90058	3.09311	3.48032	2.51356	2.77983	1.95636	2.53611
YBR129C	YBR129C	protein_coding	OPY1	16.1538	14.9001	13.6703	16.8002	19.6741	18.4404	20.5424	21.5657	18.4506	19.4334	15.0444	17.508
YBR130C	YBR130C	protein_coding	SHE3	3.81906	4.44602	4.82633	2.12315	4.8772	4.95357	19.8312	18.9613	15.7299	20.2614	21.6532	24.8179
YBR131W	YBR131W	protein_coding	CCZ1	2.61538	3.31866	4.19224	3.70623	2.72038	3.86624	10.3433	10.064	7.38024	9.1823	7.8717	9.10123
YBR131C-A	YBR131C-A	protein_coding	YBR131C-A	0	0	0	0	0	0	0	0	0	0	0	0
YBR132C	YBR132C	protein_coding	AGP2	23.7997	6.90493	4.3049	13.4668	24.8969	29.4559	19.6623	29.2544	14.3935	24.0965	15.3254	15.7551
YBR133C	YBR133C	protein_coding	HSL7	19.5178	12.2446	13.3467	14.9288	19.6882	23.9991	31.8977	33.2212	29.8009	29.5356	27.0811	28.9716
YBR134W	YBR134W	protein_coding	YBR134W	0	0	0	0	0.596351	0	0	0	0	0	0	0
YBR135W	YBR135W	protein_coding	CKS1	60.336	65.6667	61.2721	50.5808	65.6223	57.6467	90.1049	93.9749	79.3564	57.1613	57.6112	59.8758
YBR136W	YBR136W	protein_coding	MEC1	3.25063	2.06928	2.00698	2.50285	3.1708	3.48883	5.55559	4.60766	4.05985	5.80255	4.59017	5.26305
YBR137W	YBR137W	protein_coding	YBR137W	69.8972	74.8937	75.6729	66.439	55.9377	52.267	94.8555	83.6859	85.4039	42.18	46.2462	42.1276
YBR138C	YBR138C	protein_coding	YBR138C	4.13186	5.09312	3.4267	4.01984	3.65308	4.18694	5.08155	5.40579	5.40578	3.80571	5.71382	4.722
YBR139W	YBR139W	protein_coding	YBR139W	322.614	381.515	393.33	418.174	381.03	368.978	240.575	245.117	223.493	184.02	184.17	204.415
YBR140C	YBR140C	protein_coding	IRA1	33.2783	18.8028	18.0724	23.7187	35.1629	46.2513	27.141	27.9153	22.3275	26.5366	23.9554	26.3789
YBR141C	YBR141C	protein_coding	BMT2	2.56713	0.988864	0.760362	1.1893	1.18212	2.60136	7.36674	13.8866	5.83094	15.8421	16.1969	10.786
YBR141W-A	YBR141W-A	protein_coding	YBR141W-A	0	0	0	0	0	0	0	0	0	0	0	0
YBR142W	YBR142W	protein_coding	MAK5	3.78353	3.02281	3.32044	1.2984	4.4395	3.40798	21.9445	20.308	21.0836	40.1665	29.1643	33.0653
YBR143C	YBR143C	protein_coding	SUP45	67.1073	88.2648	75.3991	75.4867	80.0935	89.7325	300.484	287.094	291.219	310.192	292.271	307.8
YBR144C	YBR144C	protein_coding	YBR144C	3.09889	1.06107	3.67146	0.957105	0.761057	1.67478	0	0	0	0	0	0
YBR145W	YBR145W	protein_coding	ADH5	177.482	119.008	126.676	119.91	182.751	228.307	70.2322	97.6817	76.3708	102.397	67.9632	62.5562
YBR146W	YBR146W	protein_coding	MRPS9	13.2175	13.5771	11.975	13.6876	14.0346	12.921	36.3358	34.0377	25.1479	26.3535	30.9115	33.1899
YBR147W	YBR147W	protein_coding	RTC2	84.3587	85.1533	107.733	107.602	106.817	131.741	11.6773	15.0686	14.8644	15.8764	8.08015	7.11947
YBR148W	YBR148W	protein_coding	YSW1	4.80074	4.20078	2.94921	4.44818	5.24007	5.76563	0.874692	1.43155	0.646183	1.17915	0.614704	0.597649
YBR149W	YBR149W	protein_coding	ARA1	267.538	321.319	313.245	306.44	316.17	329.276	379.68	404.35	397.828	352.806	367.579	423.953
YBR150C	YBR150C	protein_coding	TBS1	7.23075	4.88382	4.34205	7.6175	7.0059	11.1614	8.68968	6.7786	6.40754	8.90433	7.94456	8.39002
YBR151W	YBR151W	protein_coding	APD1	73.2199	72.4003	65.6694	69.1108	82.4319	92.3637	105.198	110.188	97.7347	102.61	105.512	107.645
YBR152W	YBR152W	protein_coding	SPP381	0.742885	0.763096	2.20036	0.344164	0.821004	1.20446	4.87272	4.85966	4.85965	4.65288	4.10925	4.49465
YBR153W	YBR153W	protein_coding	RIB7	8.41128	8.18537	7.86742	9.43432	7.17568	10.7664	37.7486	32.9694	25.7418	36.8611	25.7122	33.927
YBR154C	YBR154C	protein_coding	RPB5	9.54057	11.8633	9.5186	12.562	14.7983	20.7603	58.4613	64.1794	54.7461	72.52	65.2725	65.1493
YBR155W	YBR155W	protein_coding	CNS1	4.21481	5.77264	4.99357	4.68634	4.34749	3.64459	26.7242	24.0368	24.0996	29.6077	27.3941	27.3897
YBR156C	YBR156C	protein_coding	SLI15	0.775831	1.75327	1.28685	0.287542	1.25754	1.25788	3.94383	2.81087	2.25563	4.68772	3.21862	4.7983
YBR157C	YBR157C	protein_coding	ICS2	15.676	13.0561	9.53719	9.02894	17.1684	14.4253	3.12634	4.26389	2.77152	1.87312	2.05061	1.99372
YBR158W	YBR158W	protein_coding	AMN1	67.0487	62.9984	67.2879	59.2013	76.424	76.5754	86.3401	88.3167	64.3575	105.058	79.7662	88.1587
YBR159W	YBR159W	protein_coding	IFA38	69.1908	66.9113	71.6357	69.3076	82.8962	81.862	221.04	209.528	188.704	183.954	173.262	172.436
YBR160W	YBR160W	protein_coding	CDC28	44.6178	65.5803	57.1594	50.7521	45.4344	56.1667	48.776	52.9349	44.0312	37.9553	40.883	42.4311
YBR161W	YBR161W	protein_coding	CSH1	33.6604	29.5523	34.0852	33.5875	34.1265	38.0157	23.1163	18.8199	17.3561	17.5951	16.9084	21.8546
YBR162C	YBR162C	protein_coding	TOS1	724.978	944.07	964.04	796.034	680.295	660.408	976.052	900.054	1029.51	1128.69	1147.77	1131.27
YBR162W-A	YBR162W-A	protein_coding	YSY6	9.86011	6.75225	13.6289	19.7947	16.9508	22.6476	55.2426	47.9623	56.1396	37.5382	44.3146	39.7709
YBR163W	YBR163W	protein_coding	EXO5	9.43946	7.60492	9.86784	10.6327	10.5003	10.5031	12.899	16.2057	11.5695	13.5018	11.7738	15.1799
YBR164C	YBR164C	protein_coding	ARL1	14.1471	19.9815	18.8561	18.5699	16.9377	21.0257	54.6128	59.3236	59.5542	65.1522	61.5439	57.8551
YBR165W	YBR165W	protein_coding	UBS1	36.6739	26.8511	23.1117	32.5347	38.2308	42.6978	17.9134	18.847	16.1639	17.8239	17.2648	18.3594
YBR166C	YBR166C	protein_coding	TYR1	12.9292	20.1673	16.169	18.1913	17.8168	23.4857	39.4577	43.373	34.8055	38.9897	33.441	32.9961
YBR167C	YBR167C	protein_coding	POP7	7.69228	4.74094	2.73407	3.56369	7.93443	6.23588	10.7217	7.74152	8.94574	6.8017	8.50995	4.65404
YBR168W	YBR168W	protein_coding	PEX32	5.23967	9.95712	6.82856	6.55409	6.1767	7.22096	15.2508	11.8647	10.2827	13.127	10.5064	12.3283
YBR169C	YBR169C	protein_coding	SSE2	757.666	604.258	502.154	622.09	805.098	918.027	67.5282	72.1936	68.3837	56.8883	51.4367	58.6248
YBR170C	YBR170C	protein_coding	NPL4	25.7619	25.8875	24.1078	21.7943	21.4563	31.7804	38.7238	33.4418	28.0873	37.4152	36.6579	34.8879
YBR171W	YBR171W	protein_coding	SEC66	25.1504	27.9876	26.6935	23.7889	22.7766	29.3086	104.822	108.628	85.6895	66.793	56.1548	66.573
YBR172C	YBR172C	protein_coding	SMY2	8.1968	8.4198	9.8847	8.81544	8.62737	7.35682	32.6426	31.8186	30.5337	41.5239	35.0174	35.2266
YBR173C	YBR173C	protein_coding	UMP1	242.4	377.605	371.705	353.422	304.627	263.778	124.14	128.203	121.691	128.73	131.868	154.635
YBR174C	YBR174C	protein_coding	YBR174C	1.03296	0	0	0.957105	0	4.18694	0	0	0	0	0.714228	0
YBR175W	YBR175W	protein_coding	SWD3	13.386	10.5771	8.53963	12.085	13.6557	15.5818	41.368	40.4152	29.1887	42.2362	38.6836	36.6874
YBR176W	YBR176W	protein_coding	ECM31	14.9004	13.5261	13.1375	8.99006	9.95697	12.3602	23.2972	30.6891	23.1718	21.1928	17.4906	24.4597
YBR177C	YBR177C	protein_coding	EHT1	326.104	292.58	329.497	325.278	348.815	361.819	348.232	334.711	301.733	330.112	340.791	357.146
YBR178W	YBR178W	protein_coding	YBR178W	0.86769	0.891296	0	0	0	0	0	0	0	0	0	0.583306
YBR179C	YBR179C	protein_coding	FZO1	8.10925	7.28864	6.6052	6.92671	7.28161	10.5799	16.1024	16.5773	12.5251	14.6582	12.4406	14.4804
YBR180W	YBR180W	protein_coding	DTR1	1.70358	1.74993	1.1213	1.92924	2.92868	1.38103	0.155196	0.190498	0.687909	0.278953	0.261759	0.254496
YBR181C	YBR181C	protein_coding	RPS6B	179.396	179.105	213.084	164.949	184.773	209.983	1128.66	1078.2	1157.9	1180.25	1120.79	1131.85
YBR182C	YBR182C	protein_coding	SMP1	186.276	166.749	168.782	183.688	195.632	216.224	13.1526	11.3252	11.6598	11.8204	13.5751	12.7156
YBR182C-A	YBR182C-A	protein_coding	YBR182C-A	0	0	1.97694	0	2.4588	0	0	0	0	0	0	1.12174
YBR183W	YBR183W	protein_coding	YPC1	196.393	163.076	182.82	189.262	200.912	196.1	24.1253	21.6934	22.1333	16.3874	19.3991	19.5509
YBR184W	YBR184W	protein_coding	YBR184W	1.03494	0.212618	0	0.383572	0.152502	0.167797	0	0.416624	0	0.610076	0.143118	0.139147
YBR185C	YBR185C	protein_coding	MBA1	20.9925	23.5603	11.0539	14.408	16.6123	17.6482	28.6861	28.5604	24.8653	21.4839	20.6972	20.6457
YBR186W	YBR186W	protein_coding	PCH2	0.767867	0.591568	0.682307	0.533607	0.565742	1.55621	0	0.579587	0	0	0.265465	0.12905
YBR187W	YBR187W	protein_coding	GDT1	31.6506	20.6172	19.6639	19.67	33.8413	35.9839	106.016	121.586	97.9117	134.243	131.039	110.278
YBR188C	YBR188C	protein_coding	NTC20	4.61537	7.11141	5.46813	6.41464	3.96721	6.23588	20.182	10.8381	12.8595	11.3362	12.7649	11.8936
YBR189W	YBR189W	protein_coding	RPS9B	268.94	253.519	314.697	286.619	312.713	356.189	2355.21	2122.41	2330.84	2416.36	2500.05	2585.07
YBR190W	YBR190W	protein_coding	YBR190W	2.08579	0	1.23559	0.966307	1.53675	0	0	0	0	0	0	0
YBR191W	YBR191W	protein_coding	RPL21A	291.026	325.24	367.146	328.328	353.892	364.81	1875.2	1906.49	1938.54	1978.64	2018.31	2120.37
YBR191W-A	YBR191W-A	protein_coding	YBR191W-A	0	0	0	0	0	0	0	0	0	0	0	0
YBR192W	YBR192W	protein_coding	RIM2	2.86934	3.83163	3.73945	1.32931	4.4395	3.25651	15.7622	19.9252	15.8503	19.4514	17.4589	16.2029
YBR193C	YBR193C	protein_coding	MED8	23.7259	15.916	16.6363	25.124	20.3345	18.4487	17.0708	15.5936	14.0776	15.3418	16.4049	16.9263
YBR194W	YBR194W	protein_coding	AIM4	2.62406	5.39091	8.2904	5.67316	1.28889	3.5454	7.17154	11.4437	12.7152	12.8903	7.25747	7.05612
YBR195C	YBR195C	protein_coding	MSI1	5.89742	5.26771	6.0757	5.46432	6.80094	7.27519	17.6593	20.6441	17.146	23.2391	22.6932	22.4083
YBR196C	YBR196C	protein_coding	PGI1	2421.71	1685.03	1820.09	1961.21	2538	2367.19	2334.21	2261.39	2448.55	2221.06	2298.33	2391.03
YBR196C-A	YBR196C-A	protein_coding	YBR196C-A	0	0	0	0	0	0	0	0	0	0	0	0
YBR196C-B	YBR196C-B	protein_coding	YBR196C-B	0	0	0	0	0	0	0	0	0	0	0	0
YBR197C	YBR197C	protein_coding	YBR197C	9.45304	6.64384	4.71564	6.45387	7.33129	8.06659	19.5803	18.0257	17.7196	22.3629	20.9845	17.0577
YBR198C	YBR198C	protein_coding	TAF5	14.5248	16.3144	16.5652	14.7159	12.1017	14.4159	42.6271	45.4928	42.7225	47.6119	42.8	44.8065
YBR199W	YBR199W	protein_coding	KTR4	90.0345	102.068	94.5105	112.166	111.188	128.958	118.952	128.17	109.351	109.826	98.7016	96.5904
YBR200W	YBR200W	protein_coding	BEM1	9.82439	5.04584	3.72467	9.64907	8.97551	13.6986	24.3261	24.3227	19.1373	19.5456	24.8621	22.191
YBR200W-A	YBR200W-A	protein_coding	YBR200W-A	0	0	2.33638	0	0	0	0	0	0	0	0	0
YBR201W	YBR201W	protein_coding	DER1	16.3715	19.4446	20.6087	12.799	12.439	15.7603	45.7219	37.5866	36.0704	10.9325	9.55111	8.59826
YBR201C-A	YBR201C-A	protein_coding	YBR201C-A	71.7758	57.3444	71.8095	78.3277	82.2614	59.4792	1.30775	0	1.15933	1.17529	2.2057	2.14451
YBR202W	YBR202W	protein_coding	MCM7	12.0512	10.1403	8.2022	10.4535	13.8852	15.2779	34.3725	37.5464	34.1988	39.96	36.1673	36.8014
YBR203W	YBR203W	protein_coding	COS111	9.61494	6.26316	3.473	5.54086	7.60235	10.456	5.57597	5.78229	3.74996	6.7392	6.64811	6.70014
YBR204C	YBR204C	protein_coding	LDH1	16.1538	21.6305	22.2143	18.4421	18.4901	18.4738	24.5968	28.7404	25.9986	24.2311	18.9479	24.2398
YBR205W	YBR205W	protein_coding	KTR3	28.923	29.7099	33.9497	33.9949	27.2289	35.1703	103.638	94.6014	95.7691	91.9573	82.9562	85.5155
YBR206W	YBR206W	protein_coding	YBR206W	16.0683	8.25274	10.7084	17.6798	8.13909	4.88477	25.5254	20.214	23.3583	17.02	15.9709	23.6293
YBR207W	YBR207W	protein_coding	FTH1	64.4716	55.2279	51.2902	53.9142	55.046	72.4539	64.1191	58.3256	58.0261	55.9097	55.0384	53.1985
YBR208C	YBR208C	protein_coding	DUR1,2	8.21139	5.76478	5.10925	5.47364	7.96499	10.2963	80.8384	74.5539	63.3337	68.08	64.9865	68.7037
YBR209W	YBR209W	protein_coding	YBR209W	0	0	0	0	0	0	0	0	0	0	0	0
YBR210W	YBR210W	protein_coding	ERV15	13.6525	12.4657	17.9722	14.7582	20.1175	19.0608	30.4715	29.0063	28.1157	19.5608	23.5995	29.5732
YBR211C	YBR211C	protein_coding	AME1	12.3479	9.94138	9.48932	8.65811	14.5069	11.9038	10.3976	12.0911	8.73242	11.0658	9.46077	9.19829
YBR212W	YBR212W	protein_coding	NGR1	72.5224	74.1643	75.4204	81.8303	67.7997	76.8208	35.6765	37.6286	32.4474	34.7943	39.3356	35.9691
YBR213W	YBR213W	protein_coding	MET8	6.31047	6.88729	7.00915	6.57792	4.0682	5.11569	23.2827	27.3881	25.227	22.9588	22.0891	21.7414
YBR214W	YBR214W	protein_coding	SDS24	589.963	500.088	504.756	523.797	571.334	568.52	67.7058	84.3474	67.9349	44.3495	47.0132	48.7469
YBR215W	YBR215W	protein_coding	HPC2	2.59891	3.38152	2.87383	2.56859	3.95726	3.51142	10.228	12.3803	9.94874	11.2348	11.1413	11.6475
YBR216C	YBR216C	protein_coding	YBP1	7.7128	6.6022	7.99563	9.52851	10.6548	14.98	16.7315	18.2734	12.6135	20.4832	17.7763	14.1506
YBR217W	YBR217W	protein_coding	ATG12	3.48004	0.595786	2.06152	3.76188	3.41865	1.88077	9.03537	7.00463	3.37259	6.83807	4.01037	4.28901
YBR218C	YBR218C	protein_coding	PYC2	91.4711	104.054	113.377	109.09	109.751	132.522	182.673	214.337	197.72	235.7	191.898	212.689
YBR219C	YBR219C	protein_coding	YBR219C	0	0	0	0	0	0	0	0	0	0	0	0
YBR220C	YBR220C	protein_coding	YBR220C	15.0802	12.1143	12.14	13.4353	17.3782	20.2182	82.745	84.2501	70.2623	72.797	73.9245	68.2343
YBR221C	YBR221C	protein_coding	PDB1	267.459	239.521	248.599	265.068	272.394	309.058	771.993	751.894	762.781	783.521	782.225	801.45
YBR221W-A	YBR221W-A	protein_coding	YBR221W-A	0	0	0	0	0	0	0	0	0	0	0	0
YBR222C	YBR222C	protein_coding	PCS60	79.9503	55.5012	52.4398	61.7016	77.4138	82.1072	107.236	111.764	100.572	111.8	109.32	116.742
YBR223C	YBR223C	protein_coding	TDP1	4.37825	4.70179	1.88626	4.24111	6.45153	5.32395	11.2587	10.4148	6.79856	9.82503	11.6963	8.29472
YBR223W-A	YBR223W-A	protein_coding	YBR223W-A	0	0	0	0	0	0	0	0	0	0	0	0
YBR224W	YBR224W	protein_coding	YBR224W	0	0	0	0.584279	1.3938	2.04479	0	0	0	0	0	0
YBR225W	YBR225W	protein_coding	YBR225W	7.22272	9.52134	7.41627	9.48075	10.9091	12.8815	10.2646	11.388	7.96218	11.7973	10.2378	11.0867
YBR226C	YBR226C	protein_coding	YBR226C	0	0	0	0.733547	0	0	0	0	0	0	0	0
YBR227C	YBR227C	protein_coding	MCX1	4.78811	5.34607	3.69965	6.55828	6.59534	7.59436	21.677	19.2751	16.7958	23.4698	18.5685	22.2518
YBR228W	YBR228W	protein_coding	SLX1	8.53465	9.49742	8.00499	7.90788	4.45406	9.51329	7.87223	8.2314	5.94489	11.2674	10.5729	8.60615
YBR229C	YBR229C	protein_coding	ROT2	15.3322	17.1493	22.3363	17.5736	21.2538	23.9379	79.336	77.9519	75.4498	74.6478	68.5546	76.4253
YBR230C	YBR230C	protein_coding	OM14	411.349	481.96	483.545	404.217	351.609	380.361	194.322	209.417	208.473	164.576	166.098	191.735
YBR230W-A	YBR230W-A	protein_coding	YBR230W-A	90.6541	154.647	145.762	116.995	104.958	81.3642	25.2181	32.5837	28.2392	20.2782	17.909	23.9417
YBR231C	YBR231C	protein_coding	SWC5	13.9144	23.4552	18.5988	21.157	15.509	15.3292	28.6673	24.0573	18.412	20.7687	22.2021	23.2651
YBR232C	YBR232C	protein_coding	YBR232C	0	0	0	0	0	0.732715	0	0	0	0	0	0
YBR233W	YBR233W	protein_coding	PBP2	4.45372	10.2262	6.20778	8.01055	7.52785	8.49525	23.1984	29.2663	21.708	10.6174	13.2236	13.385
YBR233W-A	YBR233W-A	protein_coding	DAD3	7.99188	7.03655	2.70529	4.23141	7.57052	7.40428	6.55252	2.29801	7.46852	8.41263	7.10468	11.5126
YBR234C	YBR234C	protein_coding	ARC40	261.434	242.213	292.716	273.819	265.886	284.788	294.961	274.448	279.094	267.369	284.003	274.419
YBR235W	YBR235W	protein_coding	VHC1	14.3196	9.73986	13.1825	11.2061	16.7521	17.8048	35.6977	35.8334	27.8487	38.9975	34.0516	29.0742
YBR236C	YBR236C	protein_coding	ABD1	4.21931	7.64842	4.70485	6.66907	6.4002	11.871	29.7102	29.974	30.4874	29.0784	26.7713	26.3622
YBR237W	YBR237W	protein_coding	PRP5	4.59365	4.58755	3.62827	3.31046	6.29887	7.96505	10.0435	8.86086	7.69794	9.30833	9.35218	8.83537
YBR238C	YBR238C	protein_coding	YBR238C	10.2238	3.95726	3.68651	4.94243	6.44092	8.28809	16.1575	23.5609	14.1083	19.8708	14.1382	13.2479
YBR239C	YBR239C	protein_coding	ERT1	12.4833	19.9701	18.9115	18.5823	14.1729	14.1013	9.39607	12.5632	11.1558	14.7777	12.4518	9.21733
YBR240C	YBR240C	protein_coding	THI2	3.36687	2.47033	2.56432	2.89678	4.42966	4.09411	5.32379	7.74496	6.64236	4.25295	4.65594	4.20342
YBR241C	YBR241C	protein_coding	YBR241C	109.57	110.273	111.683	105.017	120.275	124.607	72.0145	84.1546	76.5773	72.402	71.7733	82.1579
YBR242W	YBR242W	protein_coding	YBR242W	6.35338	7.45855	4.30129	7.14825	8.69325	7.7257	20.8365	18.2687	15.1731	21.0668	19.4545	21.3553
YBR243C	YBR243C	protein_coding	ALG7	18.1171	18.1138	17.744	14.3246	21.713	24.6741	125.369	127.632	112.545	80.988	74.9939	72.2637
YBR244W	YBR244W	protein_coding	GPX2	18.6314	23.2393	21.2855	21.5789	17.6491	16.7221	89.4726	102.459	82.2199	125.519	92.9372	101.989
YBR245C	YBR245C	protein_coding	ISW1	5.27909	6.60585	6.25448	5.69181	3.96019	4.59082	35.4134	37.0935	33.4174	32.3923	25.0865	29.617
YBR246W	YBR246W	protein_coding	RRT2	39.6946	48.5274	56.9644	42.2187	38.1019	42.8299	71.5084	73.4267	64.8148	53.9666	61.0775	60.5105
YBR247C	YBR247C	protein_coding	ENP1	5.37824	2.76228	4.77897	3.11454	3.79742	5.44995	30.1323	29.0931	27.364	48.2162	41.5255	42.4825
YBR248C	YBR248C	protein_coding	HIS7	24.7127	25.5865	32.2996	26.3507	34.9701	49.2894	103.078	133.237	118.608	149.724	123.408	138.443
YBR249C	YBR249C	protein_coding	ARO4	193.535	159.761	155.171	160.089	205.701	202.395	431.931	491.053	521.454	513.556	361.426	381.468
YBR250W	YBR250W	protein_coding	SPO23	1.03494	0.850474	0.490462	0.191786	2.59253	2.34916	1.01825	1.04156	1.80537	0.915114	0.858709	0.974032
YBR251W	YBR251W	protein_coding	MRPS5	7.04294	8.68146	9.17865	6.19943	10.6375	14.8446	16.746	15.2392	8.95845	16.6068	16.0701	11.8366
YBR252W	YBR252W	protein_coding	DUT1	19.054	12.7973	20.838	18.3337	16.1982	23.1696	64.2919	70.8035	69.2464	73.98	68.4066	74.3912
YBR253W	YBR253W	protein_coding	SRB6	16.0025	17.3511	30.5454	21.4172	25.5453	20.9004	27.6986	27.7362	16.8008	24.8931	33.194	19.1248
YBR254C	YBR254C	protein_coding	TRS20	8.6276	13.9265	6.57108	8.565	15.4374	14.9874	26.2739	32.2505	25.5316	30.8782	28.5488	24.8568
YBR255W	YBR255W	protein_coding	MTC4	5.93025	7.69464	6.28639	8.82051	7.12875	8.72933	11.2598	12.0935	9.41475	12.7642	10.4668	9.96656
YBR255C-A	YBR255C-A	protein_coding	YBR255C-A	179.275	192.439	217.709	186.042	172.37	184.572	73.4934	42.3992	52.7734	52.8397	48.963	57.2459
YBR256C	YBR256C	protein_coding	RIB5	109.823	115.141	107.532	114.372	127.055	160.032	140.646	190.451	184.387	200.97	146.85	156.504
YBR257W	YBR257W	protein_coding	POP4	2.32417	3.979	2.7536	2.15349	2.28317	4.08227	7.62232	8.96634	6.19413	9.99	5.89238	10.6766
YBR258C	YBR258C	protein_coding	SHG1	7.5847	7.79105	5.39166	5.62215	3.35291	3.07433	6.84054	9.92322	5.51289	5.58881	2.62216	3.56918
YBR259W	YBR259W	protein_coding	YBR259W	1.57418	0.970206	2.79756	1.45858	2.55159	2.42466	9.42188	7.60444	8.58139	9.9755	6.74836	6.87861
YBR260C	YBR260C	protein_coding	RGD1	11.5453	19.7101	15.0271	16.7242	13.2985	17.137	24.265	26.0206	20.6837	22.7658	26.7594	28.5313
YBR261C	YBR261C	protein_coding	TAE1	16.758	14.3449	14.3392	13.802	11.3179	15.0946	52.2876	50.1272	47.3683	50.0786	46.9919	50.0692
YBR262C	YBR262C	protein_coding	MIC12	48.6555	82.2575	90.0709	72.3195	63.4807	78.8867	38.2303	49.9871	47.89	59.0063	44.1553	46.3374
YBR263W	YBR263W	protein_coding	SHM1	64.9442	51.7351	54.9598	60.9935	71.1224	83.0908	214.983	231.872	201.02	246.434	229.869	234.778
YBR264C	YBR264C	protein_coding	YPT10	10.3038	15.0406	12.8501	14.0694	7.9911	11.4304	36.4601	28.3804	29.1687	20.7792	24.748	21.1448
YBR265W	YBR265W	protein_coding	TSC10	42.5736	23.6013	28.0221	26.6111	37.8395	35.0608	91.4203	98.2739	74.6593	77.9282	78.9655	77.6833
YBR267W	YBR267W	protein_coding	REI1	3.0281	4.24158	4.23989	5.10132	6.28742	5.80221	31.147	39.0633	32.8143	49.8993	49.298	54.0372
YBR266C	YBR266C	protein_coding	SLM6	0	0.737828	0	0	0	0	0	0	0	0	0	0
YBR268W	YBR268W	protein_coding	MRPL37	51.1609	47.2976	61.826	44.5595	34.6784	47.2809	53.6918	45.3098	55.0353	46.7457	48.8168	64.6589
YBR269C	YBR269C	protein_coding	SDH8	170.105	187.557	258.851	198.823	165.571	156.242	92.1259	135.07	104.356	87.3945	104.668	110.681
YBR270C	YBR270C	protein_coding	BIT2	7.34994	9.38636	8.0019	6.99423	8.92779	8.857	3.74601	5.79763	3.75402	5.12308	4.66995	4.40684
YBR271W	YBR271W	protein_coding	EFM2	5.93954	2.65267	3.97742	4.54625	5.70793	6.69911	15.2446	21.8311	16.33	25.4983	19.8198	22.9156
YBR272C	YBR272C	protein_coding	HSM3	9.01964	9.95991	8.01462	7.3126	9.80198	13.3443	26.2529	22.4665	20.3232	16.9477	18.3977	21.0706
YBR273C	YBR273C	protein_coding	UBX7	14.1471	17.5914	10.5859	11.2684	12.8004	18.3095	28.6927	31.223	29.2246	27.6154	28.8306	31.5346
YBR274W	YBR274W	protein_coding	CHK1	6.77883	6.54124	6.57108	7.994	7.87003	9.49199	22.4002	20.6734	15.6773	20.8882	17.8963	20.714
YBR275C	YBR275C	protein_coding	RIF1	0.905258	0.581179	0.603292	0.314541	0.833709	1.00906	7.79329	9.33829	6.0452	11.0062	8.21529	9.4327
YBR276C	YBR276C	protein_coding	PPS1	10.336	10.2036	10.6554	10.1988	10.0878	11.6436	41.3819	40.528	38.2464	38.0807	38.2395	42.1417
YBR277C	YBR277C	protein_coding	YBR277C	2.42824	0	0	0	0.596351	0	0	0	0	0.596418	0	0
YBR278W	YBR278W	protein_coding	DPB3	7.51711	7.72163	5.08915	4.47754	6.32959	9.14081	11.8863	14.0497	13.6594	15.4301	14.479	12.9944
YBR279W	YBR279W	protein_coding	PAF1	22.8595	40.9677	35.7268	24.3353	31.3552	33.7115	41.4727	45.0328	42.0686	37.0929	34.3021	41.3611
YBR280C	YBR280C	protein_coding	SAF1	15.8102	22.8761	21.5511	21.5799	19.9151	21.7747	19.5138	21.5574	14.9513	13.153	14.223	14.5141
YBR281C	YBR281C	protein_coding	DUG2	4.4421	4.6897	4.53189	4.68753	3.36372	5.70168	22.0547	21.235	20.2691	22.5485	20.4761	21.733
YBR282W	YBR282W	protein_coding	MRPL27	36.1537	31.0741	28.8472	28.0295	29.8987	31.103	27.8275	25.9894	21.9878	26.64	24.998	29.7605
YBR283C	YBR283C	protein_coding	SSH1	212.725	217.832	230.569	268.944	238.594	240.498	351.18	319.685	318.067	370.464	376.039	358.923
YBR284W	YBR284W	protein_coding	YBR284W	75.8413	35.0431	41.5455	46.4699	74.103	86.4935	2.22875	3.14609	1.18548	2.60391	1.69159	1.55329
YBR285W	YBR285W	protein_coding	YBR285W	42.6365	59.1636	52.2867	49.2084	49.5999	49.1172	3.06645	6.02237	3.26211	1.65352	2.0688	2.0114
YBR286W	YBR286W	protein_coding	APE3	821.725	955.286	1051.66	1069.4	899.667	919.953	1211.59	1270.1	1306.19	1400.68	1357.42	1539.04
YBR287W	YBR287W	protein_coding	YBR287W	1146.45	456.841	397.813	627.395	1188.77	1212.88	271.768	253.251	192.113	271.13	251.089	217.206
YBR288C	YBR288C	protein_coding	APM3	10.3083	9.4378	12.4784	7.05963	9.90633	11.8082	43.3611	34.7313	30.9474	33.355	31.7639	35.5527
YBR289W	YBR289W	protein_coding	SNF5	12.57	10.3296	7.51718	7.98644	14.0241	13.3927	13.9378	15.1806	13.6611	14.4668	13.0784	17.4638
YBR290W	YBR290W	protein_coding	BSD2	69.3882	121.792	88.993	87.3878	86.1153	76.7303	45.8444	36.6112	29.6241	32.7622	29.8112	37.8153
YBR291C	YBR291C	protein_coding	CTP1	26.3922	22.6538	24.4152	19.7642	30.3662	29.3086	14.5248	13.8264	11.0368	13.32	10.4991	9.96481
YBR292C	YBR292C	protein_coding	YBR292C	0	0.898484	0	0	1.28889	4.96356	0	0	0	0.644516	0.604789	0
YBR293W	YBR293W	protein_coding	VBA2	6.62184	3.28372	2.97582	6.98183	8.07522	10.5511	9.92239	7.12383	6.97062	13.4602	10.5781	8.59609
YBR294W	YBR294W	protein_coding	SUL1	28.2504	22.2824	24.5049	20.5666	27.8759	31.6942	177.854	162.591	128.885	90.8858	67.1457	66.3002
YBR295W	YBR295W	protein_coding	PCA1	7.57535	3.47877	2.85089	2.97277	8.47044	12.2099	20.3867	22.0643	12.1782	16.5488	15.2206	13.7798
YBR296C	YBR296C	protein_coding	PHO89	13.5812	6.7816	6.25745	6.81625	12.0909	12.3861	2.93846	6.64425	4.79861	11.9533	3.52145	5.45264
YBR296C-A	YBR296C-A	protein_coding	YBR296C-A	0	0	0	0	0	0	0	0	0	0	0	0
YBR297W	YBR297W	protein_coding	MAL33	74.0034	42.7594	31.7828	45.2125	69.8583	74.0527	4.36103	3.02563	2.52135	3.57851	2.07872	2.02105
YBR298C	YBR298C	protein_coding	MAL31	14.9906	7.97094	6.89518	8.82404	16.1121	19.4438	4.4825	6.03461	2.05098	3.50868	3.17047	3.31963
YBR298C-A	YBR298C-A	protein_coding	YBR298C-A	0	0	0	0	0	0	0	0	0	0	0	0
YBR299W	YBR299W	protein_coding	MAL32	2.03944	0.761792	0	0.85894	2.049	2.40481	0	0.373181	0.269519	0.136615	0.128195	0.124638
YBR300C	YBR300C	protein_coding	YBR300C	0	0	0	0	0	0	0	0	0	0	0	0
YBR301W	YBR301W	protein_coding	PAU24	0.896374	0.920761	0	0.830545	1.32084	0	0	0	0	0.660496	0	0
YBR302C	YBR302C	protein_coding	COS2	197.799	169.757	203.573	176.132	168.654	345.456	116.307	115.188	136.715	85.1779	74.5992	81.1639
YCL076W	YCL076W	protein_coding	YCL076W	0	0	0	0	0	0	0	0	0	0	0	0
YCL073C	YCL073C	protein_coding	GEX1	0	0	0	0	0	0	0	0	0	0	0	0
YCL069W	YCL069W	protein_coding	VBA3	0	0	0	0	0	0	0	0	0	0.348235	0	0
YCL068C	YCL068C	protein_coding	YCL068C	0	0	0	0	0.918518	0	0	0	0	0	0	0
YCL067C	YCL067C	protein_coding	HMLALPHA2	20.5614	25.3449	10.3532	14.7648	19.315	18.3352	7.58619	7.75987	7.09883	6.43905	7.46385	5.52897
YCL066W	YCL066W	protein_coding	HMLALPHA1	0	0	0	0	0.90808	1.49874	0	1.2404	0.447922	0	1.70441	0.82856
YCL065W	YCL065W	protein_coding	YCL065W	0	0	0	0	0	0	0	0	0	0	0	0
YCL064C	YCL064C	protein_coding	CHA1	0.90134	2.46897	1.06788	2.78382	3.54176	1.70493	5.17304	5.74502	5.24107	5.9774	4.15479	6.6652
YCL063W	YCL063W	protein_coding	VAC17	1.02322	2.62764	2.12148	2.37019	4.14633	1.86635	13.0035	16.7337	11.5277	18.0951	16.2723	18.9162
YCL061C	YCL061C	protein_coding	MRC1	1.28532	0.812485	1.05425	1.19093	1.16552	1.68317	9.07915	9.15433	7.83313	12.385	10.8013	12.6285
YCL059C	YCL059C	protein_coding	KRR1	9.92232	11.2466	10.9449	12.0468	9.32715	8.59843	33.6632	35.4669	30.0913	48.91	44.0027	40.7118
YCL058C	YCL058C	protein_coding	FYV5	0	0.728183	0.839877	0	0	0	0	0	0	0	0	0
YCL058W-A	YCL058W-A	protein_coding	ADF1	6.6599	14.6595	11.272	8.81544	7.71071	9.25535	11.7009	20.1076	14.5221	20.3305	23.6823	24.3044
YCL057C-A	YCL057C-A	protein_coding	MIC10	378.507	403.584	494.336	432.748	307.413	301.46	194.188	196.034	201.912	190.829	219.625	186.747
YCL057W	YCL057W	protein_coding	PRD1	49.591	48.44	54.0678	51.587	50.5468	71.2779	155.654	153.553	126.157	144.372	139.68	164.438
YCL056C	YCL056C	protein_coding	PEX34	3.74004	7.68359	5.31729	5.54461	1.65333	7.88301	7.97277	12.7975	0.543685	10.4723	10.344	4.52565
YCL055W	YCL055W	protein_coding	KAR4	4.51922	5.30534	5.35421	6.58009	4.99444	5.49537	14.2918	16.2434	16.8931	11.4171	12.2758	12.1522
YCL054W	YCL054W	protein_coding	SPB1	3.22034	3.70491	5.3415	3.46126	4.17587	4.90797	32.3179	40.7064	29.1182	53.8179	45.6911	55.5076
YCL052C	YCL052C	protein_coding	PBN1	34.333	40.3435	39.1358	39.5236	47.525	49.9722	53.5268	47.1175	44.8051	42.739	48.3774	41.9645
YCL051W	YCL051W	protein_coding	LRE1	17.6435	19.2682	16.2827	19.6174	19.9778	22.5837	17.6636	19.2517	17.0088	17.9273	15.7949	21.7241
YCL050C	YCL050C	protein_coding	APA1	729.587	873.996	707.554	888.235	837.329	727.163	150.237	130.851	149.589	157.11	177.936	180.019
YCL049C	YCL049C	protein_coding	YCL049C	86.6304	84.004	85.3937	81.2316	106.208	103.938	46.0261	51.2647	46.5954	43.407	37.3771	38.6696
YCL048W-A	YCL048W-A	protein_coding	YCL048W-A	25.7595	16.7118	12.8501	7.5372	22.9744	13.1889	0	1.36444	0.985429	0.999	0.937424	2.73425
YCL048W	YCL048W	protein_coding	SPS22	5.37631	5.04236	4.15413	4.54831	3.96111	1.89495	0	0	0.339803	0.172241	0.161625	0.314281
YCL047C	YCL047C	protein_coding	POF1	12.9818	26.6701	24.311	15.9086	22.2146	24.1032	32.2747	37.0876	25.8723	20.6743	18.5313	27.3073
YCL045C	YCL045C	protein_coding	EMC1	116.728	105.849	100.471	124.266	140.606	151.473	134.15	145.158	128.663	166.981	169.007	170.738
YCL046W	YCL046W	protein_coding	YCL046W	1.00427	3.09478	1.18983	1.86104	2.95967	0.814128	0	1.0107	0	0	0	0
YCL044C	YCL044C	protein_coding	MGR1	115.208	90.3557	74.7028	65.3945	97.3079	86.8741	138.496	144.67	121.081	47.4166	53.644	54.9466
YCL043C	YCL043C	protein_coding	PDI1	1681.67	1482.65	1723.09	1393.11	1501.04	1411.35	5040.96	5068.53	4911.4	1776.73	2159.77	2206.5
YCL041C	YCL041C	protein_coding	YCL041C	3.2867	5.4018	2.33638	2.43627	4.35878	4.79595	0.538952	0	0.955568	0.968727	0.454508	0.441898
YCL042W	YCL042W	protein_coding	YCL042W	61.4614	75.2031	43.9046	57.7852	43.9511	43.9629	9.63376	10.0059	8.54039	5.328	8.12434	6.0761
YCL040W	YCL040W	protein_coding	GLK1	1766.12	1465.7	1636.15	1596.7	1753.1	1800.64	883.946	886.316	889.837	364.186	390.088	445.047
YCL039W	YCL039W	protein_coding	GID7	42.7448	42.2649	40.3073	41.4916	46.0613	46.6738	28.1324	32.4833	31.4915	26.3543	26.4389	32.1561
YCL038C	YCL038C	protein_coding	ATG22	48.3872	25.4837	19.9189	28.1161	46.5266	52.689	38.4958	34.2529	29.358	32.6327	26.6519	25.6368
YCL037C	YCL037C	protein_coding	SRO9	4.98672	2.30508	2.06783	1.8482	6.06222	5.45747	41.9082	45.1678	28.4529	44.645	40.8587	48.2736
YCL036W	YCL036W	protein_coding	GFD2	1.72161	1.57195	1.3598	0.886208	0.986556	2.01594	15.2133	18.8664	15.2941	27.3448	19.9719	19.8036
YCL035C	YCL035C	protein_coding	GRX1	586.277	772.858	760.588	719.768	677.444	671.722	129.785	142.59	124.288	130.32	127.692	141.228
YCL034W	YCL034W	protein_coding	LSB5	54.6889	49.5862	58.278	43.5954	53.7993	69.5976	93.937	109.155	82.3875	75.1923	83.0214	91.8091
YCL033C	YCL033C	protein_coding	MXR2	26.9549	33.6214	36.4974	28.5432	24.1152	29.1352	85.2437	81.3822	90.4962	77.5555	87.4189	85.8564
YCL032W	YCL032W	protein_coding	STE50	5.00109	5.13715	5.18448	3.18575	4.37553	4.81438	14.0951	15.4139	13.8585	10.8249	14.264	14.2885
YCL031C	YCL031C	protein_coding	RRP7	14.9225	13.0853	12.5051	10.4543	14.7487	14.1626	39.0921	50.9148	33.8617	45.3238	51.8414	42.8182
YCL030C	YCL030C	protein_coding	HIS4	254.613	239.675	235.478	231.894	270.898	318.182	749.099	887.57	821.651	897.501	627.98	727.401
YCL029C	YCL029C	protein_coding	BIK1	1.47566	2.02108	1.74831	2.96247	3.80529	3.38943	18.1484	25.9894	17.1612	17.3975	19.3862	16.0376
YCL028W	YCL028W	protein_coding	RNQ1	35.2633	34.5762	37.9806	29.7032	37.3968	43.5298	103.164	119.103	114.756	115.943	122.281	124.455
YCL027W	YCL027W	protein_coding	FUS1	2.11425	3.04048	0.751469	1.37129	1.71349	1.88535	0.866735	0.638336	0.614693	0.467368	0.292374	0.568524
YCL026C-B	YCL026C-B	protein_coding	HBN1	817.373	961.36	1053.18	954.712	868.312	828.95	71.05	75.396	82.898	64.6775	91.2297	101.101
YCL026C-A	YCL026C-A	protein_coding	FRM2	15.0951	22.3973	14.5723	12.4325	18.5361	10.8774	0.916774	1.12531	0.812725	0.823917	0.386566	0.375841
YCL025C	YCL025C	protein_coding	AGP1	563.006	409.975	437.796	430.833	582.569	624.634	811.845	821.937	593.745	871.935	875.086	808.601
YCL023C	YCL023C	protein_coding	YCL023C	0	0	0	0	0	0	0	0.940995	0	0	0	0
YCL024W	YCL024W	protein_coding	KCC4	5.12004	3.43467	2.72353	3.09814	8.62238	8.38599	8.90984	7.04568	6.9113	9.3163	7.80283	10.5366
YCL022C	YCL022C	protein_coding	YCL022C	0	0	0	0	0	0	0	0	0	0	0	0
YCL021W-A	YCL021W-A	protein_coding	YCL021W-A	21.5201	25.6425	31.6154	36.689	20.2949	25.8195	2.11731	0.866313	2.50268	1.26857	1.19038	2.31471
YCL020W	YCL020W	protein_coding	YCL020W	0	0	0	0	0	0.400573	0.405135	0.497291	0	0.54615	0.170829	1.66089
YCL019W	YCL019W	protein_coding	YCL019W	0.306215	2.95673	2.68467	1.2484	1.17317	1.19154	9.84173	7.39619	6.76613	2.03072	1.31271	2.22322
tL(CAA)C	tL(CAA)C	tRNA	SUP53	0	0	0	0	0	0	0	0	0	0	0	0
YCL018W	YCL018W	protein_coding	LEU2	0	0	0	0	0	0	0	0	0	0	0	0
YCL017C	YCL017C	protein_coding	NFS1	89.2954	72.9324	74.0559	82.3341	90.8226	91.6336	143.212	134.8	121.101	142.989	129.809	129.721
YCL016C	YCL016C	protein_coding	DCC1	4.27013	2.33936	1.68637	2.11015	3.77532	5.76941	10.2698	14.8979	13.2425	8.81008	9.44805	12.2479
YCL014W	YCL014W	protein_coding	BUD3	2.12019	1.22506	1.41296	2.02588	2.8313	2.57816	9.1263	10.2687	8.13867	12.2541	10.6741	10.6452
YCL012C	YCL012C	protein_coding	YCL012C	76.3246	88.3044	78.0525	90.8186	91.1578	87.2745	34.9121	36.3852	33.8696	35.52	41.1078	42.6677
YCL011C	YCL011C	protein_coding	GBP2	80.5857	97.6157	86.1678	91.5734	93.354	111.551	136.923	146.391	119.172	153.678	154.193	156.389
YCL010C	YCL010C	protein_coding	SGF29	11.2633	11.5697	8.402	11.9822	12.294	16.9088	36.9389	37.7846	31.2305	36.8861	22.4982	26.3609
YCL009C	YCL009C	protein_coding	ILV6	674.209	496.323	443.536	561.157	644.444	714.185	1063.97	1318.67	1376.8	1344.98	1163.61	1174.14
YCL008C	YCL008C	protein_coding	STP22	60.6933	59.4582	57.2596	54.9343	67.0756	62.4137	58.7471	66.172	49.6289	51.5546	57.5083	48.7348
YCL007C	YCL007C	protein_coding	YCL007C	1.6559	1.70095	0	0.767145	1.83002	3.35595	0	0.833248	0	0	0.572472	0
YCL005W-A	YCL005W-A	protein_coding	VMA9	297.535	481.782	460.173	449.516	368.239	400.419	618.884	684.434	531.599	630.72	537.118	565.57
YCL005W	YCL005W	protein_coding	LDB16	17.7252	17.3404	16.0001	16.8145	22.3875	24.2908	49.8268	47.9944	31.5951	42.9142	44.6462	41.7052
YCL004W	YCL004W	protein_coding	PGS1	12.0512	16.2209	21.4169	13.669	13.4716	15.8334	12.2658	14.0104	7.24914	12.2483	10.9187	9.3586
YCL002C	YCL002C	protein_coding	YCL002C	22.1852	17.7246	18.4964	18.6527	26.9397	26.6442	45.4741	47.9623	31.056	42.9873	38.6332	34.5233
YCL001W	YCL001W	protein_coding	RER1	46.4834	60.7166	57.1116	56.8945	60.039	59.5477	103.513	98.1822	77.1659	83.7257	92.056	93.7456
YCL001W-A	YCL001W-A	protein_coding	YCL001W-A	0	0.723455	0.834423	0	0	0.570947	0.577448	0	0	0.518961	0.486973	0
YCL001W-B	YCL001W-B	protein_coding	YCL001W-B	0	0	0	0	0	0	0	0	0	0	0	0.857803
YCR001W	YCR001W	protein_coding	YCR001W	0	0	0	0	0.761057	0.837389	0	0	0	0	0	0
YCR002C	YCR002C	protein_coding	CDC10	63.1291	80.0235	64.0517	82.1391	66.7987	80.576	116.459	107.466	102.509	100.457	104.713	110.837
YCR003W	YCR003W	protein_coding	MRPL32	6.48409	12.11	5.58701	7.64643	6.08019	4.77858	9.18268	7.71207	7.71206	8.68696	6.11363	9.51042
YCR004C	YCR004C	protein_coding	YCP4	190.682	231.809	259.593	215.58	226.2	227.969	210.843	231.515	246.675	233.315	201.395	249.022
YCR005C	YCR005C	protein_coding	CIT2	749.818	723.091	726.965	769.743	876.421	1001.32	116.898	114.601	84.6486	76.2794	63.9319	78.7653
YCR006C	YCR006C	protein_coding	YCR006C	4.11878	2.11542	0.813298	1.2721	5.56343	5.00843	5.06547	5.52686	3.49266	4.5524	5.69574	1.8459
YCR007C	YCR007C	protein_coding	YCR007C	1.35577	5.5706	4.28337	5.86227	5.3274	7.69351	4.07582	5.00296	3.61324	5.661	4.06217	3.64566
YCR008W	YCR008W	protein_coding	SAT4	74.8813	99.6068	95.0994	120.961	90.7599	93.0209	53.739	54.0356	52.2082	51.207	51.0306	53.8399
YCR009C	YCR009C	protein_coding	RVS161	85.6273	86.2815	89.8542	99.7404	100.64	105.775	131.719	130.084	101.951	122.884	109.672	107.725
YCR010C	YCR010C	protein_coding	ADY2	5.72859	3.53066	4.07222	4.24631	4.50203	3.71518	1.56562	0.7687	0.832757	0.562817	0	0.77021
YCR011C	YCR011C	protein_coding	ADP1	51.3383	45.0954	45.5261	51.0137	52.1324	61.6318	85.2853	84.9334	77.3327	64.8494	53.8528	63.4692
YCR012W	YCR012W	protein_coding	PGK1	22291.2	14846.1	16102.1	15192.7	19295.5	18175.1	9723.54	8940.8	9338.75	8207.61	7707.29	8152.82
YCR013C	YCR013C	protein_coding	YCR013C	19.5833	15.9897	14.8728	18.1451	15.1683	17.5038	4.11699	6.06419	4.74466	1.85	3.12475	3.03805
YCR014C	YCR014C	protein_coding	POL4	2.7906	2.29322	3.08579	1.5514	1.91896	3.92122	8.38934	9.1743	6.49065	11.6521	9.00441	9.37992
YCR015C	YCR015C	protein_coding	YCR015C	4.77502	4.55458	2.02046	4.42435	5.27714	3.59445	9.50792	7.89489	7.4372	8.79623	11.5557	9.17148
YCR016W	YCR016W	protein_coding	YCR016W	8.19982	6.89147	3.53268	5.18021	3.84452	6.64731	17.4187	16.8797	17.88	30.7596	27.0597	23.8033
YCR017C	YCR017C	protein_coding	CWH43	40.9288	30.1303	37.8499	33.4987	47.243	49.8615	121.366	115.449	103.79	124.488	111.154	108.3
YCR018C	YCR018C	protein_coding	SRD1	11.7255	8.0297	8.68251	5.43221	12.5986	13.4661	0.801145	0.983383	2.13066	0.72	0	0.656876
YCR018C-A	YCR018C-A	protein_coding	YCR018C-A	1.27601	1.31073	1.51178	0	0.94013	5.17211	10.462	3.85255	5.56478	2.82071	2.64684	3.43121
YCR019W	YCR019W	protein_coding	MAK32	6.25738	4.59116	4.2363	4.41741	7.02515	5.79731	17.1014	15.2938	14.5107	15.8083	10.9194	14.4224
YCR020C	YCR020C	protein_coding	PET18	89.3801	50.5481	31.5304	41.4081	97.669	90.7753	9.46908	7.58024	4.37969	5.18	7.29107	7.42635
YCR020C-A	YCR020C-A	protein_coding	MAK31	54.8399	40.0583	30.3205	31.6167	64.6471	61.2517	56.9533	76.0409	47.8321	63.7564	62.3545	51.6127
YCR020W-B	YCR020W-B	protein_coding	HTL1	1.37293	4.23084	6.50639	5.0884	4.04613	2.22597	1.12566	5.52686	3.99161	5.05823	5.69574	8.30657
YCR021C	YCR021C	protein_coding	HSP30	15732.4	12172.4	11222.8	10959.5	15342.9	14672.8	14.9547	23.2734	13.4942	16.08	5.63017	7.44459
YCR022C	YCR022C	protein_coding	YCR022C	12.2608	6.7816	4.46961	2.62163	10.4232	9.17487	0	0.949178	0.685516	1.38991	0	1.26806
YCR023C	YCR023C	protein_coding	YCR023C	28.7103	20.7532	16.7975	25.945	36.6912	39.9402	54.0537	46.73	37.3561	38.0012	35.4138	35.9801
YCR024C	YCR024C	protein_coding	SLM5	3.52004	4.97173	5.21303	5.50384	6.64574	7.84734	12.8069	12.399	11.3534	7.94337	6.84528	6.80326
YCR024C-B	YCR024C-B	protein_coding	YCR024C-B	136.491	87.6275	99.6245	105.013	122.111	183.755	363.702	501.625	341.025	430.131	379.183	310.496
YCR024C-A	YCR024C-A	protein_coding	PMP1	0	0	0	0	0	0	0	0	0	0	0	0
YCR025C	YCR025C	protein_coding	YCR025C	2.37506	6.50581	2.81389	5.13483	5.83292	4.49256	1.29821	3.98378	1.15087	0	2.737	1.59664
YCR026C	YCR026C	protein_coding	NPP1	18.8311	18.8936	16.6031	17.9892	18.6065	20.1176	30.8791	37.6094	28.3294	32.6994	34.1157	35.7206
YCR027C	YCR027C	protein_coding	RHB1	29.4395	24.4045	20.193	21.5349	21.3096	32.6582	23.7139	19.7519	17.2685	23.5954	23.5695	22.9156
YCR028C	YCR028C	protein_coding	FEN2	9.30272	3.69202	3.25636	6.66055	10.1252	13.7116	36.9229	41.9174	29.0442	49.6968	37.7162	35.6749
YCR028C-A	YCR028C-A	protein_coding	RIM1	80.5484	83.559	75.5889	89.4119	82.2614	105.382	279.859	263.257	261.429	236.822	227.187	241.257
YCR030C	YCR030C	protein_coding	SYP1	43.2101	39.2692	36.8832	38.5369	48.1668	47.1428	64.4236	69.679	68.1542	57.5314	60.4428	61.4447
YCR031C	YCR031C	protein_coding	RPS14A	1150.63	1122.19	1231.93	1196.48	1312.74	1292.76	4856.83	4908.83	4842.03	5001.37	5177.3	4990.86
YCR032W	YCR032W	protein_coding	BPH1	1.55088	1.13057	1.00762	1.25156	2.13784	2.06837	7.46528	9.36481	6.87255	9.40018	6.67612	7.63437
YCR033W	YCR033W	protein_coding	SNT1	15.1156	17.9785	11.939	15.9712	17.7146	20.7812	18.6261	25.7098	18.3112	24.6208	23.2255	24.6015
YCR034W	YCR034W	protein_coding	ELO2	27.427	23.3709	29.9097	25.7016	33.0666	31.3299	177.087	136.444	147.022	182.117	179.727	187.94
YCR035C	YCR035C	protein_coding	RRP43	10.7088	17.7695	11.0609	8.39587	11.3292	11.1299	53.1311	51.6761	45.5044	45.9287	35.3136	38.9486
YCR036W	YCR036W	protein_coding	RBK1	35.0713	43.0304	41.936	36.7081	39.477	48.7014	70.2896	64.3821	61.8401	57.1883	69.8296	60.0334
YCR037C	YCR037C	protein_coding	PHO87	12.7947	10.0078	10.7084	11.5288	16.3454	15.9865	31.1822	34.2588	27.8139	40.6519	31.4098	30.5383
YCR038C	YCR038C	protein_coding	BUD5	1.6868	2.77231	1.19908	2.34439	1.36706	1.77766	5.11711	4.75327	4.90416	5.34457	6.06483	5.66977
YCR038W-A	YCR038W-A	protein_coding	YCR038W-A	0	0	0	0	0	0	0	0	0	0	0	0
YCR039C	YCR039C	protein_coding	MATALPHA2	19.5333	30.6251	14.6162	17.1462	15.5277	24.5859	13.908	7.75987	4.10985	7.95412	9.59638	7.94789
YCR040W	YCR040W	protein_coding	MATALPHA1	2.46503	1.26605	0	0.571	1.36212	0.499579	0	0	0.895845	0.454091	0.426102	0.41428
YCR041W	YCR041W	protein_coding	YCR041W	22.4739	7.02598	9.26134	9.05369	17.998	11.8819	4.00572	0.983383	1.42044	3.6	2.02686	2.6275
YCR042C	YCR042C	protein_coding	TAF2	2.69612	3.79814	2.64669	3.49737	3.51881	5.05823	18.7581	19.5363	14.3895	22.9316	19.068	19.1604
YCR043C	YCR043C	protein_coding	YCR043C	25.4206	29.5938	30.1175	40.8265	26.2208	35.033	65.3058	69.0749	64.0529	70.5544	64.4479	83.7363
YCR044C	YCR044C	protein_coding	PER1	21.5105	12.1371	8.97354	13.755	24.3305	27.7531	53.9027	65.5543	39.4172	70.0974	55.5122	53.9721
YCR045C	YCR045C	protein_coding	RRT12	1.10225	0.679342	0.261181	0.61278	0.649683	0.178711	0.542238	1.1093	0.160232	0.162439	0.304853	0.296395
YCR045W-A	YCR045W-A	protein_coding	YCR045W-A	5.56211	1.90448	5.4915	1.71788	0.683	3.00601	9.12072	20.525	11.4546	15.7108	11.5375	6.85509
YCR046C	YCR046C	protein_coding	IMG1	81.0269	81.2653	83.1478	66.2091	73.3301	80.1677	96.2505	91.1769	88.5727	78.0395	94.8452	100.792
YCR047C	YCR047C	protein_coding	BUD23	27.5083	34.7153	42.3681	27.3087	23.4521	33.1315	48.0077	62.4876	55.9838	72.3913	71.1899	61.8177
YCR047W-A	YCR047W-A	protein_coding	YCR047W-A	0	0	0	0	0	1.27429	0	0	0	0	0	1.05671
YCR049C	YCR049C	protein_coding	YCR049C	1.45586	0	0	0.67447	0	0	0	0	0	0	0	0
YCR048W	YCR048W	protein_coding	ARE1	35.1478	18.7814	19.1385	19.2439	27.3345	33.242	52.1046	58.5974	48.1264	54.806	53.6372	52.6264
YCR050C	YCR050C	protein_coding	YCR050C	0	2.16334	0	0	0.775835	0	0	0	0	0	0	0
YCR051W	YCR051W	protein_coding	YCR051W	27.7233	23.4815	30.5406	17.5755	25.0842	19.32	59.0189	69.9966	65.4007	77.7697	70.6221	67.3548
YCR052W	YCR052W	protein_coding	RSC6	11.2047	9.20761	9.82343	9.96654	13.7038	10.8999	41.5238	50.2927	47.2355	47.7208	49.1179	53.4798
YCR053W	YCR053W	protein_coding	THR4	218.607	187.562	215.083	226.165	221.889	245.168	512.669	570.152	568.985	578.372	520.443	540.974
YCR054C	YCR054C	protein_coding	CTR86	3.26922	4.74094	2.05055	3.02913	3.68384	3.58563	12.1408	12.58	9.92418	15.1621	11.3023	13.3157
YCR057C	YCR057C	protein_coding	PWP2	4.57791	2.41152	4.03304	2.17524	6.83222	5.89979	41.0951	45.954	34.81	69.2813	60.2224	60.9189
YCR059C	YCR059C	protein_coding	YIH1	43.9708	26.2399	37.2108	28.3251	28.3854	33.6087	92.7039	104.941	94.0533	107.383	111.188	89.8043
YCR060W	YCR060W	protein_coding	TAH1	20.3365	14.9213	16.0626	29.6104	15.6968	30.617	38.1116	47.7555	42.9366	49.2364	64.9501	48.1748
YCR061W	YCR061W	protein_coding	YCR061W	25.3991	7.58025	2.64322	14.1521	25.1619	27.8246	24.061	25.5617	20.0828	25.0382	22.5456	22.6123
tS(CGA)C	tS(CGA)C	tRNA	SUP61	0	0	0	0	0	0	0	0	0	0	0	0
YCR064C	YCR064C	protein_coding	YCR064C	0.791688	2.43968	0.937965	0.733547	0	1.92538	1.29821	2.39027	2.30173	2.91679	1.0948	1.59664
YCR063W	YCR063W	protein_coding	BUD31	0.686463	4.93598	3.25319	1.90815	3.0346	3.33896	9.00527	16.5806	5.98742	9.10481	9.4929	6.46067
YCR065W	YCR065W	protein_coding	HCM1	16.1252	8.08477	6.82307	13.1623	15.6993	16.8071	42.3387	40.3779	33.7662	56.1562	49.5092	50.2004
YCR066W	YCR066W	protein_coding	RAD18	1.77805	1.14152	2.10658	0.823738	1.96503	2.52246	5.64905	4.69726	3.71555	5.73197	6.45439	5.22943
YCR067C	YCR067C	protein_coding	SED4	35.2041	28.1143	30.3774	34.2214	41.3049	44.7877	58.5617	66.5582	53.4683	60.9521	58.1097	56.4975
YCR068W	YCR068W	protein_coding	ATG15	22.2751	10.6921	8.13923	11.3805	20.5529	32.2338	31.4061	35.6169	25.2694	28.3785	27.2051	24.0712
YCR069W	YCR069W	protein_coding	CPR4	126.481	93.2508	90.6356	113.727	158.319	166.756	166.146	159.798	131.967	139.797	135.177	129.141
YCR071C	YCR071C	protein_coding	IMG2	20.6593	23.4951	34.0921	38.2842	29.8987	32.8974	34.4819	23.7617	13.4072	29.902	24.4878	27.7765
YCR072C	YCR072C	protein_coding	RSA4	5.04471	3.45464	3.7355	3.31091	4.80086	4.94157	35.8466	39.1352	35.5977	59.4753	54.356	50.4458
YCR073C	YCR073C	protein_coding	SSK22	2.27997	1.42193	1.54356	1.65984	3.29963	4.62073	6.47592	7.12952	3.5511	6.78	7.09402	7.77303
YCR073W-A	YCR073W-A	protein_coding	SOL2	131.801	136.797	137.854	135.479	116.832	115.472	108.626	101.901	106.776	88.7719	88.284	88.3727
YCR075C	YCR075C	protein_coding	ERS1	23.6869	9.81792	14.2779	10.7812	26.637	23.5816	28.2795	33.8758	26.2781	25.109	23.5613	30.7297
YCR075W-A	YCR075W-A	protein_coding	YCR075W-A	9.98985	13.1935	18.5988	13.2232	17.8748	11.5692	19.8916	21.5438	33.1934	23.1347	18.7485	23.9846
YCR076C	YCR076C	protein_coding	FUB1	56.1751	81.6726	80.8892	69.2662	58.8986	63.0544	35.0748	42.6185	38.3179	30.567	34.3598	31.954
YCR077C	YCR077C	protein_coding	PAT1	55.9317	27.8181	23.8622	36.4408	58.7552	62.9933	77.5462	78.7508	56.3809	76.5106	79.5105	76.2067
YCR079W	YCR079W	protein_coding	PTC6	35.7457	21.377	30.4574	36.2965	35.3557	32.9474	29.7093	36.4673	24.024	28.1434	31.1487	26.8281
YCR081W	YCR081W	protein_coding	SRB8	1.36716	1.71643	1.43979	1.47788	1.45496	2.89392	9.46562	9.40205	8.77777	9.79412	8.14009	9.39498
YCR081C-A	YCR081C-A	protein_coding	YCR081C-A	4.11878	2.82056	4.87979	0	7.08072	1.11299	0	0	0	0	0	0
YCR082W	YCR082W	protein_coding	AHC2	74.8298	96.7298	102.602	102.833	107.168	113.826	53.7698	48.2315	50.7229	59.4753	68.0177	70.0871
YCR083W	YCR083W	protein_coding	TRX3	86.43	83.559	75.2936	79.2976	102.386	91.3604	46.5478	42.6389	54.1986	51.1987	60.9325	50.6975
YCR084C	YCR084C	protein_coding	TUP1	149.932	143.244	115.183	151.448	168.776	149.991	164.029	176.269	157.227	163.646	188.955	196.273
YCR085W	YCR085W	protein_coding	YCR085W	0	0.94417	2.17799	0	0	0	0	0	0.668088	0	0	0.617909
YCR086W	YCR086W	protein_coding	CSM1	18.1715	34.4152	28.9296	21.0463	18.8272	22.0965	9.31173	16.5733	8.66765	11.716	12.1718	12.2158
YCR087W	YCR087W	protein_coding	YCR087W	0	0	0	0	0	0	1.55105	0	0.458339	0	0.436011	0.847828
YCR087C-A	YCR087C-A	protein_coding	YCR087C-A	7.04294	8.68146	5.00654	5.22057	5.18903	9.13515	18.4783	28.3521	20.4765	39.441	33.1142	34.5628
YCR088W	YCR088W	protein_coding	ABP1	60.5407	81.7272	69.1262	73.7196	62.7969	62.5712	189.551	214.998	213.371	190.838	195.136	224.765
YCR089W	YCR089W	protein_coding	FIG2	5.72621	2.9064	2.15499	3.93245	5.55903	6.2258	6.57287	7.25443	4.99447	7.54524	6.89385	5.34395
YCR090C	YCR090C	protein_coding	YCR090C	18.3732	10.3498	17.5548	11.5323	11.3535	19.6992	30.1283	36.9816	26.2781	37.558	34.0136	29.8825
YCR091W	YCR091W	protein_coding	KIN82	10.9815	10.0441	11.4065	11.8477	10.1967	13.2925	7.89366	5.6016	5.6857	5.76399	4.99266	4.3485
YCR092C	YCR092C	protein_coding	MSH3	0.745072	0.984012	1.63937	0.887599	2.19579	2.15716	11.345	12.6402	10.3668	12.7841	11.9225	12.5219
YCR093W	YCR093W	protein_coding	CDC39	15.8398	13.7878	11.6985	17.345	19.2484	21.8043	31.4133	32.2446	26.0538	36.7958	31.7186	35.1256
YCR094W	YCR094W	protein_coding	CDC50	8.57729	8.81065	5.57275	8.46012	11.0082	12.1122	39.019	39.8195	30.3673	37.1057	32.9055	31.9925
YCR095C	YCR095C	protein_coding	OCA4	17.0311	16.5737	18.4079	19.3794	22.0141	27.1286	18.8633	15.9373	13.8992	17.3931	12.6023	14.2613
YCR095W-A	YCR095W-A	protein_coding	YCR095W-A	0	0	0	0	0	0	0	0	0	0	0	0
YCR096C	YCR096C	protein_coding	HMRA2	0	0	4.28337	0	0	0	0	0.909629	0	0	0	0
YCR097W	YCR097W	protein_coding	HMRA1	11.9564	11.4044	10.1182	11.0783	10.0675	8.30795	7.00213	12.0329	11.1734	7.5515	7.67654	8.6118
YCR097W-A	YCR097W-A	protein_coding	YCR097W-A	0	0	0	0	0	0	0	0	0	0	0	0
YCR098C	YCR098C	protein_coding	GIT1	84.0104	53.6667	53.4802	32.5305	66.0536	59.1255	4.96895	3.99606	2.43035	1.23191	1.15598	1.1239
YCR099C	YCR099C	protein_coding	YCR099C	2.78106	4.99926	0.823725	1.93261	5.1225	5.07264	6.2705	7.69686	6.56953	6.66	4.8073	5.14132
YCR100C	YCR100C	protein_coding	YCR100C	7.86943	1.75729	5.67513	3.48724	6.30213	5.27	7.85476	10.6745	8.45542	9.07609	5.91434	7.82035
YCR101C	YCR101C	protein_coding	YCR101C	2.96342	3.04404	2.10658	2.74579	5.24007	3.36328	6.31722	9.54365	6.46183	6.98754	4.09803	3.98433
YCR102C	YCR102C	protein_coding	YCR102C	9.99372	5.73666	4.87538	4.0852	8.879	10.2461	1.68696	3.54977	2.99101	1.29951	3.86147	3.16155
YCR102W-A	YCR102W-A	protein_coding	YCR102W-A	0	0	0	1.52267	0	1.33221	0	0	0	0	0	0
YCR104W	YCR104W	protein_coding	PAU3	8.6769	3.56519	1.02801	1.60794	2.55715	8.44088	0	0	0	0	0	0
YCR105W	YCR105W	protein_coding	ADH7	2.09732	4.00099	6.03458	1.66568	3.31123	3.40045	1.71958	1.80921	1.08887	1.98696	2.07165	1.81276
YCR106W	YCR106W	protein_coding	RDS1	0.911439	1.33748	0.925578	1.56836	2.39829	2.21662	11.2093	13.8901	7.57113	9.78612	8.82281	8.05284
YCR107W	YCR107W	protein_coding	AAD3	3.57564	3.67292	3.53025	4.69349	7.02515	8.93752	18.5672	17.6928	12.9947	21.2974	10.7134	13.6212
YCR108C	YCR108C	protein_coding	YCR108C	0	0	0	0	0	0	0	0	0	0	0	0
YDL248W	YDL248W	protein_coding	COS7	71.4601	66.441	88.3445	77.9891	58.4766	74.1874	22.6949	21.8879	15.8079	20.6044	17.772	13.8611
YDL247W-A	YDL247W-A	protein_coding	YDL247W-A	0	0	0	0	0	0	0	0	0	0	0	0
YDL247W	YDL247W	protein_coding	MPH2	0	1.2785	0	0	1.04801	7.0629	2.18673	0	1.03389	0	0	0
YDL246C	YDL246C	protein_coding	SOR2	10.9067	7.78017	19.0239	8.42145	17.8572	8.1049	1.4904	0	0.660623	0	0	0.611005
YDL245C	YDL245C	protein_coding	HXT15	0.763811	0.196148	0.452469	0	0.562754	0.773995	0	0	0	0.140704	0	0.128368
YDL244W	YDL244W	protein_coding	THI13	1.90841	0.326722	1.13051	3.83122	3.51515	3.60986	1.30392	0.640208	0.924743	0.937478	2.63908	0.855287
YDL243C	YDL243C	protein_coding	AAD4	5.91607	4.38896	5.06217	4.87253	5.3274	8.2597	4.85057	6.94626	4.30006	4.60145	1.36353	3.53519
YDL242W	YDL242W	protein_coding	YDL242W	0	0	0	0	0	0.745134	0	0	0	0	0	0
YDL241W	YDL241W	protein_coding	YDL241W	2.62406	1.79697	3.1089	4.05226	2.57778	2.83632	2.15146	1.76057	3.81457	5.80064	5.44311	2.94005
YDL240C-A	YDL240C-A	protein_coding	YDL240C-A	0	0	0	0	0	0	0	0	0	0	0	0
YDL240W	YDL240W	protein_coding	LRG1	2.34396	2.40773	0.757374	2.36926	2.35494	3.62759	9.78372	9.43584	7.51172	8.71426	9.06115	9.59762
YDL239C	YDL239C	protein_coding	ADY3	2.33102	1.83105	0.81227	1.27049	2.72768	3.22358	5.17148	5.38188	3.18925	4.1425	3.2235	2.94971
YDL238C	YDL238C	protein_coding	GUD1	5.53374	5.00217	3.40921	4.51206	4.40326	4.66545	11.252	11.3611	9.00964	11.254	5.35671	6.39851
YDL237W	YDL237W	protein_coding	AIM6	66.2973	64.6817	59.8138	68.6251	73.1666	83.6532	142.829	147.123	134.684	132.246	138.48	143.402
YDL236W	YDL236W	protein_coding	PHO13	61.6808	46.6293	53.3711	69.0308	63.5714	78.3748	207.402	214.126	186.633	158.308	153.103	164.695
YDL235C	YDL235C	protein_coding	YPD1	26.4697	21.8845	21.4169	23.9276	29.9666	34.5423	73.0472	89.0137	64.7568	58.5128	51.7815	60.327
YDL234C	YDL234C	protein_coding	GYP7	81.4548	90.6808	80.1627	90.406	85.5808	106.17	31.428	30.9785	27.439	32.7383	27.5078	28.5016
YDL233W	YDL233W	protein_coding	MFG1	30.9552	32.0401	25.4763	31.3092	25.9406	34.0976	18.5991	18.5493	14.9425	17.2376	15.685	17.1561
YDL232W	YDL232W	protein_coding	OST4	0	0	0	0	0	0	0	0	0	0	0	0
YDL231C	YDL231C	protein_coding	BRE4	11.7516	8.41032	6.2767	8.38954	13.5551	19.1313	28.0365	31.0211	18.9034	33.4301	27.1736	25.8369
YDL230W	YDL230W	protein_coding	PTP1	34.8625	39.1268	34.0375	36.7887	39.242	38.4676	21.9671	21.1164	23.4626	19.0286	20.0877	19.7473
YDL229W	YDL229W	protein_coding	SSB1	276.452	209.215	262.444	217.196	272.791	284.542	1860.66	1785.24	1795.73	2153.28	1974.51	1857.27
YDL228C	YDL228C	protein_coding	YDL228C	0	1.04123	0	0	0.373416	1.23261	0.415547	0	1.84192	0.373458	1.05132	1.70358
YDL227C	YDL227C	protein_coding	HO	0.369544	0	0.437823	0	0.408404	0.599154	0.454482	0.37191	0.402901	0.5446	0.511032	0.248427
YDL226C	YDL226C	protein_coding	GCS1	16.8991	19.2525	21.8416	21.3518	23.9959	23.6628	115.63	109.774	106.527	97.5794	98.1506	103.69
YDL225W	YDL225W	protein_coding	SHS1	18.2734	33.7062	17.925	16.9314	17.8063	18.3179	33.8309	31.837	29.9913	31.273	29.2096	31.9656
YDL224C	YDL224C	protein_coding	WHI4	44.7194	29.8241	29.2587	37.8793	55.2001	55.1904	56.6397	60.1195	42.9344	63.6901	53.8802	55.0775
YDL223C	YDL223C	protein_coding	HBT1	66.5063	30.8591	21.8464	30.0432	61.288	70.1223	6.20026	7.92342	5.94834	5.57226	4.65578	5.57121
YDL222C	YDL222C	protein_coding	FMP45	272.203	229.293	257.002	215.58	236.64	248.461	22.6621	33.4509	30.5165	15.4684	14.5149	15.7587
YDL221W	YDL221W	protein_coding	YDL221W	2.35785	0	1.39675	0	0.434299	0	0.483299	0.593236	0	0	0.815151	0
YDL220C	YDL220C	protein_coding	CDC13	3.63492	3.13158	4.58437	3.58526	4.23312	4.8478	10.479	12.8626	10.1419	11.1456	12.5665	12.3755
YDL219W	YDL219W	protein_coding	DTD1	9.33772	11.8052	12.765	21.9627	15.3472	6.40519	39.4577	49.879	44.377	51.8686	45.6916	48.7698
YDL218W	YDL218W	protein_coding	YDL218W	6.13931	1.75176	6.06137	3.47628	4.52327	5.80642	1.39822	3.77582	2.23116	4.27245	1.88664	1.14643
YDL217C	YDL217C	protein_coding	TIM22	30.244	33.745	38.921	30.4387	33.4243	34.2404	28.6448	39.8837	26.1518	31.8911	34.6126	31.549
YDL216C	YDL216C	protein_coding	RRI1	2.21349	1.51581	0.874157	1.36729	2.89927	1.7944	6.85605	4.70284	4.64783	6.16163	4.42141	4.96008
YDL215C	YDL215C	protein_coding	GDH2	43.2654	36.186	30.0972	41.0075	51.2513	61.1378	19.6079	21.4716	16.517	19.8886	13.4481	15.61
YDL214C	YDL214C	protein_coding	PRR2	20.2977	22.919	18.3573	25.124	29.9096	26.0009	1.14335	1.09155	1.35145	0.913371	1.07134	0.729132
YDL213C	YDL213C	protein_coding	NOP6	21.5963	34.5082	21.6064	24.457	20.8617	20.2307	35.8069	42.02	39.0684	62.9458	51.7657	56.4594
YDL212W	YDL212W	protein_coding	SHR3	79.6753	70.7546	65.7731	71.9189	86.7281	75.8412	301.762	290.219	265.646	264.001	247.373	241.547
YDL211C	YDL211C	protein_coding	YDL211C	1.74468	2.09084	1.37803	1.88598	0.428477	1.17863	7.86754	7.60869	6.34056	7.92772	7.43907	3.90956
YDL210W	YDL210W	protein_coding	UGA4	7.96394	2.92164	2.92048	4.21661	4.05143	5.84123	2.95387	4.19829	1.79169	3.35329	3.80214	4.20653
YDL209C	YDL209C	protein_coding	CWC2	2.55203	2.62146	3.02356	1.47788	3.76052	4.13769	10.9851	14.7681	9.27463	15.2788	13.0136	11.5803
YDL208W	YDL208W	protein_coding	NHP2	34.5418	46.126	50.7457	33.9254	36.6471	48.1632	175.588	190.501	166.707	236.197	225.937	220.133
YDL207W	YDL207W	protein_coding	GLE1	8.85398	7.02785	8.58264	5.40702	6.52335	7.667	24.7478	28.5546	21.5003	28.617	25.0443	27.3256
YDL206W	YDL206W	protein_coding	YDL206W	30.4203	26.8674	26.7781	29.5034	36.7612	42.292	19.8134	19.5993	13.0185	15.3974	13.4655	13.4741
YDL205C	YDL205C	protein_coding	HEM3	30.422	19.0216	27.424	23.8984	41.1737	45.3033	42.5657	47.9219	35.5716	57.2597	46.6425	41.5694
YDL204W	YDL204W	protein_coding	RTN2	279.962	310.483	292.226	355.307	329.177	331.172	15.1221	17.1767	12.4054	13.3876	9.51699	10.3633
YDL203C	YDL203C	protein_coding	ACK1	6.43119	4.99926	3.70676	4.18733	6.65925	6.1999	17.2439	18.0176	17.5609	18.5712	21.2723	18.2283
YDL202W	YDL202W	protein_coding	MRPL11	20.8246	20.4998	16.4481	14.0694	22.3751	26.026	23.121	22.7043	20.4969	20.1398	26.0979	21.5823
YDL201W	YDL201W	protein_coding	TRM8	9.06993	9.70488	8.95478	8.05368	10.3021	8.57813	44.3086	53.2466	33.5115	49.8456	41.2858	40.9025
YDL200C	YDL200C	protein_coding	MGT1	14.3467	20.0424	14.2779	17.5469	14.3755	16.2826	15.0564	14.4386	14.1818	14.3771	16.6653	13.8882
YDL199C	YDL199C	protein_coding	YDL199C	17.9718	19.1085	18.1172	20.888	20.2101	19.1699	9.30632	7.29819	8.13552	8.01523	7.08518	6.46469
YDL198C	YDL198C	protein_coding	GGC1	176.204	128.438	121.671	137.89	178.141	245.374	253.486	320.214	294.647	344.373	223.736	236.665
YDL197C	YDL197C	protein_coding	ASF2	20.8262	16.5212	11.2377	12.4187	22.3325	25.0739	6.42439	6.84816	7.79351	8.96441	8.41186	7.90124
YDL196W	YDL196W	protein_coding	YDL196W	0	0	0	0	0	0	0	0	0	0	1.36353	0
YDL195W	YDL195W	protein_coding	SEC31	60.2751	40.3147	31.1671	44.3318	64.3553	75.227	169.478	178.984	147.582	135.312	136.037	149.432
YDL194W	YDL194W	protein_coding	SNF3	5.63753	6.67213	6.09836	6.47262	7.94596	7.84875	6.9333	6.16698	4.0976	9.03051	6.60963	7.25013
YDL193W	YDL193W	protein_coding	NUS1	24.2307	29.0382	30.7583	27.7968	27.6288	32.5045	71.662	62.7063	64.1577	25.9315	19.9452	29.2816
YDL192W	YDL192W	protein_coding	ARF1	225.266	275.469	279.596	263.94	230.513	275.372	643.5	612.95	689.151	542.314	531.138	552.057
YDL191W	YDL191W	protein_coding	RPL35A	307.456	296.485	330.28	339.693	289.925	303.744	1432.39	1362.19	1445.73	1387.04	1349.89	1407.65
YDL190C	YDL190C	protein_coding	UFD2	17.2501	18.1826	17.7658	19.5351	20.1024	24.3121	55.5563	56.9605	46.5467	47.6861	40.927	49.7205
YDL189W	YDL189W	protein_coding	RBS1	3.07859	3.89212	3.92798	3.07193	5.75778	7.48713	20.5814	23.1181	23.2372	28.2686	23.4151	29.7703
YDL188C	YDL188C	protein_coding	PPH22	59.1085	21.8108	20.0571	35.8914	62.153	80.9476	98.5726	105.979	80.0857	88.8	85.1121	87.573
YDL187C	YDL187C	protein_coding	YDL187C	1.97202	0	1.16819	0.9136	0	0.799326	0	0	0	0.726545	0.681763	0
YDL186W	YDL186W	protein_coding	YDL186W	1.56059	1.60305	1.3867	2.16898	2.58705	1.89768	0	0	0	0	0.269762	0
YDL185C-A	YDL185C-A	protein_coding	YDL185C-A	0	0	0	0	0	0	0	0	0	0	0	0
YDL185W	YDL185W	protein_coding	VMA1	305.25	288.092	342.23	346.955	326.279	378.688	640.076	624.691	618.541	645.25	591.276	631.665
YDL184C	YDL184C	protein_coding	RPL41A	0	0	0	0	0	0	0	0	0	0	0	0
YDL183C	YDL183C	protein_coding	YDL183C	8.78502	5.90033	6.00473	6.26143	9.21093	10.9565	1.93922	5.10072	3.68385	5.22841	3.27076	3.86145
YDL182W	YDL182W	protein_coding	LYS20	185.32	190.621	169.538	193.027	224.459	241.027	76.697	102.031	109.339	109.727	74.6443	87.02
YDL181W	YDL181W	protein_coding	INH1	65.5812	37.5692	31.3782	38.5624	65.0439	72.5899	69.2804	110.425	64.1675	70.627	72.3778	61.0436
YDL180W	YDL180W	protein_coding	YDL180W	45.3241	45.9473	45.2568	46.947	48.5591	48.6159	26.7755	25.8945	27.7647	30.0429	27.9174	30.3362
YDL179W	YDL179W	protein_coding	PCL9	17.4249	17.1684	14.746	13.8388	18.0782	20.7563	33.8214	38.6518	33.3431	29.3477	28.0305	36.5761
YDL178W	YDL178W	protein_coding	DLD2	11.6427	9.65151	14.5199	12.6803	15.5006	14.5715	62.9691	58.7918	63.8395	59.6013	57.0575	58.2207
YDL177C	YDL177C	protein_coding	YDL177C	6.97704	6.51532	5.26028	4.11387	6.54242	4.62768	8.8407	10.2134	8.29835	12.6189	8.33265	8.10147
YDL176W	YDL176W	protein_coding	YDL176W	3.05955	2.19996	2.35616	1.41743	3.94483	6.44872	10.6612	9.39137	7.22741	9.80683	9.09658	10.5925
YDL175C	YDL175C	protein_coding	AIR2	31.438	41.6584	34.267	34.6638	34.7439	45.1098	13.1457	17.4016	14.6243	18.5322	10.6513	13.3146
YDL174C	YDL174C	protein_coding	DLD1	42.9787	21.7898	25.5691	30.935	37.1015	48.748	190.255	185.453	167.59	177.509	192.204	200.263
YDL173W	YDL173W	protein_coding	PAR32	61.9255	61.3519	41.2419	49.569	69.3822	62.3798	158.326	165.208	168.855	158.49	189.005	196.57
YDL172C	YDL172C	protein_coding	YDL172C	0	0	0	0	0	0	0	0	0.492715	0	0.468712	0
YDL171C	YDL171C	protein_coding	GLT1	25.5738	16.0421	16.0477	20.2771	27.9651	32.8595	63.2766	69.1759	54.1481	78.0952	57.4161	63.1281
YDL170W	YDL170W	protein_coding	UGA3	22.7584	17.9017	15.3035	20.5171	30.061	36.7327	30.2587	35.9037	21.7577	36.7118	28.2113	29.3583
YDL169C	YDL169C	protein_coding	UGX2	35.8309	44.7638	35.5673	39.4806	43.1662	43.5704	10.3219	8.28412	9.15042	13.5579	12.7222	13.9967
YDL168W	YDL168W	protein_coding	SFA1	730.922	691.791	698.621	735.153	682.238	788.152	147.982	143.848	158.687	136.091	133.904	139.609
YDL167C	YDL167C	protein_coding	NRP1	2.71153	2.16635	1.78474	1.81451	2.33074	3.7857	28.7778	30.321	21.0225	37.518	29.8934	30.7856
YDL166C	YDL166C	protein_coding	FAP7	9.86011	14.0672	14.9269	11.1662	13.7221	23.9798	36.3792	36.3852	32.6486	43.9964	31.0581	38.6661
YDL165W	YDL165W	protein_coding	CDC36	63.8339	89.3617	82.9903	81.1296	66.1763	60.907	57.4321	50.0296	54.1986	56.61	53.5113	59.6218
YDL164C	YDL164C	protein_coding	CDC9	6.02562	6.18956	6.1191	5.58311	7.50487	6.62933	33.6417	31.6204	27.4252	31.5029	26.7835	33.8526
YDL163W	YDL163W	protein_coding	YDL163W	0	0	0	0	0	0	0	0	0	0	0	0
YDL162C	YDL162C	protein_coding	YDL162C	0	0	0	0	0	0	0	0	0	0	0	0
YDL161W	YDL161W	protein_coding	ENT1	13.3491	26.6899	14.9683	17.2279	15.6309	16.2325	28.1439	30.7075	24.0835	27.2255	38.2386	30.928
YDL160C-A	YDL160C-A	protein_coding	MHF2	0	5.50183	6.34574	4.96276	2.95967	3.25651	2.19573	22.9092	8.75937	5.92	9.25851	4.50082
YDL160C	YDL160C	protein_coding	DHH1	90.4913	42.631	37.2577	57.6811	103.08	108.91	77.8769	96.8836	52.2453	63.999	49.848	52.348
YDL159W-A	YDL159W-A	protein_coding	YDL159W-A	0	0	0	0	0	0	0	0	0	0	0	0
YDL159W	YDL159W	protein_coding	STE7	14.9239	11.2276	9.46326	12.8541	15.7964	19.4255	9.82334	14.1733	9.16679	12.2358	10.7549	12.8587
YDL159C-B	YDL159C-B	protein_coding	YDL159C-B	0	0	0	0	0	0	0	0	0	0	0	0
YDL158C	YDL158C	protein_coding	YDL158C	0	0	0	0.975689	0.775835	0	3.45348	0	0	0	0.728096	0
YDL157C	YDL157C	protein_coding	YDL157C	28.2546	29.0233	34.5549	37.1582	30.2185	39.8991	55.2992	67.8782	52.3354	63.1301	66.8013	55.7572
YDL156W	YDL156W	protein_coding	CMR1	1.86645	2.76932	2.7027	6.72535	1.98632	3.6986	8.3316	10.4355	6.78307	11.0024	8.31672	9.61953
YDL155W	YDL155W	protein_coding	CLB3	16.9787	22.6468	15.9125	20.1931	17.1771	22.3923	24.5173	32.6446	23.2082	28.943	25.2316	26.5759
YDL154W	YDL154W	protein_coding	MSH5	1.92392	0.988133	1.28216	1.89405	2.83498	2.33949	2.26754	1.57319	1.13619	1.68346	1.08084	1.3742
YDL153C	YDL153C	protein_coding	SAS10	4.08283	4.19391	5.25782	5.26329	3.00811	4.02933	24.8879	21.7954	20.515	45.2575	28.7211	33.7716
YDL152W	YDL152W	protein_coding	YDL152W	0	0	0	0	0	0	0	0	0	0	0	0
YDL151C	YDL151C	protein_coding	BUD30	0	0	0	0	0	0	0	0	0	0	0	0
YDL150W	YDL150W	protein_coding	RPC53	5.3846	4.21417	6.0757	7.60253	4.15613	7.89878	26.2787	33.5466	23.4826	35.3311	31.3804	37.4047
YDL149W	YDL149W	protein_coding	ATG9	9.88975	12.7264	13.1334	11.6809	15.2936	15.3298	11.0491	11.0468	8.45218	8.56858	8.19072	10.7397
YDL148C	YDL148C	protein_coding	NOP14	2.54101	2.61015	2.85206	1.11525	2.36481	2.05991	21.2723	23.5539	21.5798	39.418	31.9025	35.9621
YDL147W	YDL147W	protein_coding	RPN5	66.1467	81.9353	62.81	74.1327	66.4731	86.743	107.47	98.6315	89.7934	113.25	102.738	107.081
YDL146W	YDL146W	protein_coding	LDB17	35.0515	19.7009	18.2827	23.6942	35.4077	35.9209	25.4852	22.6298	21.4711	17.381	12.499	13.1896
YDL145C	YDL145C	protein_coding	COP1	33.2061	32.2557	32.1787	33.1085	43.745	43.7435	193.908	201.965	178.132	177.327	168.955	185.195
YDL144C	YDL144C	protein_coding	YDL144C	26.1279	29.6475	32.3952	27.0241	28.2039	32.2641	90.4216	108.238	92.3047	101.187	111.546	110.085
YDL143W	YDL143W	protein_coding	CCT4	48.5923	39.5945	44.4531	48.6332	53.1733	63.9914	181.552	174.36	171.081	199.876	196.487	203.44
YDL142C	YDL142C	protein_coding	CRD1	21.3867	20.7917	25.3383	19.8161	24.1984	31.579	32.5648	26.5202	25.2603	24.2011	26.4063	28.4978
YDL141W	YDL141W	protein_coding	BPL1	10.0456	10.3189	8.55435	11.1985	9.94551	13.7424	55.9816	55.1306	52.5943	58.2919	61.6448	55.7137
YDL140C	YDL140C	protein_coding	RPO21	79.8134	52.0437	44.9828	61.1437	92.1696	92.3373	107.646	110.477	95.7924	124.351	105.83	110.968
YDL139C	YDL139C	protein_coding	SCM3	2.42101	3.979	2.86833	4.48643	3.56746	3.53273	4.36695	6.33492	4.22327	7.4925	5.6915	5.53359
YDL138W	YDL138W	protein_coding	RGT2	17.3197	15.3119	8.24157	13.5485	18.618	18.8741	25.1417	25.4315	18.9863	29.7085	26.9939	24.6225
YDL137W	YDL137W	protein_coding	ARF2	281.88	349.54	384.091	330.201	308.667	268.126	595.127	525.386	566.135	364.47	337.885	407.433
YDL136W	YDL136W	protein_coding	RPL35B	159.555	188.756	208.151	199.331	180.956	180.212	653.357	608.925	642.402	775.422	738.163	729.735
YDL135C	YDL135C	protein_coding	RDI1	22.9745	33.4785	30.3845	27.723	18.8952	35.5168	52.5677	55.922	49.7084	50.7866	62.0639	57.1094
YDL134C	YDL134C	protein_coding	PPH21	91.7523	77.0851	88.9089	86.3722	103.236	119.532	116.086	112.696	97.158	114.696	103.573	105.429
YDL133C-A	YDL133C-A	protein_coding	RPL41B	0	0	0	0	0	0	0	0	0	0	0	0
YDL133W	YDL133W	protein_coding	SRF1	17.0864	18.5687	20.2433	20.191	27.3668	21.2789	19.2878	17.9434	17.8187	24.2679	22.9433	22.3068
YDL132W	YDL132W	protein_coding	CDC53	29.242	25.1223	18.2673	27.5871	28.2039	32.9722	55.7974	60.8649	49.7545	44.7591	44.4817	50.7533
YDL131W	YDL131W	protein_coding	LYS21	75.2588	81.6011	80.7139	78.1635	96.5818	117.833	245.608	274.993	270.289	261.688	243.348	241.721
YDL130W-A	YDL130W-A	protein_coding	STF1	278.01	454.612	376.641	399.674	299.437	237.501	94.0378	99.1182	86.0835	76.2455	75.8559	77.1037
YDL130W	YDL130W	protein_coding	RPP1B	763.283	667.431	909.116	679.991	703.516	758.463	3386.71	3253.24	3381.77	3697.23	3673.3	3512.1
YDL129W	YDL129W	protein_coding	YDL129W	10.4004	4.96013	4.40072	8.60411	12.0414	12.6469	4.56817	5.98112	2.42983	10.1268	6.42071	8.7396
YDL128W	YDL128W	protein_coding	VCX1	95.2984	60.0327	65.4982	63.6637	93.6821	94.5416	142.024	149.691	122.27	146.455	148.35	142.641
YDL127W	YDL127W	protein_coding	PCL2	14.3913	9.73503	6.65378	9.10643	12.672	15.6502	16.6918	17.6627	13.0115	24.3122	17.9597	25.2483
YDL126C	YDL126C	protein_coding	CDC48	288.927	326.64	312.491	353.299	368.107	398.611	509.522	481.538	484.605	499.5	483.244	528.708
YDL125C	YDL125C	protein_coding	HNT1	461.131	346.849	400.051	429.794	415.135	435.205	355.149	414.653	289.059	367.431	361.763	376.489
YDL124W	YDL124W	protein_coding	YDL124W	695.122	778.461	726.668	665.585	699.796	695.26	1101.5	1033.32	1034.92	374.832	379.522	435.849
YDL123W	YDL123W	protein_coding	SNA4	101.538	64.0027	41.011	82.6775	70.2764	77.3249	18.9206	23.2246	20.687	18.1379	22.8705	22.236
YDL122W	YDL122W	protein_coding	UBP1	25.4415	18.0185	17.7681	18.1141	22.8881	28.6573	40.7308	40.0237	34.7455	51.9973	45.0889	46.1784
YDL121C	YDL121C	protein_coding	YDL121C	5.7846	3.71373	3.4267	6.69973	10.1221	9.37876	61.0632	65.4933	50.9796	63.936	68.4944	58.8167
YDL120W	YDL120W	protein_coding	YFH1	57.6394	80.2167	60.212	56.852	59.8191	60.292	88.9271	87.9481	88.745	72.613	77.5651	67.0802
YDL119C	YDL119C	protein_coding	YDL119C	8.09938	7.958	6.25817	7.50457	14.7887	15.9865	9.23917	10.2776	11.0061	14.2714	13.3918	16.8079
YDL118W	YDL118W	protein_coding	YDL118W	0	0	0	0	0	0	0	0	0.620743	0	0	0
YDL117W	YDL117W	protein_coding	CYK3	9.5485	8.42506	7.68686	7.03245	8.74872	10.9163	22.6834	28.5825	22.0665	33.736	27.0012	29.4616
YDL116W	YDL116W	protein_coding	NUP84	7.01194	7.96895	7.95399	7.18816	8.46375	10.1592	33.0266	34.0829	28.5192	36.3872	30.8434	30.79
YDL115C	YDL115C	protein_coding	IWR1	39.524	48.4674	41.0187	38.3247	39.7298	52.4078	22.8598	18.8093	13.3618	18.2868	13.3464	16.2716
YDL114W-A	YDL114W-A	protein_coding	YDL114W-A	0	0	0	0	0	0	0	0	0	0	0	0
YDL114W	YDL114W	protein_coding	YDL114W	25.9745	29.5657	22.0406	28.9454	33.6195	27.8859	0	0.353254	0.765382	0.517281	0	0
YDL113C	YDL113C	protein_coding	ATG20	15.567	11.4714	6.21456	10.1907	17.4533	16.8719	16.0929	13.9637	10.5768	8.72761	12.7525	11.1474
YDL112W	YDL112W	protein_coding	TRM3	2.3398	1.86074	2.6827	2.23791	3.72584	3.61004	22.1544	23.9276	19.4206	32.869	25.572	26.9936
YDL111C	YDL111C	protein_coding	RRP42	29.3579	36.8581	36.7146	31.3578	37.8526	41.9796	94.6104	73.8646	88.0218	79.92	87.3989	80.3142
YDL110C	YDL110C	protein_coding	TMA17	232.006	359.322	337.847	267.546	224.915	239.904	73.0262	87.469	76.2239	44.4588	47.6782	55.5299
YDL109C	YDL109C	protein_coding	YDL109C	1.33903	1.20353	0.198304	0.930518	1.47983	1.89963	7.13612	5.89574	4.98798	5.42667	4.39779	5.62602
YDL108W	YDL108W	protein_coding	KIN28	11.3054	14.8791	21.3471	18.6589	12.2339	19.189	26.3595	21.6889	20.0296	23.95	23.6951	24.9378
YDL107W	YDL107W	protein_coding	MSS2	0.924385	0.949534	1.46024	1.4275	2.2702	2.49789	3.28424	4.65151	2.68753	3.63273	4.68712	3.52138
YDL106C	YDL106C	protein_coding	PHO2	10.4588	13.5286	10.5555	8.7934	14.1271	15.544	15.4034	13.2546	10.6989	15.984	13.9274	14.8431
YDL105W	YDL105W	protein_coding	NSE4	1.34567	1.65874	0.956584	1.24685	2.77607	3.49085	6.39922	8.93829	5.08609	7.13925	7.07138	7.96075
YDL104C	YDL104C	protein_coding	QRI7	1.86085	2.73069	3.14954	4.18733	3.72135	2.37055	10.0261	12.5743	7.53564	11.3612	6.24949	6.43352
YDL103C	YDL103C	protein_coding	QRI1	7.261	10.0224	8.60259	5.46631	7.523	12.6922	51.347	44.9867	43.5403	39.7928	40.6348	47.4394
YDL102W	YDL102W	protein_coding	POL3	3.95123	3.04404	2.80877	2.65427	2.62003	4.08399	20.0855	18.6896	16.37	23.219	16.1189	17.7967
YDL101C	YDL101C	protein_coding	DUN1	6.75245	9.97073	7.75007	6.64759	7.61798	11.2901	7.61243	9.76878	7.97546	8.39626	6.56561	8.08571
YDL100C	YDL100C	protein_coding	GET3	110.294	134.322	127.053	127.955	100.395	110.96	252.753	237.067	234.949	178.075	188.224	201.487
YDL099W	YDL099W	protein_coding	BUG1	17.1255	46.2588	40.955	32.3233	23.5995	30.0799	31.4625	35.1085	27.4307	32.4821	28.0679	28.9947
YDL098C	YDL098C	protein_coding	SNU23	3.89348	5.71344	3.2949	3.09218	3.2784	3.15631	8.66469	7.27703	5.6599	4.50831	7.3071	7.85219
YDL097C	YDL097C	protein_coding	RPN6	90.7583	110.644	75.6237	94.4893	101.037	116.224	160.069	174.147	151.869	149.919	167.4	179.015
YDL096C	YDL096C	protein_coding	OPI6	0	0	2.35782	0.921981	0	0.806659	0	4.00571	0.723251	0	0	0
YDL095W	YDL095W	protein_coding	PMT1	72.2633	80.0859	81.6878	99.0217	78.7387	89.8606	737.073	708.043	683.488	282.944	280.448	287.82
YDL094C	YDL094C	protein_coding	YDL094C	0	0	0.755889	0	0	0	0	0	0.927463	0	0.441141	0
YDL093W	YDL093W	protein_coding	PMT5	17.6395	10.0331	10.5357	11.8866	14.8222	17.0179	43.7464	39.6129	34.9669	25.0287	24.5948	27.1465
YDL092W	YDL092W	protein_coding	SRP14	33.2024	53.8113	65.5618	54.6917	49.4687	63.4023	68.9638	89.8491	68.6449	92.4245	79.0752	91.2655
YDL091C	YDL091C	protein_coding	UBX3	4.04351	6.10812	8.17222	7.71351	6.65925	6.94151	20.0866	21.0651	14.3492	14.1963	15.2948	16.7892
YDL090C	YDL090C	protein_coding	RAM1	6.77883	8.51064	4.46185	6.04837	8.13909	9.15894	13.9978	16.6765	14.234	17.575	20.4844	19.7473
YDL089W	YDL089W	protein_coding	NUR1	9.83978	9.41834	10.0681	10.1532	10.0507	10.1523	23.4694	22.9564	16.7421	19.2797	14.9988	17.1384
YDL088C	YDL088C	protein_coding	ASM4	38.1357	34.3292	31.5787	34.9551	42.1459	40.7218	29.7544	25.7929	22.3538	29.9133	23.9584	25.499
YDL087C	YDL087C	protein_coding	LUC7	7.45153	13.6076	13.2425	15.3429	12.8102	24.1628	10.5219	13.7486	7.82326	8.54107	6.86967	7.79225
YDL086W	YDL086W	protein_coding	YDL086W	223.256	293.575	325.005	275.447	195.111	216.927	290.798	292.011	309.008	286.137	309.829	320.392
YDL086C-A	YDL086C-A	protein_coding	YDL086C-A	2.24403	3.84179	0.886215	0.693076	0	1.81916	3.06645	2.25839	3.26211	2.20469	1.5516	0.50285
YDL085C-A	YDL085C-A	protein_coding	YDL085C-A	3.1438	0	1.86234	5.82585	1.15813	2.54858	12.888	25.3114	5.71263	17.3739	15.2162	8.45371
YDL085W	YDL085W	protein_coding	NDE2	37.9416	41.6265	45.1872	39.3885	34.3939	41.7084	8.46924	11.7952	9.8182	12.2954	7.41698	10.4162
YDL084W	YDL084W	protein_coding	SUB2	129.814	123.874	137.413	135.793	162.504	167	621.097	550.173	611.451	595.913	575.792	638.603
YDL083C	YDL083C	protein_coding	RPS16B	338.188	376.016	428.337	381.047	403.44	399.33	1826.09	1726.02	2076.52	2008.54	2062.85	2113.47
YDL082W	YDL082W	protein_coding	RPL13A	160.523	138.708	175.404	143.207	163.818	192.997	838.137	868.332	829.337	913.485	942.673	967.559
YDL081C	YDL081C	protein_coding	RPP1A	480.473	432.112	501.995	460.215	403.289	470.033	1312.3	1315.99	1360.81	1345.94	1305.73	1294.72
YDL080C	YDL080C	protein_coding	THI3	9.24587	7.67099	5.4771	7.24889	8.90811	12.1078	20.9926	20.3995	20.9363	23.4519	18.687	22.3521
YDL079C	YDL079C	protein_coding	MRK1	19.4452	20.4181	19.7103	17.2164	17.8288	23.9957	1.24002	2.17441	2.04153	2.54725	1.34451	1.5977
YDL078C	YDL078C	protein_coding	MDH3	80.7153	100.4	91.1462	92.0239	94.3136	103.006	185.868	187.849	185.398	182.84	175.93	200.087
YDL077C	YDL077C	protein_coding	VAM6	2.47911	2.44045	2.93717	3.25416	4.87077	5.94546	12.9579	13.2026	9.61028	12.2544	12.2133	11.7356
YDL076C	YDL076C	protein_coding	RXT3	32.3545	33.6124	30.0562	35.7698	38.7365	33.6801	17.484	9.9905	16.5686	15.1713	18.3036	19.5259
YDL075W	YDL075W	protein_coding	RPL31A	345.363	373.328	461.026	402.865	373.619	415.72	2365.93	2168.75	2413.44	2347.82	2535.98	2377.99
YDL074C	YDL074C	protein_coding	BRE1	8.81924	7.62878	5.49934	5.59107	7.29573	10.7869	22.8343	25.3814	18.106	30.3263	22.0381	27.3555
YDL073W	YDL073W	protein_coding	YDL073W	3.74384	3.9588	2.87008	4.08105	5.43557	6.42707	19.3202	17.9525	13.4459	21.907	18.3488	18.5059
YDL072C	YDL072C	protein_coding	YET3	292.42	224.463	243.144	243.358	320.428	306.447	261.55	280.915	255.052	255.431	278.286	275.927
YDL071C	YDL071C	protein_coding	YDL071C	3.47076	0	0	0	1.91786	2.81363	0.711416	0	0	2.55744	1.1999	0
YDL070W	YDL070W	protein_coding	BDF2	45.8287	60.5008	47.459	65.8964	63.2785	69.4876	88.0921	84.3862	80.1914	80.4203	78.5147	83.7532
YDL069C	YDL069C	protein_coding	CBS1	1.88628	3.3908	1.1174	2.1847	2.43207	1.91143	4.63967	6.16966	4.79861	4.51722	3.58666	4.12118
YDL068W	YDL068W	protein_coding	YDL068W	0	2.02567	0	0	0	0	0	0	0	0	0	0
YDL067C	YDL067C	protein_coding	COX9	30.7307	18.5687	19.2752	25.124	25.3052	33.7049	22.2318	47.3007	31.5337	22.644	29.9976	21.874
YDL066W	YDL066W	protein_coding	IDP1	102.646	48.0448	33.8476	65.826	146.969	186.099	309.483	369.195	274.91	358.802	285.816	316.127
YDL065C	YDL065C	protein_coding	PEX19	16.7593	40.9269	25.4754	22.2673	21.8998	26.147	23.0744	33.7332	22.9838	31.6884	27.3301	31.4611
YDL064W	YDL064W	protein_coding	UBC9	61.7817	81.091	82.1431	86.5029	82.9456	77.909	77.6705	79.4486	90.8092	97.118	86.3854	115.831
YDL063C	YDL063C	protein_coding	SYO1	1.74656	2.87052	3.31082	1.94195	3.47439	4.5308	27.924	28.6511	25.3895	46.2017	44.1993	41.7989
YDL062W	YDL062W	protein_coding	YDL062W	0	0	0	0	0	0	0	0	0	0	0	0
YDL061C	YDL061C	protein_coding	RPS29B	51.3764	54.7287	72.141	70.5235	54.676	87.9258	227.778	350.447	224.056	314.072	259.189	161.177
YDL060W	YDL060W	protein_coding	TSR1	4.67387	3.38896	5.86317	3.82114	3.94997	4.68046	31.7838	31.8197	25.8785	50.7477	44.293	39.6448
YDL059C	YDL059C	protein_coding	RAD59	22.6906	34.0296	27.4207	21.8652	21.0644	26.1202	35.3476	37.4508	39.912	37.452	31.692	40.8802
YDL058W	YDL058W	protein_coding	USO1	1.87733	2.67488	2.94168	3.25448	2.40938	2.35647	14.4984	16.8213	14.4376	15.2611	15.4091	17.3428
YDL057W	YDL057W	protein_coding	YDL057W	5.27471	7.45005	5.85871	4.58188	3.88625	7.7503	16.2177	13.603	12.2205	11.4171	12.9929	11.7459
YDL056W	YDL056W	protein_coding	MBP1	3.90148	4.00763	3.85195	4.45845	5.55736	5.06048	14.1814	14.6588	13.8007	14.8532	13.3982	13.7259
YDL055C	YDL055C	protein_coding	PSA1	990.532	940.847	1239.57	879.479	1012.35	945.81	2132.78	2084.21	2159.67	1667.5	1605.95	1701.78
tK(UUU)D	tK(UUU)D	tRNA	tK(UUU)D	0	0	0	0	0	0	0	0	0	0	0	0
YDL054C	YDL054C	protein_coding	MCH1	39.1975	36.146	32.1913	36.5252	47.7497	61.3856	47.2939	55.3622	46.297	63.5093	53.897	47.461
YDL053C	YDL053C	protein_coding	PBP4	93.8831	118.6	115.375	107.52	112.563	101.635	39.6825	46.3617	34.3311	36.9523	41.9321	38.4167
YDL052C	YDL052C	protein_coding	SLC1	164.119	160.155	158.09	151.075	162.976	146.639	154.16	164.451	138.479	116.988	108.05	119.683
YDL051W	YDL051W	protein_coding	LHP1	16.505	14.9357	20.4857	16.3852	17.951	18.7957	109.548	109.946	109.683	126.83	128.25	115.71
YDL050C	YDL050C	protein_coding	YDL050C	0	0	0	0	0	0	0	0	0	0	0	0
YDL049C	YDL049C	protein_coding	KNH1	6.85443	2.8992	3.8216	2.24155	7.72374	7.84468	23.1409	20.2891	10.8434	20.797	27.8788	21.6842
YDL048C	YDL048C	protein_coding	STP4	132.318	114.816	90.0293	131.811	159.659	110.31	41.4751	47.7972	32.2723	48.3426	53.9162	41.1344
YDL047W	YDL047W	protein_coding	SIT4	131.753	131.052	126.03	104.039	114.744	124.562	94.0575	92.0125	87.4253	105.279	98.3093	104.696
YDL046W	YDL046W	protein_coding	NPC2	326.007	320.79	356.701	351.736	388.992	399.709	286.202	313.038	263.687	302.226	317.647	304.643
YDL045W-A	YDL045W-A	protein_coding	MRP10	54.2306	42.9401	50.865	60.7163	69.9222	69.608	32.4213	32.974	25.4569	35.7975	28.9039	31.8995
YDL045C	YDL045C	protein_coding	FAD1	11.3054	7.98393	10.4643	9.16576	10.6722	11.7425	19.6972	24.5333	20.5432	24.4706	24.1837	23.5127
YDL044C	YDL044C	protein_coding	MTF2	1.72161	4.80007	2.33109	4.10188	4.1677	4.98446	10.6874	7.42554	5.89917	7.4302	7.48238	9.5895
YDL043C	YDL043C	protein_coding	PRP11	1.62489	4.59001	6.25661	4.89306	5.38726	5.59827	16.9861	14.3088	12.4009	14.9663	13.482	18.2966
YDL042C	YDL042C	protein_coding	SIR2	8.09124	9.10294	6.84731	9.10354	8.09046	8.74573	19.744	24.0413	15.1228	21.577	19.4478	18.3902
YDL041W	YDL041W	protein_coding	YDL041W	0	0	0	0	0	0	0	0	0	0	0	0
YDL040C	YDL040C	protein_coding	NAT1	12.5587	15.8974	14.7288	15.5152	15.7018	20.4646	67.5014	76.728	68.2309	73.3768	68.5032	79.7355
YDL039C	YDL039C	protein_coding	PRM7	17.8441	7.96939	4.04439	8.19495	18.0629	17.1072	2.67163	2.81087	2.93232	3.31571	4.82793	3.8595
YDL037C	YDL037C	protein_coding	BSC1	4.94504	2.03183	1.56232	1.83275	5.34359	5.87954	0	0.33178	0.239618	0.242918	0.683835	0
YDL036C	YDL036C	protein_coding	PUS9	4.91941	4.09072	3.33048	5.20929	3.79707	5.31733	14.5971	13.6739	13.4512	16.7435	12.9579	16.6929
YDL035C	YDL035C	protein_coding	GPR1	16.0099	16.9087	13.3577	18.177	16.3643	22.3014	31.9842	34.1536	22.9456	27.2492	28.7658	26.9067
YDL034W	YDL034W	protein_coding	YDL034W	0	0	0	0	0	0	0	0	0	0	0	0
YDL033C	YDL033C	protein_coding	SLM3	13.4928	11.7276	10.7597	16.3486	16.2499	22.7177	6.38232	7.31185	6.78956	9.17742	10.047	8.89611
YDL032W	YDL032W	protein_coding	YDL032W	0	0	0	0	0	0	0	0	0	0	0	0.701089
YDL031W	YDL031W	protein_coding	DBP10	6.09822	6.71157	6.83791	5.65038	6.17786	6.17953	32.9459	32.5494	28.4943	52.6381	48.5653	49.0481
YDL030W	YDL030W	protein_coding	PRP9	2.65536	3.56686	5.80796	2.83887	3.6118	3.14612	9.37837	12.334	7.72013	12.3417	9.8862	11.5343
YDL029W	YDL029W	protein_coding	ARP2	121.742	132.16	142.269	138.438	143.718	161.272	276.763	269.269	257.619	254.847	252.722	257.242
YDL028C	YDL028C	protein_coding	MPS1	9.641	6.26238	5.71116	5.64879	5.64078	8.73512	10.2295	9.70271	8.45022	12.2231	11.7637	11.628
YDL027C	YDL027C	protein_coding	YDL027C	39.6746	35.726	33.2699	36.761	41.5689	41.5611	43.7242	41.7435	40.0726	22.0207	22.4447	24.5931
YDL026W	YDL026W	protein_coding	YDL026W	3.12869	0	1.23559	0	0	0	0	0	0	0	0	0
YDL025C	YDL025C	protein_coding	RTK1	70.7356	52.9252	46.1445	50.8144	72.0615	81.9792	36.3727	44.8223	38.719	42.5983	36.8327	38.7462
YDL025W-A	YDL025W-A	protein_coding	YDL025W-A	0	0	0	0	0	0	0	0	0	0	0	0
YDL024C	YDL024C	protein_coding	DIA3	35.1516	15.2033	16.7134	22.0705	43.4484	44.994	4.17142	3.95659	2.68945	3.4081	1.91882	1.55465
YDL022C-A	YDL022C-A	protein_coding	YDL022C-A	7.84057	6.71157	3.09641	4.84318	5.7767	7.41543	0	1.31513	0	0	0	0
YDL023C	YDL023C	protein_coding	YDL023C	2.02731	0	0	0.939215	0	0	0.831094	0	0	0	0	0
YDL022W	YDL022W	protein_coding	GPD1	566.101	568.713	606.775	602.463	592.809	625.35	665.819	705.612	689.398	414.687	443.65	445.478
YDL021W	YDL021W	protein_coding	GPM2	57.0117	87.8441	67.9573	56.3679	55.8353	71.2988	21.6617	20.2917	15.9185	8.70923	8.65314	10.75
YDL020C	YDL020C	protein_coding	RPN4	466.873	406.277	285.504	366.659	556.073	561.436	24.4048	27.6992	25.636	30.1953	21.4268	27.411
YDL019C	YDL019C	protein_coding	OSH2	21.9626	19.4364	19.015	21.6019	26.0769	30.6782	27.3568	29.4992	25.7255	24.9594	22.5449	25.213
YDL018C	YDL018C	protein_coding	ERP3	8.6385	6.40866	6.25448	8.44878	10.2541	17.5074	26.3633	23.1835	22.6736	27.583	19.9099	21.2932
YDL017W	YDL017W	protein_coding	CDC7	2.98909	3.50904	3.54137	3.75871	4.08993	4.84631	7.70234	7.09081	6.67299	8.65275	7.52891	6.45885
YDL016C	YDL016C	protein_coding	YDL016C	0	0	0	0	0	0	0	0	0	0	0	0
YDL015C	YDL015C	protein_coding	TSC13	205.065	189.508	230.558	209.07	239.219	258.406	302.238	296.229	266.921	328.931	309.38	291.653
YDL014W	YDL014W	protein_coding	NOP1	93.2502	72.6896	98.7265	75.0656	85.2709	86.5855	584.533	636.297	458.585	769.23	698.038	587.307
YDL013W	YDL013W	protein_coding	SLX5	15.3945	11.5006	5.38876	10.2117	14.5644	16.7343	17.4985	19.8945	11.3165	19.2066	16.3293	17.8755
YDL012C	YDL012C	protein_coding	YDL012C	86.3673	112.444	71.3895	120.037	94.7094	65.9444	54.3443	39.4173	69.345	51.06	59.023	56.0352
YDL011C	YDL011C	protein_coding	YDL011C	0	0	0	0	0.739917	0	0	0	0	0	0	0
YDL010W	YDL010W	protein_coding	GRX6	122.954	190.649	139.025	133.417	137.089	142.122	32.581	26.8184	31.2619	30.659	36.8504	34.8852
YDL009C	YDL009C	protein_coding	YDL009C	0	0	0	0	0.739917	0	0	0	0	0	0	0
YDL008W	YDL008W	protein_coding	APC11	31.3623	56.3772	50.3167	45.4048	42.8439	48.2003	34.2851	41.4265	32.2936	37.5528	37.0452	32.9427
YDL007C-A	YDL007C-A	protein_coding	YDL007C-A	2.52235	0	2.9884	2.33712	0	2.04479	0	0	0	0	0	0
YDL007W	YDL007W	protein_coding	RPT2	134.957	201.457	162.533	156.939	141.578	180.469	132.781	132.332	128.331	146.885	161.802	158.312
YDL006W	YDL006W	protein_coding	PTC1	26.5384	28.8407	26.4293	31.0041	32.8712	29.6204	24.5968	24.3858	19.2893	23.5226	17.8177	20.1675
YDL005C	YDL005C	protein_coding	MED2	13.5577	19.6003	18.1448	13.0273	13.5035	16.079	19.144	26.2782	18.4312	17.205	18.2277	25.6547
YDL004W	YDL004W	protein_coding	ATP16	177.176	225.592	242.636	224.087	197.048	214.626	186.692	170.852	195.372	199.552	179.799	187.038
YDL003W	YDL003W	protein_coding	MCD1	1.53032	0.196494	1.58643	1.77242	0.845619	2.63622	20.5458	19.2514	14.599	24.3848	18.7815	24.0472
YDL002C	YDL002C	protein_coding	NHP10	3.72171	7.09979	3.77945	5.91153	6.65925	10.3442	21.3599	24.0784	11.9797	20.7635	16.1752	17.5135
YDL001W	YDL001W	protein_coding	RMD1	4.78135	6.97941	4.77034	3.73071	4.63521	5.91612	12.3796	13.1696	7.86514	10.9403	9.74399	15.3947
YDR001C	YDR001C	protein_coding	NTH1	193.124	252.455	243.674	259.526	261.199	294.06	118.254	134.267	130.202	100.644	109.699	112.666
YDR002W	YDR002W	protein_coding	YRB1	152.49	184.216	189.571	199.002	153.888	192.392	177.414	218.851	215.819	218	195.281	202.136
YDR003W	YDR003W	protein_coding	RCR2	261.643	188.503	185.139	217.186	288.967	294.614	24.8659	31.0395	26.9008	32.574	32.3433	26.9537
YDR003W-A	YDR003W-A	protein_coding	YDR003W-A	0	0	0	0	0	0	0	0	0	0	0	0
YDR004W	YDR004W	protein_coding	RAD57	11.999	9.42531	9.19856	6.53987	14.7341	17.9285	15.8178	15.8642	11.9705	16.9895	12.6888	14.551
YDR005C	YDR005C	protein_coding	MAF1	29.5803	14.9112	17.8474	15.4804	26.0316	33.9713	24.2528	23.1542	21.1021	22.4018	20.4529	21.5425
YDR006C	YDR006C	protein_coding	SOK1	28.2576	25.6915	24.5035	29.0792	36.2346	35.2873	33.0272	32.19	29.4536	38.3651	33.5893	39.1242
YDR007W	YDR007W	protein_coding	TRP1	28.923	21.2921	22.8446	21.4391	31.2541	24.6192	78.2558	70.8298	76.0314	91.6416	77.9936	75.8298
YDR008C	YDR008C	protein_coding	YDR008C	1.85404	1.90448	0	0.85894	0	1.50301	0	0	0.673798	0	0	0
YDR009W	YDR009W	protein_coding	GAL3	12.6989	8.98139	12.3322	11.3805	12.2704	16.5388	2.04822	5.23779	1.36182	2.45436	2.87884	3.63866
YDR010C	YDR010C	protein_coding	YDR010C	0	2.00742	2.31534	0	0	0	0.801145	1.96677	0	0	0	0
YDR011W	YDR011W	protein_coding	SNQ2	37.8387	26.1099	21.9872	29.9079	35.7525	45.2508	54.3509	61.7724	50.6492	67.8947	56.6199	59.7578
YDR012W	YDR012W	protein_coding	RPL4B	417.411	303.544	335.59	331.111	378.862	410.563	1647.72	1559.45	1454.2	1590.25	1541.2	1409.66
YDR013W	YDR013W	protein_coding	PSF1	9.34116	12.2607	9.22257	7.69347	8.41169	11.7795	13.1901	15.146	12.8247	13.0013	9.32938	12.2104
YDR014W	YDR014W	protein_coding	RAD61	0.502135	0.515797	0.396608	0.930518	0.986556	1.62826	6.03826	4.21125	4.623	3.7	4.0506	3.48813
YDR014W-A	YDR014W-A	protein_coding	HED1	0.665406	0	0.788351	1.23308	0	1.61827	2.18226	0.669665	0.967293	0.490307	1.38026	1.34196
YDR015C	YDR015C	protein_coding	YDR015C	0	0	0	0	0	0	0	0	0	0	0	0
YDR016C	YDR016C	protein_coding	DAD1	5.70848	3.51828	6.76322	7.40497	10.9352	18.5107	18.7215	13.7881	8.29835	11.7777	7.10468	6.90757
YDR017C	YDR017C	protein_coding	KCS1	8.97824	11.4486	9.90351	10.9962	9.88433	14.5567	22.7606	22.8489	19.5023	22.8126	18.6236	22.0613
YDR018C	YDR018C	protein_coding	YDR018C	28.1398	24.1346	22.0103	18.226	24.9596	35.2146	2.68797	3.02446	2.78005	1.40917	2.26682	2.20393
YDR019C	YDR019C	protein_coding	GCV1	38.1372	29.7284	30.7634	33.3316	35.8703	40.1258	175.858	172.58	189.714	231.19	207.215	229.649
YDR020C	YDR020C	protein_coding	DAS2	0.930998	0.956327	0.551507	1.72525	1.71483	3.01891	9.92319	8.90109	8.12028	16.4642	10.9433	12.8302
YDR021W	YDR021W	protein_coding	FAL1	1.08461	0.83559	2.57002	1.00496	1.39844	1.09907	8.67039	7.36799	7.09509	10.5894	8.24933	7.83817
YDR022C	YDR022C	protein_coding	ATG31	7.7079	10.1798	13.6981	14.7938	10.9523	8.48016	10.8338	12.19	7.60331	8.51939	7.61359	7.77248
YDR023W	YDR023W	protein_coding	SES1	42.6349	61.3608	58.0059	56.6511	53.5041	58.8704	283.299	282.201	276.857	309.151	297.06	329.291
YDR024W	YDR024W	protein_coding	FYV1	0	0	0	0.620346	0	0	0	0	0	0	0	0
YDR025W	YDR025W	protein_coding	RPS11A	346.109	313.657	351.127	381.501	363.926	395.946	1409.81	1333.5	1542.04	1569.89	1688.56	1773.6
YDR026C	YDR026C	protein_coding	NSI1	5.31859	2.14629	2.9256	2.816	4.19848	4.77356	16.3526	21.0282	14.0825	16.3759	15.1038	12.6417
YDR027C	YDR027C	protein_coding	VPS54	9.13999	8.3872	5.91972	7.33959	10.2358	12.6455	22.3816	22.4443	17.4499	16.7922	16.0942	18.1873
YDR028C	YDR028C	protein_coding	REG1	19.9825	18.9894	13.4198	18.515	21.6508	23.9955	42.317	47.5337	42.8735	44.7237	42.7059	46.4777
YDR029W	YDR029W	protein_coding	YDR029W	0	0	2.44764	0	0	0.837389	0	0	0	0	0	0
YDR030C	YDR030C	protein_coding	RAD28	4.7064	5.27394	4.30872	5.55007	4.25562	4.85587	5.43735	4.73653	4.82025	8.98509	6.80418	7.19065
YDR031W	YDR031W	protein_coding	MIX14	24.8927	45.6607	30.5454	38.7157	22.9253	28.8281	10.2047	12.526	9.69275	11.7915	14.7529	8.36709
YDR032C	YDR032C	protein_coding	PST2	1345.14	1483.07	1745.42	1516.53	1352.46	1314.03	830.284	895.185	862.424	824.903	823.425	801.679
YDR033W	YDR033W	protein_coding	MRH1	507.504	437.665	439.946	455.206	567.343	538.785	1254.67	1155.48	1132.66	1227.18	989.172	932.653
YDR034C	YDR034C	protein_coding	LYS14	10.5582	10.8454	7.31043	12.4508	14.2446	18.341	22.5971	26.0814	19.7335	29.3006	21.9957	23.4134
YDR034C-D	YDR034C-D	protein_coding	YDR034C-D	1.77604	1.95018	1.08838	1.8726	1.26342	1.93626	12.3524	13.005	10.2827	1.80508	2.41369	1.60566
YDR034C-C	YDR034C-C	protein_coding	YDR034C-C	0.988257	0	0	0	0.364059	0	0	0	0	0.54615	0	0
YDR034C-A	YDR034C-A	protein_coding	YDR034C-A	0	0	0	0	0	0	0	0	0	0	0	0
YDR034W-B	YDR034W-B	protein_coding	YDR034W-B	2.08579	2.14254	0	0	4.61025	0	0	2.09914	0	0	0	1.40218
YDR035W	YDR035W	protein_coding	ARO3	181.548	185.286	188.076	188.802	201.824	218.511	233.943	319.522	270.502	322.911	247.823	257.063
YDR036C	YDR036C	protein_coding	EHD3	14.2883	15.1218	20.5191	16.649	19.2999	17.9011	28.0449	27.6701	25.0193	35.4136	28.8899	33.4731
YDR037W	YDR037W	protein_coding	KRS1	112.309	102.943	106.795	125.111	131.205	151.048	438.326	465.57	475.669	585.225	492.527	560.151
YDR038C	YDR038C	protein_coding	ENA5	15.0972	5.61141	8.59028	10.5834	20.4168	28.1008	40.3103	48.1803	27.8664	55.9879	53.7044	43.601
YDR039C	YDR039C	protein_coding	ENA2	16.1897	7.34585	5.53073	4.32538	9.51322	7.32715	60.7505	55.9772	47.9359	77.3585	53.4297	60.0266
YDR040C	YDR040C	protein_coding	ENA1	306.214	175.688	159.92	214.52	335.89	350.737	108.309	107.356	82.2996	131.663	129.454	125.395
YDR041W	YDR041W	protein_coding	RSM10	44.6605	60.6213	52.9122	54.189	48.9651	60.3413	42.2839	36.9202	26.6646	38.0012	30.1446	31.0954
YDR042C	YDR042C	protein_coding	YDR042C	9.17334	7.20575	10.8683	6.49974	5.96351	5.2493	0.884846	0	0.392211	0	0.373104	0
YDR043C	YDR043C	protein_coding	NRG1	630.197	403.869	325.684	509.844	685.444	615.86	7.28282	10.3509	4.07764	7.23414	7.75799	8.17131
YDR044W	YDR044W	protein_coding	HEM13	147.362	119.878	98.817	121.573	148.406	145.385	86.2241	88.2534	77.6363	70.4462	57.2142	63.6052
YDR045C	YDR045C	protein_coding	RPC11	7.81702	13.0483	3.473	6.33758	4.31952	9.5055	20.8298	26.5513	17.7555	18	23.6467	15.1081
YDR046C	YDR046C	protein_coding	BAP3	84.0798	71.6352	79.0123	78.9018	87.5719	107.982	142.136	173.025	143.987	178.862	116.643	129.918
YDR047W	YDR047W	protein_coding	HEM12	61.551	57.701	60.8876	56.2002	57.0164	63.7038	98.7262	105.246	90.1274	86.7451	63.6312	69.4986
YDR048C	YDR048C	protein_coding	YDR048C	0	0	0	0	0.761057	0	0.846924	0	0	0	0	0
YDR049W	YDR049W	protein_coding	VMS1	5.48303	4.40016	3.85706	3.49275	3.91349	6.38956	15.0319	17.9339	15.5676	17.0445	16.2309	16.011
YDR050C	YDR050C	protein_coding	TPI1	6498.96	6091.42	7124.33	5520.82	5753.92	5439.04	9063.77	7742.15	8526.14	7394.69	7358.14	7225.44
YDR051C	YDR051C	protein_coding	DET1	9.71294	14.3007	12.6583	7.4997	11.2114	13.9107	24.6872	27.3703	24.0033	29.5823	29.5498	28.5123
YDR052C	YDR052C	protein_coding	DBF4	9.0769	9.95597	8.2022	8.83794	11.4482	12.0976	16.2718	17.6507	14.3132	18.0245	19.5729	19.6504
YDR053W	YDR053W	protein_coding	YDR053W	0	0	0	0	0	0.666105	0	0	0	0	0	0
YDR054C	YDR054C	protein_coding	CDC34	90.5065	133.619	107.229	102.194	116.627	117.333	53.4764	64.5345	58.3268	53.19	48.138	61.0895
YDR055W	YDR055W	protein_coding	PST1	2278.66	2449.81	2727.69	2240.27	2313.83	2147.76	502.987	524.437	456.353	571.832	596.244	527.925
YDR056C	YDR056C	protein_coding	YDR056C	24.2195	20.5517	16.8424	22.9287	21.7234	31.1582	93.6756	110.745	97.2035	91.5588	79.3625	90.9646
YDR057W	YDR057W	protein_coding	YOS9	6.79131	9.23304	5.20631	7.40302	10.0073	12.7922	20.635	24.9268	15.3894	17.2203	12.4299	13.1593
YDR058C	YDR058C	protein_coding	TGL2	48.0944	86.1995	68.3768	61.1581	49.364	51.8951	19.5803	20.0285	14.7061	15.6418	13.9897	14.7164
YDR059C	YDR059C	protein_coding	UBC5	474.609	378.352	338.933	346.677	389.901	413.074	91.3144	106.958	89.9452	122.83	119.286	110.104
YDR060W	YDR060W	protein_coding	MAK21	3.38281	2.60613	5.51077	2.35078	3.66064	4.45628	36.8363	36.4915	31.2725	61.381	50.2152	52.7306
YDR061W	YDR061W	protein_coding	YDR061W	6.42733	5.98324	5.94913	6.14142	7.54715	13.3517	24.5373	32.3424	24.2343	23.532	22.7759	25.5196
YDR062W	YDR062W	protein_coding	LCB2	85.1092	112.403	125.986	123.921	98.6802	103.727	220.894	206.075	188.389	224.544	215.107	218.61
YDR063W	YDR063W	protein_coding	AIM7	34.7076	25.9961	29.9836	39.5284	31.9644	39.8597	68.7703	77.1365	70.9509	54.8784	62.9949	61.2471
YDR064W	YDR064W	protein_coding	RPS13	692.154	673.603	794.678	675.703	732.868	787.283	4004.06	3620.08	3869.11	3968.13	4414.28	4302.84
YDR065W	YDR065W	protein_coding	RRG1	0.592684	0.913213	0.702192	1.64748	1.09168	0.720704	9.23286	6.8595	4.52328	7.42426	7.99115	8.16788
YDR066C	YDR066C	protein_coding	RTR2	5.50565	5.08989	5.21832	3.57092	4.0564	6.69486	6.7711	5.54089	6.40279	5.27391	3.04544	3.70118
YDR067C	YDR067C	protein_coding	OCA6	15.9076	20.3018	18.2757	16.526	14.5616	17.1944	20.9473	18.9203	12.6135	15.6288	11.999	12.6383
YDR068W	YDR068W	protein_coding	DOS2	14.9962	22.9272	17.3539	19.0652	19.0142	25.1621	18.0142	24.5688	21.7999	24.9268	21.4613	22.507
YDR069C	YDR069C	protein_coding	DOA4	19.6564	20.1912	16.3572	19.297	24.1371	26.3683	22.8313	21.4307	21.1756	12.501	11.4068	12.4275
YDR070C	YDR070C	protein_coding	FMP16	497.306	630.545	695.82	660.708	493.918	483.592	15.1365	22.0633	14.2573	12.7532	9.57369	20.1675
YDR071C	YDR071C	protein_coding	PAA1	58.7498	60.9285	62.2427	47.1075	62.8467	55.4116	103.285	110.861	105.523	121.961	113.663	110.889
YDR072C	YDR072C	protein_coding	IPT1	70.2533	57.6051	54.0289	65.4747	79.1543	83.4296	108.296	105.021	84.3587	120.637	137.489	120.003
YDR073W	YDR073W	protein_coding	SNF11	12.1221	15.0734	8.31478	10.6408	10.8115	14.9991	17.2623	12.8418	11.1296	9.40235	15.8811	21.874
YDR074W	YDR074W	protein_coding	TPS2	190.684	148.301	130.937	169.398	232.339	266.816	58.3925	61.4532	51.5895	40.8955	34.947	44.382
YDR075W	YDR075W	protein_coding	PPH3	3.15906	2.16334	2.49517	3.57753	1.55167	4.83734	19.5697	18.3692	13.7769	18.1049	15.0473	17.2255
YDR076W	YDR076W	protein_coding	RAD55	2.13192	2.7374	1.57864	0.493838	2.55244	2.80844	9.83223	9.38683	6.77937	9.42545	8.10745	6.09103
YDR077W	YDR077W	protein_coding	SED1	28347.4	35191.1	18535.6	30635.9	24319.4	17175.6	4972.05	4896.86	5779.79	4537.05	8038.73	7584.7
YDR078C	YDR078C	protein_coding	SHU2	1.93681	2.98425	6.31032	3.58914	3.9242	3.53273	2.77897	1.4619	1.40776	1.78393	2.00877	2.27854
YDR079W	YDR079W	protein_coding	PET100	30.0205	26.8583	18.3573	20.6376	22.8317	24.3366	24.6137	23.3905	19.0047	27.8293	14.7309	31.2485
YDR079C-A	YDR079C-A	protein_coding	TFB5	8.91462	4.57858	19.3632	6.88329	7.6627	7.22678	1.21818	8.97168	4.31969	3.28438	3.08194	5.99287
YDR080W	YDR080W	protein_coding	VPS41	5.78897	7.62943	8.79968	5.46504	5.71368	6.55238	12.9853	15.3895	15.0047	13.4407	15.3311	12.2623
YDR081C	YDR081C	protein_coding	PDC2	4.80228	4.93293	2.63663	4.0155	5.35041	5.60219	16.3257	18.1533	13.7066	22.6987	17.1692	15.1181
YDR082W	YDR082W	protein_coding	STN1	1.53379	1.35045	1.03839	1.21813	1.7758	1.95391	8.26393	6.61548	3.98153	7.42691	6.66612	6.77578
YDR083W	YDR083W	protein_coding	RRP8	2.48384	2.83491	2.6158	5.1143	3.45671	3.13222	18.3285	23.8864	14.2423	38.4348	31.8676	33.5809
YDR084C	YDR084C	protein_coding	TVP23	22.2345	15.5977	19.9177	16.5818	29.9666	21.1022	78.2558	67.1306	70.5567	73.1268	62.2449	60.8826
YDR085C	YDR085C	protein_coding	AFR1	9.78072	11.4821	7.65627	10.8426	10.2945	15.8578	11.0264	13.7103	8.12464	6.17739	8.21189	10.4497
YDR086C	YDR086C	protein_coding	SSS1	44.1879	41.2637	71.3895	44.6649	39.4622	56.4462	83.4377	114.546	95.3798	74.9867	69.4388	60.311
YDR087C	YDR087C	protein_coding	RRP1	4.27625	1.99663	4.60578	2.88161	4.86913	4.41205	28.6861	38.7326	30.234	40.1032	34.137	35.8033
YDR088C	YDR088C	protein_coding	SLU7	12.7435	17.1627	11.7429	8.92131	8.76309	11.7081	9.28742	9.40504	8.43919	7.51206	6.46161	8.7572
YDR089W	YDR089W	protein_coding	YDR089W	26.8036	20.2335	18.6105	27.3765	35.7303	35.0693	19.1142	18.8199	18.3041	17.0863	16.9814	21.7902
YDR090C	YDR090C	protein_coding	YDR090C	54.7537	48.7204	42.9714	45.5625	55.7579	61.3502	48.3237	46.6806	31.4323	48.3118	45.5751	43.3728
YDR091C	YDR091C	protein_coding	RLI1	20.8374	14.6354	17.5133	20.6273	27.6867	23.1004	163.982	150.022	143.559	165.089	155.16	162.349
YDR092W	YDR092W	protein_coding	UBC13	264.814	353.769	368.815	285.826	296.293	270.058	173.235	175.074	177.121	149.98	149.501	170.447
YDR093W	YDR093W	protein_coding	DNF2	8.47248	4.83499	5.09862	5.60734	8.22395	10.5751	44.8219	48.9271	35.7272	46.5746	39.8914	38.6942
YDR094W	YDR094W	protein_coding	YDR094W	5.81042	7.958	12.6206	8.97286	6.42142	12.5608	28.5837	44.8317	28.1551	19.2664	34.149	42.9667
YDR095C	YDR095C	protein_coding	YDR095C	0	0.813227	0	0	0	0	0	0	0	0	0	0
YDR096W	YDR096W	protein_coding	GIS1	38.7794	28.7555	24.408	37.7281	50.0895	51.1836	12.6187	11.9522	11.4508	11.6978	10.9768	11.7313
YDR097C	YDR097C	protein_coding	MSH6	3.05402	2.42005	1.5507	1.77869	2.893	3.60758	12.7345	11.4161	11.3527	18.2601	15.9279	14.8407
YDR098C	YDR098C	protein_coding	GRX3	62.953	99.3359	76.3818	85.3864	70.1317	66.4055	141.475	128.239	135.617	115.129	98.3312	116.253
YDR098C-B	YDR098C-B	protein_coding	YDR098C-B	0.926491	1.07859	1.24403	1.20183	0.728119	0.751075	2.48145	0.43513	0.763203	1.50191	1.23851	1.24567
YDR098C-A	YDR098C-A	protein_coding	YDR098C-A	0	0	0	0	0	0	0	0	0	0	0.340108	0
YDR099W	YDR099W	protein_coding	BMH2	402.177	456.627	432.402	472.404	433.094	413.957	310.271	284.043	311.597	294.012	306.818	325.715
YDR100W	YDR100W	protein_coding	TVP15	78.3331	65.7641	74.959	53.0395	75.4715	64.7232	69.1655	68.9802	79.3818	71.595	79.681	76.964
YDR101C	YDR101C	protein_coding	ARX1	8.58195	6.75225	8.22061	6.09067	12.3768	11.9899	69.3152	69.2788	55.8742	110.596	93.1742	96.4812
YDR102C	YDR102C	protein_coding	YDR102C	0	0	0	0	0	0	0	0	0	0	0	0
YDR103W	YDR103W	protein_coding	STE5	9.92456	5.82547	4.33936	5.14522	8.79195	11.9725	3.87482	2.85374	1.88928	4.00471	4.00294	4.13016
YDR104C	YDR104C	protein_coding	SPO71	2.00209	1.1624	2.06262	1.45179	1.28268	2.46983	7.49385	8.05963	5.6943	8.0818	6.80121	7.31473
YDR105C	YDR105C	protein_coding	TMS1	21.5092	19.7439	17.8926	19.2935	23.4338	29.8651	54.4068	60.3349	47.2341	53.9544	43.5091	45.6861
YDR106W	YDR106W	protein_coding	ARP10	0.380566	1.17276	0.450881	0.352617	0.841169	0.617023	0.936074	1.91501	0.553224	1.96295	0.526273	0.767508
YDR107C	YDR107C	protein_coding	TMN2	5.15715	2.31764	1.90938	1.7919	6.53062	8.49209	25.5021	28.7081	20.1479	25.1754	19.9464	19.9347
YDR108W	YDR108W	protein_coding	TRS85	3.56882	2.5502	2.20603	4.31313	4.6872	5.40889	13.867	12.8051	12.0676	14.7492	12.7672	14.082
YDR109C	YDR109C	protein_coding	YDR109C	8.483	7.62457	5.20466	6.03537	7.70092	9.21011	13.2894	14.3305	14.5337	15.8501	14.4541	15.988
YDR110W	YDR110W	protein_coding	FOB1	3.06063	2.35793	1.3598	2.1269	4.36903	2.94637	12.3902	14.0535	7.92515	17.1962	11.9038	11.9593
YDR111C	YDR111C	protein_coding	ALT2	20.7101	22.8088	23.0189	27.3001	23.1239	24.0584	25.3827	23.4212	24.8297	28.3181	23.4725	25.1177
YDR112W	YDR112W	protein_coding	IRC2	1.05302	0	1.24758	0	0	0	0	1.05976	0	0	0	0
YDR113C	YDR113C	protein_coding	PDS1	11.0201	7.74522	6.52813	6.44894	11.3243	10.8144	7.37096	10.7988	6.74519	7.05176	9.02333	7.21334
YDR114C	YDR114C	protein_coding	YDR114C	0	2.20618	1.27229	0	0	0.870553	0	0	0	0	0	0.721913
YDR115W	YDR115W	protein_coding	YDR115W	60.3699	60.9613	67.8874	37.923	45.9865	42.3039	28.5238	29.8633	40.9046	41.4679	25.4696	30.9537
YDR116C	YDR116C	protein_coding	MRPL1	27.6842	31.5538	36.843	24.5969	29.6174	42.1183	23.0091	24.8081	22.6029	21.5169	24.9106	22.6898
YDR117C	YDR117C	protein_coding	TMA64	6.32371	6.88944	8.85432	7.4573	8.04758	9.7868	41.9497	42.2351	43.5957	27.1107	23.8496	28.5985
YDR118W	YDR118W	protein_coding	APC4	3.48803	0.853078	2.755	4.46307	3.54888	5.52061	8.98803	8.358	6.15705	8.32245	5.8571	8.1511
YDR118W-A	YDR118W-A	protein_coding	YDR118W-A	0	0	0	0	0	0	0	0	0	0	0	0
YDR119W	YDR119W	protein_coding	VBA4	19.0407	6.9542	8.02088	10.9775	22.0301	26.1834	79.4446	73.2435	58.4338	95.3012	72.5559	72.534
YDR119W-A	YDR119W-A	protein_coding	COX26	84.1789	83.1433	70.9633	59.9976	69.1767	74.8026	5.30908	1.62919	1.17663	3.57851	0	1.08826
YDR120C	YDR120C	protein_coding	TRM1	11.5869	11.1217	9.90201	8.8	7.97711	8.93117	49.8365	45.6885	40.8668	69.5626	64.2242	67.9332
YDR121W	YDR121W	protein_coding	DPB4	5.50565	11.3109	5.21832	7.14185	12.5748	9.81913	13.9936	21.0554	10.8047	17.0388	16.7499	18.5059
YDR122W	YDR122W	protein_coding	KIN1	30.6543	34.1036	30.7679	34.1592	37.667	39.8762	33.9008	35.4627	31.8298	28.441	29.223	34.0262
YDR123C	YDR123C	protein_coding	INO2	21.3366	18.2643	14.746	12.5208	21.4843	16.7203	30.6142	31.494	20.1609	19.1284	30.2434	28.2091
YDR124W	YDR124W	protein_coding	YDR124W	4.67218	5.82771	5.14005	4.63828	10.8187	6.22244	4.10433	4.03036	1.94054	2.45908	4.84576	4.03827
YDR125C	YDR125C	protein_coding	ECM18	4.77803	5.15342	5.3778	6.19799	4.75242	8.32778	5.68036	5.04904	3.64652	6.16123	4.79036	4.01505
YDR126W	YDR126W	protein_coding	SWF1	18.9888	12.8934	20.2094	20.8745	21.5783	22.438	7.91635	11.3366	7.25183	9.7232	13.5746	9.08711
YDR127W	YDR127W	protein_coding	ARO1	43.48	36.0389	34.0459	43.3227	53.1567	63.0808	145.115	169.057	126.314	162.757	132.053	140.504
YDR128W	YDR128W	protein_coding	MTC5	5.85256	5.52697	5.25636	5.3353	5.07703	5.73928	18.1879	21.4701	14.4084	21.4233	21.4082	23.5429
YDR129C	YDR129C	protein_coding	SAC6	298.732	246.042	246.61	246.786	331.823	398.88	335.793	335.785	322.326	360.075	375.203	383.276
YDR130C	YDR130C	protein_coding	FIN1	7.80029	6.48632	6.16101	3.78581	8.48371	13.5502	10.9636	11.2146	7.28948	6.02137	11.0436	11.2366
YDR131C	YDR131C	protein_coding	YDR131C	9.15202	11.2012	8.99739	7.03652	9.18188	10.8921	8.46164	10.5824	7.07669	7.03066	8.75153	6.67608
YDR132C	YDR132C	protein_coding	YDR132C	6.9975	8.76022	5.69965	6.88884	6.12222	10.6362	12.9088	12.1039	10.649	7.41193	7.10628	10.7312
YDR133C	YDR133C	protein_coding	YDR133C	1615.3	1419.51	1247.15	1338.75	1516.88	1218.4	107.983	111.105	99.2468	127.729	101.777	96.3496
YDR135C	YDR135C	protein_coding	YCF1	20.247	14.7716	14.1555	17.1692	26.4613	31.4352	88.6338	92.7389	78.8344	100.691	94.0392	99.7988
YDR136C	YDR136C	protein_coding	VPS61	1.13572	0.583309	0	1.05231	2.09191	1.84138	0.465587	0	0	0	0	0
YDR137W	YDR137W	protein_coding	RGP1	3.59359	3.188	2.12878	3.32969	4.09183	6.22367	12.4551	14.6308	9.61684	13.6008	10.1648	12.9575
YDR138W	YDR138W	protein_coding	HPR1	5.47347	5.17851	4.60761	4.80459	6.57966	7.47311	16.8879	20.0046	12.1445	19.6351	16.8313	18.3009
YDR139C	YDR139C	protein_coding	RUB1	18.0769	38.5657	26.3592	38.6523	17.4165	18.0361	34.2027	64.3737	52.5562	48.1569	29.8053	55.1523
YDR140W	YDR140W	protein_coding	MTQ2	14.6569	19.0705	22.5745	16.2966	23.0374	25.348	30.8441	23.6012	20.9515	32.04	30.0651	26.6035
YDR141C	YDR141C	protein_coding	DOP1	9.25655	6.81981	8.54657	9.58231	10.2064	13.4554	27.4266	30.3888	20.045	26.6243	24.9391	23.818
YDR142C	YDR142C	protein_coding	PEX7	8.94228	7.11141	10.5945	10.1565	12.1142	15.1999	20.5762	23.2246	15.0959	21.893	17.9507	17.4526
YDR143C	YDR143C	protein_coding	SAN1	27.8697	26.9869	18.5075	27.4678	38.9746	32.9542	25.4701	26.6189	25.676	29.9536	26.2663	32.8169
YDR144C	YDR144C	protein_coding	MKC7	8.53882	7.27817	6.67259	6.22839	7.6297	8.98405	62.2638	58.8745	55.7255	51.6736	52.8851	45.6776
YDR145W	YDR145W	protein_coding	TAF12	9.23929	7.84011	5.71116	7.81635	9.61892	9.60671	21.4084	23.8525	22.6284	22.348	26.3867	26.7349
YDR146C	YDR146C	protein_coding	SWI5	2.13867	1.56918	1.26691	1.13235	2.02591	2.60062	16.6582	16.9114	10.9924	12.1568	15.21	16.0204
YDR147W	YDR147W	protein_coding	EKI1	10.542	7.91338	6.24492	9.57999	8.96198	11.833	17.7854	16.7304	15.4722	18.6729	17.5219	18.8075
YDR148C	YDR148C	protein_coding	KGD2	182.795	237.711	247.309	235.862	193.233	209.013	137.415	137.856	140.509	133.487	134.472	147.398
YDR149C	YDR149C	protein_coding	YDR149C	0	0	0	0	0	0.372567	0	0	0	0	0	0
YDR150W	YDR150W	protein_coding	NUM1	9.27188	7.70036	5.2354	7.60392	10.523	12.506	22.903	22.4346	19.6154	25.1185	22.4245	23.6325
YDR151C	YDR151C	protein_coding	CTH1	96.4839	101.501	89.872	111.285	108.836	116.515	20.4587	16.4068	11.3657	15.1995	15.8729	14.9852
YDR152W	YDR152W	protein_coding	GIR2	59.5313	69.5278	39.13	42.3141	58.5814	65.4486	49.8125	52.9363	54.532	67.6015	67.3817	55.9184
YDR153C	YDR153C	protein_coding	ENT5	26.852	34.6135	20.2732	22.9287	32.1972	30.0911	31.7288	29.4084	26.4057	33.7526	32.5823	32.5632
YDR154C	YDR154C	protein_coding	YDR154C	3415.14	2694.84	3073.04	2774.38	3184.15	2921.09	4209.97	3721.55	3585.28	3898.32	3694.57	3589.57
YDR155C	YDR155C	protein_coding	CPR1	5305.95	4444.86	4679.65	4642.54	5129.99	4871.52	5471.47	5230.76	5275.13	5338.46	5193.44	4914.26
YDR156W	YDR156W	protein_coding	RPA14	150.903	153.393	121.052	112.876	169.087	142.083	104.393	111.528	127.963	138.991	147.814	153.223
YDR157W	YDR157W	protein_coding	YDR157W	0	0	0	2.99988	0	0	0	0.814593	0.588316	1.19284	1.11931	1.63239
YDR158W	YDR158W	protein_coding	HOM2	559.79	557.669	619.333	647.732	632.52	698.842	1214.12	1524	1684.6	1573.73	1159.33	1191.31
YDR159W	YDR159W	protein_coding	SAC3	3.58205	4.36407	3.45433	5.32582	4.91005	4.59213	14.0016	13.7492	14.0473	16.5119	14.8605	16.2963
YDR160W	YDR160W	protein_coding	SSY1	9.15499	5.74693	4.21809	5.41948	8.80614	11.4417	28.1481	28.7925	22.6429	19.6755	16.1769	17.1812
YDR161W	YDR161W	protein_coding	YDR161W	4.75217	3.73288	2.31832	5.18021	5.14891	6.11855	27.274	35.7287	20.9277	39.754	42.5223	40.9667
YDR162C	YDR162C	protein_coding	NBP2	16.4751	16.4533	10.3018	15.2652	12.4756	14.4688	19.1362	30.3977	12.9727	22.2562	16.1379	19.0743
YDR163W	YDR163W	protein_coding	CWC15	8.01134	10.1284	5.11084	7.994	7.71868	12.989	11.6211	9.30302	8.51053	14.985	7.24373	9.52843
YDR164C	YDR164C	protein_coding	SEC1	3.88964	4.14914	3.89935	4.5743	5.07022	4.60853	23.5503	22.1322	20.5513	24.913	19.757	24.6396
YDR165W	YDR165W	protein_coding	TRM82	5.84959	6.00874	4.90903	4.06501	7.18301	5.73	41.5659	39.7375	31.5337	55.3154	47.8613	46.5334
YDR166C	YDR166C	protein_coding	SEC5	10.9354	14.3277	14.0135	12.5103	14.6339	17.0967	18.2977	16.1712	14.5178	17.4311	14.1964	17.4032
YDR167W	YDR167W	protein_coding	TAF10	16.243	12.3791	16.761	12.6227	13.1255	13.1676	36.0863	36.3852	26.2781	32.8174	29.3454	31.7014
YDR168W	YDR168W	protein_coding	CDC37	25.2434	40.6533	24.585	28.9397	33.8873	39.3672	70.5102	71.6938	56.599	57.6937	55.7647	54.0737
YDR169C	YDR169C	protein_coding	STB3	35.0283	47.9028	36.0003	34.4111	39.1782	38.4889	34.775	37.3762	29.7546	29.0759	27.2838	32.6265
YDR169C-A	YDR169C-A	protein_coding	YDR169C-A	0	0	0	0	0	0	0	0	0	0	0	0
YDR170C	YDR170C	protein_coding	SEC7	7.55451	7.70461	9.20605	9.8996	9.38259	12.2046	43.0035	46.7033	36.4364	50.5762	45.1829	48.3549
YDR170W-A	YDR170W-A	protein_coding	YDR170W-A	0.983775	1.01054	0.874157	1.82306	1.81204	1.19627	2.01649	3.21773	1.96639	1.4498	1.02033	1.65336
YDR171W	YDR171W	protein_coding	HSP42	2870.47	3337.03	2031.07	2491.28	2878.28	2953.7	78.2842	96.0917	114.478	63.1283	51.4586	63.0234
YDR172W	YDR172W	protein_coding	SUP35	43.4793	36.217	28.2852	37.6494	47.4108	50.8842	155.298	158.323	145.028	179.296	167.698	178.776
YDR173C	YDR173C	protein_coding	ARG82	41.13	19.7162	14.0774	18.6313	27.6097	38.0353	10.2416	12.2647	5.97901	7.40831	5.05577	7.16844
YDR174W	YDR174W	protein_coding	HMO1	106.705	118.629	113.414	111.075	123.587	133.135	239.419	201.076	264.59	233.612	225.893	257.41
YDR175C	YDR175C	protein_coding	RSM24	21.6922	26.4604	15.2595	19.157	21.9755	23.6301	29.1792	31.0411	25.1285	28.4715	28.8258	22.5575
YDR176W	YDR176W	protein_coding	NGG1	7.4056	10.9352	7.49438	8.57718	8.63903	11.6317	18.9745	20.3405	15.8117	18.7579	22.1888	23.129
YDR177W	YDR177W	protein_coding	UBC1	68.2904	71.6957	60.0862	50.248	70.6621	69.2009	83.1633	83.888	81.0242	77.33	83.3265	75.6137
YDR178W	YDR178W	protein_coding	SDH4	281.284	209.357	180.043	206.514	310.424	304.359	144.629	136.744	113.92	128.662	126.501	126.997
YDR179C	YDR179C	protein_coding	CSN9	2.66162	7.5186	3.94175	3.69924	2.45126	3.23653	4.36452	4.01799	2.90188	2.94184	2.76051	2.68392
YDR179W-A	YDR179W-A	protein_coding	YDR179W-A	3.50629	3.36157	1.93859	3.24879	3.44444	4.35839	7.09117	8.93946	5.09705	8.43983	5.65687	7.69989
YDR180W	YDR180W	protein_coding	SCC2	2.32313	1.78975	1.72023	1.74893	2.94184	3.64886	6.07132	5.2605	5.4878	7.86361	7.42911	7.12539
YDR181C	YDR181C	protein_coding	SAS4	4.05042	7.39665	4.2656	2.08498	4.31055	3.28354	9.96278	9.73794	7.1965	6.79817	7.77945	9.37888
YDR182W	YDR182W	protein_coding	CDC1	31.5243	36.2316	39.6995	42.0776	39.1434	42.1758	49.3437	54.7996	43.423	45.158	38.5639	44.3111
YDR182W-A	YDR182W-A	protein_coding	YDR182W-A	0	1.63841	1.88972	0	1.17516	1.29303	0	1.60523	1.15933	0	0	0
YDR183W	YDR183W	protein_coding	PLP1	7.04294	9.64606	7.78795	5.65562	10.3781	7.232	8.08428	14.176	10.2382	10.7252	10.0641	9.15361
YDR183C-A	YDR183C-A	protein_coding	YDR183C-A	3.78353	2.59098	1.4942	3.50567	0.929198	3.06718	0	5.077	2.75004	3.71721	2.61607	1.69566
YDR184C	YDR184C	protein_coding	ATC1	18.7509	17.7504	18.7307	13.6266	21.129	26.8248	15.0724	15.1708	9.08599	16.2549	15.5072	16.0656
YDR185C	YDR185C	protein_coding	UPS3	66.8844	59.4198	52.8282	51.9229	51.0543	59.1057	5.92847	9.70271	5.25562	7.548	5.41623	6.0761
YDR186C	YDR186C	protein_coding	YDR186C	14.2062	12.5624	8.7814	12.3617	19.5682	18.8269	33.5249	41.1509	31.1566	40.2331	34.5929	34.5466
YDR187C	YDR187C	protein_coding	YDR187C	0	0	0.742781	0	0	0	0	0	0	0	0.433491	0
YDR188W	YDR188W	protein_coding	CCT6	91.6071	85.9523	78.4632	87.268	103.285	113.805	319.292	328.265	313.176	279.501	279.548	294.719
YDR189W	YDR189W	protein_coding	SLY1	17.2367	15.8683	18.8802	16.4229	18.3304	22.2781	66.9286	66.4425	60.6327	49.3659	46.7728	55.9694
YDR190C	YDR190C	protein_coding	RVB1	25.7128	35.2965	30.4636	33.3543	29.9666	29.9403	69.3784	80.4551	70.849	77.8531	81.1356	83.5988
YDR191W	YDR191W	protein_coding	HST4	7.30871	8.40846	6.58092	6.50109	7.10799	10.1909	8.62904	14.4168	9.13714	6.24712	7.27704	8.84392
YDR192C	YDR192C	protein_coding	NUP42	9.31106	15.7683	17.2925	10.2595	11.3099	15.9123	27.0289	28.112	24.51	26.5164	28.71	31.8044
YDR193W	YDR193W	protein_coding	YDR193W	0	0	0	0	0	0.661097	0	0	0	0	0	0
YDR194C	YDR194C	protein_coding	MSS116	27.7269	23.2876	18.7438	23.4239	35.0888	35.9637	42.6582	37.0964	34.2603	45.9089	38.5683	43.6383
YDR194W-A	YDR194W-A	protein_coding	YDR194W-A	0	0	0	0	0	0	0	0	0	0	0	0
YDR195W	YDR195W	protein_coding	REF2	21.1235	15.2305	8.90364	13.9264	20.8008	23.7103	9.65874	7.76762	8.26727	9.72809	8.56672	8.32904
YDR196C	YDR196C	protein_coding	CAB5	30.4767	43.7361	49.9137	47.3411	31.0398	42.5096	29.7648	32.025	28.3413	26.0896	23.8617	27.1165
YDR197W	YDR197W	protein_coding	CBS2	11.9585	14.5693	14.8271	12.3687	12.9087	16.4579	13.4531	14.2742	13.1391	12.2954	11.1529	14.9566
YDR198C	YDR198C	protein_coding	RKM2	4.0673	5.5706	3.48024	5.0248	4.32851	4.39629	14.6359	15.0089	10.6755	16.4835	13.9051	13.975
YDR199W	YDR199W	protein_coding	YDR199W	0	0.913213	0	0	0	0	0	0	0	0	0	0
YDR200C	YDR200C	protein_coding	VPS64	4.66114	4.97211	3.18598	4.48494	3.30211	5.95861	10.877	11.0058	10.685	11.0963	11.1561	13.498
YDR201W	YDR201W	protein_coding	SPC19	7.84057	8.05388	4.64462	4.84318	10.5906	13.2418	17.6783	21.042	17.5715	16.8506	16.2637	22.8403
YDR202C	YDR202C	protein_coding	RAV2	8.31947	8.54581	6.20602	7.7085	10.6699	11.2405	18.9475	15.1949	21.5003	20.8882	19.1746	17.3998
YDR203W	YDR203W	protein_coding	YDR203W	0	0	0	0.948075	0	0	0	0	0	0	0	0
YDR204W	YDR204W	protein_coding	COQ4	57.7814	69.3009	69.9872	51.7435	48.5174	65.1593	59.2847	62.0497	50.21	48.5229	49.7727	55.987
YDR205W	YDR205W	protein_coding	MSC2	13.1649	12.6011	12.5843	15.3863	17.6355	17.5852	35.8161	36.4353	29.1415	32.8499	32.8939	31.9813
YDR206W	YDR206W	protein_coding	EBS1	15.3194	11.33	10.1639	11.469	16.7949	18.678	30.1448	37.4952	24.0512	38.47	30.8449	30.4011
YDR207C	YDR207C	protein_coding	UME6	19.4375	13.1778	10.4398	15.0084	20.8131	21.43	14.7681	19.6923	18.649	19.3832	22.758	25.6982
YDR208W	YDR208W	protein_coding	MSS4	14.3224	13.1409	14.3328	15.0744	18.1337	23.5596	29.6424	33.8662	26.6824	29.5089	24.7095	30.287
YDR209C	YDR209C	protein_coding	YDR209C	0.785951	2.422	1.86234	0	0.579065	1.27429	0.644399	0	0.571263	0.57913	1.08687	1.58507
YDR210W	YDR210W	protein_coding	YDR210W	14.2712	32.2509	35.5069	27.7686	19.9778	27.7661	21.0617	25.8526	22.8205	11.5674	11.8411	17.2689
YDR210W-A	YDR210W-A	protein_coding	YDR210W-A	0.988257	0	0	0	1.27421	0	1.62054	0.497291	1.79577	0.18205	0	0
YDR210W-B	YDR210W-B	protein_coding	YDR210W-B	0.489943	0.188727	0.290234	0.283727	1.57927	1.09225	11.8	9.92322	6.36551	2.21123	2.71011	2.67609
YDR210C-D	YDR210C-D	protein_coding	YDR210C-D	1.79122	2.98199	2.41488	2.97596	1.8658	2.35337	2.07632	2.7351	2.11003	3.68651	1.751	3.19722
YDR210C-C	YDR210C-C	protein_coding	YDR210C-C	0	0	0.582772	0.683646	0	0.598135	0.403297	0	1.25134	0.724898	0	1.98403
tI(UAU)D	tI(UAU)D	tRNA	tI(UAU)D	0	0	0	0	0	0	0	0	0	0	0	0
YDR211W	YDR211W	protein_coding	GCD6	15.0598	10.4693	9.91243	10.7121	11.656	12.4551	60.8645	56.7976	55.5047	74.876	68.7882	71.4816
YDR212W	YDR212W	protein_coding	TCP1	75.7292	61.0777	62.1854	61.1949	72.0626	77.0921	188.017	179.522	173.295	189.953	182.396	189.054
YDR213W	YDR213W	protein_coding	UPC2	13.2907	13.0428	11.8097	15.1734	14.2511	15.7766	4.76742	4.89647	5.17512	9.09374	7.87682	6.30213
YDR214W	YDR214W	protein_coding	AHA1	384.404	435.808	484.717	452.375	427.786	477.956	226.751	230.128	262.557	210.843	236.947	250.73
YDR215C	YDR215C	protein_coding	YDR215C	3.92975	4.844	1.86234	2.1847	2.31626	1.91143	0.644399	0	0	0.57913	0.543434	0
YDR216W	YDR216W	protein_coding	ADR1	126.156	90.7116	88.0291	102.545	141.414	152.741	21.6944	18.8796	18.8155	13.9437	12.2913	13.5473
YDR217C	YDR217C	protein_coding	RAD9	1.98708	1.6159	1.37329	2.07129	1.52502	1.87933	7.60292	8.83243	6.07807	8.41905	8.41535	9.12807
YDR218C	YDR218C	protein_coding	SPR28	1.53483	2.89041	1.81841	3.08124	2.07316	3.11058	0	0	0.37186	0	0	0.34393
YDR219C	YDR219C	protein_coding	MFB1	7.21523	9.80235	7.7211	7.76364	8.57414	13.3964	7.63322	8.43261	8.28945	8.57511	7.08097	9.2315
YDR220C	YDR220C	protein_coding	YDR220C	0	1.13686	0	0	0	0	0	0	0	0	0	0
YDR221W	YDR221W	protein_coding	GTB1	4.01137	1.42633	0.548369	2.1443	4.7742	4.25246	23.5284	26.8619	16.4846	24.2147	23.5756	20.7435
YDR222W	YDR222W	protein_coding	YDR222W	25.551	16.8725	9.8847	14.4946	26.5089	20.7133	11.7572	14.9564	7.95924	24.0144	16.0444	17.1767
YDR223W	YDR223W	protein_coding	CRF1	7.64791	4.52314	3.2949	4.07996	6.65925	8.64228	1.33011	0.932953	0.842247	1.70769	1.44219	1.24638
YDR224C	YDR224C	protein_coding	HTB1	236.643	270.934	262.843	244.388	255.473	234.469	448.004	360.544	400.144	413.525	467.576	502.659
YDR225W	YDR225W	protein_coding	HTA1	714.376	812.554	672.457	633.956	727.01	633.33	418.559	399.69	439.22	504.157	444.889	409.52
YDR226W	YDR226W	protein_coding	ADK1	155.153	154.878	178.634	172.601	183.831	210.549	732.95	718.566	770.314	732.899	718.327	754.636
YDR227W	YDR227W	protein_coding	SIR4	4.22991	4.91885	4.255	4.58481	3.52808	4.65832	10.4697	10.6826	11.2538	12.8201	11.8092	12.1254
YDR228C	YDR228C	protein_coding	PCF11	4.49759	4.44227	3.48408	4.00702	3.69604	4.34721	14.4666	11.316	12.699	14.0211	11.4823	14.1873
YDR229W	YDR229W	protein_coding	IVY1	13.1396	12.7609	8.77431	7.96884	13.3772	13.5568	17.6287	18.5132	12.676	18.6597	16.6837	16.542
YDR230W	YDR230W	protein_coding	YDR230W	0	0	0	0	0	0	0	0.940995	1.35921	0	0	0
YDR231C	YDR231C	protein_coding	COX20	34.7497	35.6951	32.4372	35.6127	31.8092	32.8655	44.8952	45.5698	47.8364	31.4249	32.0362	26.9
YDR232W	YDR232W	protein_coding	HEM1	37.7342	17.4525	16.3845	22.3324	41.4839	36.0352	115.816	145.342	101.666	150.232	126.492	129.358
YDR233C	YDR233C	protein_coding	RTN1	514.824	440.002	411.985	412.848	545.609	473.195	742.961	806.497	733.213	754.38	682.292	757.214
YDR234W	YDR234W	protein_coding	LYS4	48.7607	36.2812	44.6236	42.718	49.858	56.759	63.6841	79.586	63.7263	87.6356	78.2357	76.5904
YDR235W	YDR235W	protein_coding	PRP42	5.57232	6.95048	5.42298	6.63827	5.86503	10.0026	17.7854	17.2245	11.572	16.8639	13.7603	14.8502
YDR236C	YDR236C	protein_coding	FMN1	42.5921	22.8929	24.0573	31.6631	31.0157	28.1042	77.5574	69.2813	61.1956	58.754	63.0086	53.9358
YDR237W	YDR237W	protein_coding	MRPL7	11.1052	19.0123	12.28	16.1205	16.0913	15.3045	29.1365	23.8428	27.7131	23.4577	23.5476	29.1155
YDR238C	YDR238C	protein_coding	SEC26	41.2019	53.9902	54.2238	53.6529	49.6367	51.0945	206.157	196.345	190.449	145.481	132.818	148.447
YDR239C	YDR239C	protein_coding	YDR239C	3.57867	3.25187	1.46765	3.31586	2.94089	3.34743	9.81809	8.7269	9.70423	15.0104	10.3735	13.4168
YDR240C	YDR240C	protein_coding	SNU56	1.98002	3.16383	2.34586	2.65	3.07974	3.74532	8.47783	8.41361	9.91426	11.834	8.82281	11.3881
YDR241W	YDR241W	protein_coding	BUD26	0	0	0	0	0	0	0	0	0	0	0	0
tY(GUA)D	tY(GUA)D	tRNA	SUP2	0	0	0	0	0	0	0	0	0	0	0	0
YDR242W	YDR242W	protein_coding	AMD2	5.32446	2.83594	5.60732	7.85696	8.86286	11.3504	15.1984	15.2818	11.4668	11.1888	11.8627	12.8592
YDR243C	YDR243C	protein_coding	PRP28	2.02559	1.70239	1.09084	1.19435	1.35672	1.64208	8.00192	6.85697	4.68455	9.49813	8.14874	8.91299
YDR244W	YDR244W	protein_coding	PEX5	9.02369	13.2677	9.4332	7.5413	8.34308	10.9011	13.3463	15.3138	12.0888	16.5576	18.4732	14.6302
YDR245W	YDR245W	protein_coding	MNN10	17.6181	15.5524	12.3935	16.8344	16.834	22.5394	61.3913	70.9234	43.4189	72.6177	67.5706	68.8419
YDR246W	YDR246W	protein_coding	TRS23	25.1433	23.8017	14.6024	18.7288	17.0719	20.3828	29.1034	31.7543	28.667	27.972	37.8378	37.7823
YDR246W-A	YDR246W-A	protein_coding	YDR246W-A	3.23765	1.66287	0	0	0	1.31233	0	0	0	0	0	0
YDR247W	YDR247W	protein_coding	VHS1	258.241	227.647	248.38	267.337	268.965	259.781	13.2813	19.3739	13.9922	20.7584	16.2324	16.4134
YDR248C	YDR248C	protein_coding	YDR248C	6.70894	24.1201	17.2218	14.5046	17.3003	22.6613	36.2126	41.074	33.3217	32.5447	23.9671	29.6915
YDR249C	YDR249C	protein_coding	YDR249C	57.1306	34.8535	32.9843	40.5746	62.8178	64.8864	12.3642	14.3011	10.3286	15.5994	13.6353	14.2317
YDR250C	YDR250C	protein_coding	YDR250C	1.17893	1.211	1.39675	2.1847	0	0	0	0	0	0	0	0
YDR251W	YDR251W	protein_coding	PAM1	36.5453	31.6405	36.6483	42.4478	46.5426	52.0572	50.4027	52.0163	43.8285	43.278	43.1373	43.9585
YDR252W	YDR252W	protein_coding	BTT1	1.44615	4.45648	5.99672	1.33995	1.59822	5.86172	2.96424	5.82163	7.35787	5.328	7.49939	5.34697
YDR253C	YDR253C	protein_coding	MET32	3.95431	6.38298	2.00783	8.89808	4.16203	8.70099	9.7264	6.82222	9.4437	3.74625	6.64008	8.35464
YDR254W	YDR254W	protein_coding	CHL4	3.30819	3.39819	4.19938	1.75156	2.43737	4.40587	7.55589	7.37216	6.01133	6.44235	5.22833	6.51295
YDR255C	YDR255C	protein_coding	RMD5	9.50963	6.86425	8.52614	5.95355	11.5511	14.3765	10.5364	8.53585	6.35158	8.71166	10.8403	8.29345
YDR256C	YDR256C	protein_coding	CTA1	26.6949	15.5459	25.8995	18.3074	26.0175	23.8558	1.37871	1.48079	1.22224	2.01349	0.872022	1.41305
YDR257C	YDR257C	protein_coding	RKM4	8.98366	7.20239	3.89397	7.91786	8.23326	9.23665	18.8633	18.0823	11.1483	21.6349	14.9988	17.234
YDR258C	YDR258C	protein_coding	HSP78	966.801	944.258	785.091	839.488	964.247	1107.95	107.873	104.45	113.397	68.306	61.6021	76.954
YDR259C	YDR259C	protein_coding	YAP6	5.93147	10.735	6.35813	9.94491	6.24305	6.86921	1.1579	2.27407	1.64238	1.45687	2.14826	1.32915
YDR260C	YDR260C	protein_coding	SWM1	19.0283	10.4245	12.775	11.7539	9.34632	15.4256	22.3618	31.2785	19.3628	18.2274	24.1208	23.878
YDR261C	YDR261C	protein_coding	EXG2	76.8668	76.5834	86.5043	93.3559	77.3561	96.0469	56.3889	60.2972	54.1899	41.8764	47.8203	55.5591
YDR261W-A	YDR261W-A	protein_coding	YDR261W-A	0.247064	0	0	0	0	0	0.202567	0.497291	0	0	0	0
YDR261W-B	YDR261W-B	protein_coding	YDR261W-B	0.673672	0.503273	1.30605	0.453963	0.45122	0.645418	16.9217	13.4981	11.1285	2.1661	1.77851	1.48214
YDR261C-D	YDR261C-D	protein_coding	YDR261C-D	2.23004	2.01305	3.36265	2.94287	3.68437	5.20433	11.1921	7.073	7.17122	8.9132	6.63497	6.54175
YDR261C-C	YDR261C-C	protein_coding	YDR261C-C	0	0	0	0	0	0	0	0	0	0	0	0
YDR262W	YDR262W	protein_coding	YDR262W	166.069	197.93	189.221	185.531	202.558	210.313	61.5649	63.9739	45.6257	62.3552	47.2489	57.9567
YDR263C	YDR263C	protein_coding	DIN7	2.26485	2.06797	1.49073	2.09852	2.03949	3.06006	7.63411	9.11739	4.20694	5.37745	4.69799	4.06013
YDR264C	YDR264C	protein_coding	AKR1	30.3408	21.5542	21.8368	22.4638	30.1886	43.3308	90.4382	90.6062	67.9109	90.7849	80.7777	78.8225
YDR265W	YDR265W	protein_coding	PEX10	19.8953	32.9621	28.1334	26.462	31.2079	31.9967	13.1549	12.9178	10.4957	10.6402	11.7594	14.0218
YDR266C	YDR266C	protein_coding	HEL2	15.9302	16.1896	14.6572	14.6033	16.9811	19.5085	34.0424	35.8166	28.7006	37.7122	33.5129	30.8742
YDR267C	YDR267C	protein_coding	CIA1	9.50264	5.72207	9.3173	7.28672	8.44981	11.1568	29.8215	39.573	24.2934	36.9419	30.8132	36.5668
YDR268W	YDR268W	protein_coding	MSW1	6.56476	4.69103	4.39609	3.70248	4.62643	6.47875	11.9349	15.7988	15.5594	13.8808	13.6173	10.3614
YDR269C	YDR269C	protein_coding	YDR269C	0	0	0	0	0	0	0	0	0	0	0	0
YDR270W	YDR270W	protein_coding	CCC2	6.04361	6.42975	6.52095	5.29979	6.44059	7.26154	11.7685	12.056	10.0406	12.8826	11.6408	12.4061
YDR271C	YDR271C	protein_coding	YDR271C	19.2431	11.6803	23.8349	10.5359	11.6	12.7634	0	0	0	0	0	0
YDR272W	YDR272W	protein_coding	GLO2	74.148	128.023	112.614	115.844	94.1497	107.749	78.5792	85.3397	77.1143	74.9795	70.6306	73.1784
YDR273W	YDR273W	protein_coding	DON1	8.59392	13.6982	16.1504	12.9052	15.7202	16.8164	3.15861	3.87711	3.8771	4.14885	2.66372	3.5859
YDR274C	YDR274C	protein_coding	YDR274C	0.874687	1.79697	2.0726	0.810451	5.15555	4.25448	0	0.880286	0	0	0	0
YDR275W	YDR275W	protein_coding	BSC2	24.8174	26.4368	25.0468	25.124	29.1201	26.4523	13.5651	18.5009	11.3575	21.6732	15.5708	13.594
YDR276C	YDR276C	protein_coding	PMP3	30.9889	41.7795	20.652	44.8643	27.1127	45.533	20.6438	9.74602	11.2621	14.2714	16.0701	11.7182
YDR277C	YDR277C	protein_coding	MTH1	26.9903	25.4143	15.9886	22.4611	32.2222	38.0877	7.37644	8.04833	4.3595	8.83908	11.2318	10.9202
YDR278C	YDR278C	protein_coding	YDR278C	0	0	0	0	0	0	0	0	0	0	0	0
YDR279W	YDR279W	protein_coding	RNH202	7.10714	4.12637	6.2237	6.01258	3.87033	5.51102	12.6677	13.0613	13.2514	19.3538	14.5287	15.9952
YDR280W	YDR280W	protein_coding	RRP45	36.1537	47.696	35.2748	34.8123	37.8663	44.5376	39.5231	41.0225	34.2646	38.9153	30.1446	38.6011
YDR281C	YDR281C	protein_coding	PHM6	0	1.06107	0	0	0	0	3.3877	0	0	0	0.714228	0.694412
YDR282C	YDR282C	protein_coding	YDR282C	3.65893	1.87924	2.47713	2.42159	4.4288	5.29674	11.9998	10.521	7.40853	9.62891	6.14408	7.73056
YDR283C	YDR283C	protein_coding	GCN2	5.42306	6.24176	5.10908	5.87236	6.30623	6.46202	19.0711	20.5817	17.3816	16.7543	15.9927	18.0526
YDR284C	YDR284C	protein_coding	DPP1	51.9866	37.2654	36.3348	36.0399	52.6311	61.5481	133.084	124.964	104.659	101.691	112.749	104.844
YDR285W	YDR285W	protein_coding	ZIP1	0.247628	0.763096	0.146691	0.344164	0.182445	1.00372	0.710604	0.872247	0.449968	1.27726	1.45536	0.998811
YDR286C	YDR286C	protein_coding	YDR286C	9.43141	12.5944	17.8784	10.4865	8.33854	3.82286	13.919	6.64425	13.7103	20.1537	11.0861	8.87639
YDR287W	YDR287W	protein_coding	INM2	20.3596	24.3357	23.2442	15.7775	13.0912	17.105	25.4944	27.9408	19.1032	21.2756	24.0595	21.65
YDR288W	YDR288W	protein_coding	NSE3	6.77883	4.76433	3.38161	3.63637	6.57163	10.9907	20.4766	20.4667	12.1882	16.2995	12.8279	14.6306
YDR289C	YDR289C	protein_coding	RTT103	6.08441	7.33689	3.44759	3.43157	5.26243	6.8625	10.6279	9.85062	7.3066	11.3058	6.03609	8.35835
YDR290W	YDR290W	protein_coding	YDR290W	0	0	0	0	0.726464	0	0	0	0	0	0	0
YDR291W	YDR291W	protein_coding	HRQ1	3.21963	2.17036	2.38407	2.88996	3.03929	3.8335	11.714	11.2396	10.0188	10.8982	8.41768	10.1456
YDR292C	YDR292C	protein_coding	SRP101	6.10312	6.09005	9.5033	6.13963	7.06609	10.602	35.1705	41.0649	33.9672	50.1106	43.646	43.4901
YDR293C	YDR293C	protein_coding	SSD1	114.097	85.0508	79.5043	103.79	141.298	158.632	97.9548	108.806	78.3302	94.358	89.0215	89.3493
YDR294C	YDR294C	protein_coding	DPL1	44.8551	43.6206	46.8267	50.0777	48.4884	62.1442	115.454	119.516	101.282	113.107	107.788	108.505
YDR295C	YDR295C	protein_coding	HDA2	14.7829	23.4378	15.0394	14.7394	12.6674	16.5431	15.1505	16.9797	12.8471	12.9056	9.77698	12.9624
YDR296W	YDR296W	protein_coding	MHR1	28.6682	41.7182	28.8703	30.9899	39.4275	35.2478	34.0822	34.622	29.8668	35.207	32.7066	31.7992
YDR297W	YDR297W	protein_coding	SUR2	116.208	92.3128	84.8108	83.5552	117.355	117.821	77.7477	74.2257	62.3918	78.0932	76.0652	68.3301
YDR298C	YDR298C	protein_coding	ATP5	202.665	190.394	164.699	177.873	210.47	205.16	282.646	276.22	255.379	288.537	308.778	288.914
YDR299W	YDR299W	protein_coding	BFR2	3.44643	2.08247	3.60284	2.25412	3.43543	3.45129	25.4315	31.0124	25.4922	39.4372	41.0714	38.7053
YDR300C	YDR300C	protein_coding	PRO1	5.30929	7.27165	5.69119	7.73046	3.35291	8.60812	41.0433	39.184	33.9962	48.4364	39.3325	40.9606
YDR301W	YDR301W	protein_coding	CFT1	4.07329	4.26615	4.16351	3.77415	4.58988	6.6689	19.3177	16.8797	15.9062	18.3616	19.4388	19.1679
YDR302W	YDR302W	protein_coding	GPI11	10.8461	14.1797	12.8501	14.6176	10.5337	17.1855	19.8065	20.3426	22.9336	22.1596	18.0667	19.554
YDR303C	YDR303C	protein_coding	RSC3	28.6455	27.5386	22.9156	30.0581	31.297	33.7413	29.8096	35.7281	26.7823	29.767	25.9008	32.4242
YDR304C	YDR304C	protein_coding	CPR5	313.386	381.562	326.939	387.31	329.191	359.873	299.047	325.051	327.895	298.462	281.061	302.945
YDR305C	YDR305C	protein_coding	HNT2	14.9259	17.8873	15.9153	12.9077	13.5629	18.1498	22.8436	29.0414	16.9964	29.3284	27.1767	21.7402
YDR306C	YDR306C	protein_coding	YDR306C	11.0952	10.9319	13.4135	10.4902	12.679	12.6657	24.1347	21.4209	20.7372	21.0228	20.6664	19.3319
YDR307W	YDR307W	protein_coding	PMT7	12.7601	13.9475	11.0476	12.4294	15.4278	17.9035	37.8242	39.8426	28.5373	31.7028	28.7307	33.3223
YDR308C	YDR308C	protein_coding	SRB7	56.9229	33.1866	46.4791	37.0623	56.6745	46.7691	18.29	33.2885	21.2461	30.6077	20.2111	29.4756
YDR309C	YDR309C	protein_coding	GIC2	47.7342	60.9285	43.8376	57.3141	56.3955	51.2901	44.6951	50.5981	48.245	52.6556	59.5655	48.7987
YDR310C	YDR310C	protein_coding	SUM1	16.8355	20.2282	14.1436	22.1224	22.1015	24.2354	38.9004	39.3288	38.9351	34.434	32.0999	34.5017
YDR311W	YDR311W	protein_coding	TFB1	7.42192	10.916	6.99462	9.84642	9.818	12.5804	11.3406	14.9389	11.157	12.9264	12.8294	11.2261
YDR312W	YDR312W	protein_coding	SSF2	5.49473	4.66262	5.3778	2.87764	5.28046	7.94044	10.969	12.5024	11.8078	17.7796	18.6659	18.148
YDR313C	YDR313C	protein_coding	PIB1	198.027	165.371	143.277	179.632	251.984	240.494	16.4221	20.9183	14.5583	24.2266	15.6782	22.6107
YDR314C	YDR314C	protein_coding	RAD34	2.81717	1.12537	0.556282	1.45016	2.53686	1.77628	3.33637	4.88286	3.07147	3.80571	2.81362	2.73556
YDR315C	YDR315C	protein_coding	IPK1	11.5384	7.90156	7.74652	7.12737	9.63466	13.4071	6.30688	12.3864	9.50485	5.38468	9.83962	7.75673
YDR316W	YDR316W	protein_coding	OMS1	5.74477	12.0382	7.62295	8.09078	5.587	13.0398	10.9275	9.0192	8.3511	6.77288	8.10315	13.594
tF(GAA)D	tF(GAA)D	tRNA	tF(GAA)D	0	0	0	0	0	0	0	0	0	0	0	0
YDR316W-A	YDR316W-A	protein_coding	YDR316W-A	0	0	0	0	0	0	0	0	0	0	0	0
YDR316W-B	YDR316W-B	protein_coding	YDR316W-B	0	0	0	0	0	0	0	0	0	0	0	0
YDR317W	YDR317W	protein_coding	HIM1	2.61352	1.61078	1.85785	2.42159	1.3479	2.33056	2.3571	0.789076	0.759849	0.385157	0.722833	0.702778
YDR318W	YDR318W	protein_coding	MCM21	2.05753	3.92509	1.04472	2.99582	2.38217	3.33594	6.02487	9.17024	5.98201	8.01366	7.31648	7.11349
YDR319C	YDR319C	protein_coding	YFT2	78.8809	96.8272	127.099	93.1872	90.3721	83.4496	31.0436	35.7236	30.1004	40.1053	38.9968	31.5515
YDR320C	YDR320C	protein_coding	SWA2	5.02586	5.49566	4.80199	4.05589	4.77794	5.52001	42.2703	45.3591	37.8264	19.7112	19.0567	20.7078
YDR320C-A	YDR320C-A	protein_coding	DAD4	43.0873	83.9406	49.2881	82.5994	73.343	69.8589	56.0362	95.6979	39.9571	43.7918	51.3657	39.9525
YDR320W-B	YDR320W-B	protein_coding	YDR320W-B	0	0	0	0	0	0	0	0	0	0	0	0
YDR321W	YDR321W	protein_coding	ASP1	38.0466	29.1655	41.376	29.4648	30.1235	39.3595	210.445	187.164	204.103	164.024	156.27	141.055
YDR322W	YDR322W	protein_coding	MRPL35	10.9051	9.0825	11.8724	13.1082	12.8118	14.8136	24.4066	22.2464	21.8508	29.5356	24.4545	23.1817
YDR322C-A	YDR322C-A	protein_coding	TIM11	120.761	124.046	147.048	161.622	103.802	106.961	105.429	136.163	100.778	101.342	83.4984	93.9604
YDR323C	YDR323C	protein_coding	PEP7	2.10196	1.29549	1.74323	1.36332	2.323	2.38558	4.8255	3.38467	2.44448	5.42093	3.48809	5.22827
YDR324C	YDR324C	protein_coding	UTP4	2.37303	1.57726	3.30762	2.45743	1.95407	3.50798	35.0215	37.2281	30.6409	45.36	44.3979	45.1368
YDR325W	YDR325W	protein_coding	YCG1	1.361	1.29049	1.24036	0.776031	1.92835	1.4428	11.2446	9.58798	8.82701	9.56571	9.33804	8.51593
YDR326C	YDR326C	protein_coding	YSP2	10.7029	6.89067	5.17934	9.84707	14.605	16.4364	24.8427	26.8527	20.5988	28.5468	27.569	24.98
YDR327W	YDR327W	protein_coding	YDR327W	0	0	0	0	0.733129	0	0	1.00143	0.723251	0	0	0
YDR328C	YDR328C	protein_coding	SKP1	125.704	143.407	141.022	144.817	128.677	138.878	98.9598	104.118	113.198	102.052	99.9919	109.183
YDR329C	YDR329C	protein_coding	PEX3	18.1587	20.6692	15.6992	20.9177	22.2377	28.0487	26.5574	26.6715	27.8239	29.8344	31.7282	31.3428
YDR330W	YDR330W	protein_coding	UBX5	25.5458	20.6813	18.2107	21.4632	30.1461	28.4311	21.6549	24.402	21.8722	26.7995	22.7526	25.7598
YDR331W	YDR331W	protein_coding	GPI8	18.1646	7.84211	6.54982	12.44	22.4992	22.1949	32.3764	41.5957	29.4672	34.5285	29.6699	30.7935
YDR332W	YDR332W	protein_coding	IRC3	1.41471	1.13027	0.931168	1.01952	1.15813	1.784	6.95951	6.32785	6.5124	7.06539	3.80404	6.76297
YDR333C	YDR333C	protein_coding	RQC1	15.8797	16.6195	13.6666	14.1583	20.8608	23.3174	33.2862	34.3749	31.2506	32.1225	31.0748	29.3063
YDR334W	YDR334W	protein_coding	SWR1	2.64889	3.67697	3.47759	3.05136	3.37578	4.00454	18.9007	20.4621	17.38	24.4771	22.6219	22.8125
YDR335W	YDR335W	protein_coding	MSN5	37.895	34.5605	38.0783	41.0188	43.6412	52.9708	53.6466	49.1868	41.5731	51.0183	49.4041	51.0095
YDR336W	YDR336W	protein_coding	YDR336W	6.5421	3.53689	4.0794	5.74263	5.83477	4.18694	10.1631	7.27703	7.7583	10.4023	5.9519	10.8791
YDR337W	YDR337W	protein_coding	MRPS28	8.3141	7.37571	9.85026	4.20192	11.4159	10.7227	26.0274	31.1873	28.8418	27.8467	22.7333	21.5945
YDR338C	YDR338C	protein_coding	YDR338C	6.70091	7.84366	8.67752	7.65271	8.72592	9.6011	19.8042	19.1336	14.7248	18.3724	20.0415	17.2855
YDR339C	YDR339C	protein_coding	FCF1	16.5546	29.9053	18.2607	19.5703	20.188	14.3458	48.2078	36.1937	31.1188	52.5789	41.0493	48.353
YDR340W	YDR340W	protein_coding	YDR340W	0	0	0	0	0	0	0	0	0	0	0	0
YDR341C	YDR341C	protein_coding	YDR341C	51.7331	62.6693	71.4365	60.0001	60.7219	75.3443	189.701	203.769	225.222	245.412	199.203	208.546
YDR342C	YDR342C	protein_coding	HXT7	849.455	571.499	302.011	471.328	754.327	684.466	21.3363	16.8226	15.0489	23.934	17.3366	15.9617
YDR343C	YDR343C	protein_coding	HXT6	90.9858	111.997	53.7859	91.168	109.72	147.672	2.33609	0	6.35093	3.21919	0	1.53233
YDR344C	YDR344C	protein_coding	YDR344C	0.732846	0.752784	0.868251	0	1.61982	1.78228	0	0.737537	0.532665	2.16	1.01343	1.47797
YDR345C	YDR345C	protein_coding	HXT3	650.958	581.971	564.681	614.122	751.839	761.611	404.555	404.913	326.718	734.476	685.772	570.469
YDR346C	YDR346C	protein_coding	SVF1	16.4267	9.01467	14.1298	17.3053	17.5738	20.9782	95.5689	94.4353	82.4326	93.848	81.9954	76.2412
YDR347W	YDR347W	protein_coding	MRP1	77.4723	49.478	49.4849	66.4772	93.5604	90.9295	52.4725	62.0356	48.9654	48.1506	50.3065	47.3257
YDR348C	YDR348C	protein_coding	PAL1	39.263	47.2387	42.4054	40.3994	35.3207	34.1152	59.4033	63.7468	52.819	45.8741	45.2963	44.0396
YDR349C	YDR349C	protein_coding	YPS7	71.9441	50.0141	51.4435	56.7289	80.7142	89.3986	90.1187	93.7969	74.7408	105.891	87.0532	88.1798
YDR350C	YDR350C	protein_coding	ATP22	13.9337	10.5719	11.6308	13.644	17.0321	18.0986	19.4731	22.1498	15.0764	21.1175	16.7505	18.3081
YDR351W	YDR351W	protein_coding	SBE2	5.89327	3.6064	3.71391	3.25305	7.02108	7.11539	21.0752	25.4906	17.6808	27.1636	21.1543	22.169
YDR352W	YDR352W	protein_coding	YPQ2	34.7894	18.2183	28.2864	23.7019	29.1499	32.3501	40.5485	41.8773	34.9549	50.2641	48.581	40.3545
YDR353W	YDR353W	protein_coding	TRR1	412.492	405.261	442.927	406.381	414.788	423.418	529.95	494.611	529.668	544.205	590.811	659.409
YDR354W	YDR354W	protein_coding	TRP4	51.8109	38.307	33.7273	31.3885	64.1805	76.1562	103.398	124.34	101.595	125.229	111.015	121.713
YDR354C-A	YDR354C-A	protein_coding	YDR354C-A	0	0	0	0	0	0	0	0	0	0	0	0
YDR355C	YDR355C	protein_coding	YDR355C	0	0	0	0	0	0	0	0	0	0	0	0
YDR356W	YDR356W	protein_coding	SPC110	2.75457	1.53265	1.63176	2.55228	2.02949	1.76782	7.34001	7.27703	6.34012	8.45714	7.06292	8.4101
YDR357C	YDR357C	protein_coding	CNL1	23.8086	33.5142	19.8498	22.8771	22.0892	27.1641	28.1964	32.8354	23.7144	18.8429	28.0465	35.5674
YDR358W	YDR358W	protein_coding	GGA1	13.995	12.9781	12.2053	9.90552	11.6	14.4967	11.4745	17.8013	10.1722	11.4581	8.73585	10.1922
YDR359C	YDR359C	protein_coding	EAF1	2.86876	2.0401	1.96085	1.84021	3.82077	4.20398	17.2788	21.4313	13.794	19.4312	17.4706	17.2084
YDR360W	YDR360W	protein_coding	OPI7	0	0.768359	0	0	1.10222	0.606385	0	0	0	0	0.517199	0
YDR361C	YDR361C	protein_coding	BCP1	11.0753	9.02281	13.1216	10.9696	8.72268	10.2167	31.6255	32.6698	25.2603	49.2465	41.4579	42.6183
YDR362C	YDR362C	protein_coding	TFC6	4.19018	4.63527	4.00969	5.37571	6.88683	7.05497	21.4059	24.1667	18.5079	18.169	13.8176	15.601
YDR363W	YDR363W	protein_coding	ESC2	3.08533	3.65685	3.65539	1.97913	2.27318	3.65556	9.34026	13.1369	7.07267	8.39422	7.71272	8.61557
YDR363W-A	YDR363W-A	protein_coding	SEM1	87.9741	136.17	132.785	129.528	93.2295	96.7184	89.9151	80.0473	79.7103	78.144	104.991	110.18
YDR364C	YDR364C	protein_coding	CDC40	6.42205	6.10812	5.63602	5.06888	5.78304	6.94151	17.3564	18.6713	11.2374	20.3305	18.4196	15.3502
YDR365C	YDR365C	protein_coding	ESF1	4.13842	5.13664	7.3546	4.47359	4.82769	5.73126	35.3446	39.9138	35.8452	59.0823	49.4793	54.0184
YDR365W-A	YDR365W-A	protein_coding	YDR365W-A	0	0	0	0	0	0	0	0	0	0	0	0
YDR365W-B	YDR365W-B	protein_coding	YDR365W-B	5.43541	7.2329	7.90326	8.92789	6.59858	6.65953	10.2296	10.9404	9.78695	10.3769	10.2924	14.1176
YDR366C	YDR366C	protein_coding	YDR366C	2.44649	2.51305	1.93235	0.755609	0	0	0.668624	1.64144	0	0	0	0
YDR367W	YDR367W	protein_coding	KEI1	16.6112	28.6058	19.1015	22.1815	17.998	30.1007	88.5265	82.1124	78.4792	71.64	74.6561	63.717
YDR368W	YDR368W	protein_coding	YPR1	102.917	104.293	101.405	123.613	120.505	132.029	196.037	193.55	200.738	177.203	183.292	214.314
YDR369C	YDR369C	protein_coding	XRS2	0.634276	1.43337	0.901762	1.17539	1.40195	3.70214	7.38459	9.57504	6.26987	7.38442	6.31528	5.79895
YDR370C	YDR370C	protein_coding	DXO1	2.938	3.77242	2.9007	4.08336	3.96849	3.96956	16.0591	15.2768	10.1435	18.221	16.0822	14.4839
YDR371W	YDR371W	protein_coding	CTS2	7.41434	11.7505	4.51762	8.24381	9.2085	12.5363	9.7264	8.31458	10.3162	9.67781	7.61657	8.97175
YDR371C-A	YDR371C-A	protein_coding	YDR371C-A	0	0	0	0	0	0	0	0	0	0	0	0
YDR372C	YDR372C	protein_coding	VPS74	58.6192	65.688	57.1942	67.675	67.6703	77.5069	79.6745	88.0184	80.6571	98.6296	91.2498	99.8869
YDR373W	YDR373W	protein_coding	FRQ1	43.1573	58.3309	64.587	58.4034	55.6449	56.1621	74.4939	74.8658	58.6098	73.2251	66.3559	67.9506
YDR374C	YDR374C	protein_coding	PHO92	0	0.362906	2.09285	0.327348	0.520593	1.43202	0	0.355555	0	0.260326	0.24428	0
YDR374W-A	YDR374W-A	protein_coding	WIP1	43.3845	55.706	71.3895	62.5308	29.3007	35.1703	29.6424	26.6824	17.5187	13.32	12.499	12.1522
YDR375C	YDR375C	protein_coding	BCS1	13.7653	10.9706	9.56026	10.9952	12.9396	22.1258	23.9344	20.5413	17.5954	22.9092	19.8562	22.1771
YDR376W	YDR376W	protein_coding	ARH1	15.369	13.5318	11.4454	12.6129	14.8822	15.6629	47.1637	51.9262	44.2047	42.0632	38.7114	45.9029
YDR377W	YDR377W	protein_coding	ATP17	95.7011	140.903	122.202	126.113	91.6627	112.062	83.6961	86.6823	95.8378	72.0847	69.112	82.9209
YDR378C	YDR378C	protein_coding	LSM6	74.8008	93.4837	85.6674	97.0306	67.0518	88.9365	121.636	143.031	100.582	148.817	113.784	127.389
YDR379W	YDR379W	protein_coding	RGA2	3.97333	4.08143	2.79903	4.07954	5.53839	5.48448	13.0309	13.077	12.3325	13.6101	12.5485	14.1495
YDR379C-A	YDR379C-A	protein_coding	SDH6	96.2593	116.983	130.107	153.256	96.8921	118.7	47.7983	50.4844	43.3589	39.96	24.373	51.9507
YDR380W	YDR380W	protein_coding	ARO10	3.24019	2.62764	2.02046	3.47628	3.5181	4.70044	6.8513	10.2977	8.55278	8.29358	4.59868	5.15896
YDR381W	YDR381W	protein_coding	YRA1	211.667	191.413	165.297	145.21	190.449	182.824	213.895	237.065	224.001	222.156	198.882	203.001
YDR381C-A	YDR381C-A	protein_coding	YDR381C-A	23.5785	19.376	14.5262	21.847	31.9644	25.9955	12.3725	12.3393	11.6538	17.3739	8.47757	17.7528
YDR382W	YDR382W	protein_coding	RPP2B	780.725	709.624	874.039	784.05	777.513	769.153	2314.51	2313.9	2281.22	2599.2	2331.57	2167.69
YDR383C	YDR383C	protein_coding	NKP1	6.80719	13.9848	14.5169	6.72776	9.69632	8.46148	14.5111	13.7015	11.8746	11.035	10.6686	13.1183
YDR384C	YDR384C	protein_coding	ATO3	33.0099	27.0457	28.4006	31.6781	36.7707	32.4943	28.998	25.7069	21.4224	48.647	28.2586	31.4372
YDR385W	YDR385W	protein_coding	EFT2	343.911	293.398	328.951	306.495	347.798	394.78	1763.56	1713.47	1719.95	2096.31	1900.38	1834.42
YDR386W	YDR386W	protein_coding	MUS81	1.02807	1.40805	2.03003	1.58761	2.52484	1.66684	4.21455	5.0008	3.11352	3.78768	4.14658	3.80116
YDR387C	YDR387C	protein_coding	YDR387C	27.7005	10.2195	9.70692	15.0021	31.7632	31.628	29.1092	28.2705	20.4175	26.5921	28.9994	23.605
YDR388W	YDR388W	protein_coding	RVS167	123.731	149.011	113.07	133.579	133.516	144.177	226.828	236.391	244.011	232.479	245.477	269.462
YDR389W	YDR389W	protein_coding	SAC7	14.2407	13.2674	8.63214	12.888	18.6662	17.1825	24.8453	26.4973	19.859	24.6471	32.6309	26.9389
YDR390C	YDR390C	protein_coding	UBA2	9.36478	11.3686	12.7089	11.5168	10.6632	12.5608	30.2938	24.1616	27.3507	32.1186	31.0807	32.0498
YDR391C	YDR391C	protein_coding	YDR391C	70.2903	58.8141	46.8781	56.502	60.362	66.0387	62.2108	59.4968	51.7668	48.7066	43.4514	54.1373
YDR392W	YDR392W	protein_coding	SPT3	7.05961	5.93319	9.50452	7.13581	5.43773	8.0642	13.1549	16.7931	11.6619	14.8963	12.2031	11.8646
YDR393W	YDR393W	protein_coding	SHE9	2.37333	3.41306	1.96829	1.53933	6.81954	4.23275	9.53485	10.9872	8.2802	10.143	8.53322	10.3706
YDR394W	YDR394W	protein_coding	RPT3	154.728	185.687	169.837	182.251	191.861	194.503	159.405	152.919	153.81	151.643	162.05	164.352
YDR395W	YDR395W	protein_coding	SXM1	16.6422	14.3834	13.326	19.3548	20.8868	21.6791	66.5306	69.3051	57.1445	89.6457	69.3594	78.5457
YDR396W	YDR396W	protein_coding	YDR396W	0	0	0	0	0	0.526502	0	0	0	0	0	0
YDR397C	YDR397C	protein_coding	NCB2	13.281	23.4951	20.9798	18.4584	17.9392	29.9067	57.4699	57.1767	60.6006	92.4245	69.3821	81.3454
YDR398W	YDR398W	protein_coding	UTP5	4.54729	2.422	2.59397	2.96494	4.96342	4.09592	47.6395	54.9167	47.6189	70.3643	63.3489	64.3086
YDR399W	YDR399W	protein_coding	HPT1	124.584	91.8397	111.136	97.3272	113.747	140.602	187.468	216.344	183.592	311.4	273.289	266.363
YDR400W	YDR400W	protein_coding	URH1	18.766	16.0094	13.1893	12.6725	17.8101	20.8856	78.4957	84.1874	75.5978	29.5306	22.2123	23.5204
YDR401W	YDR401W	protein_coding	YDR401W	2.30769	0.592617	0	1.06911	0.850117	0.935381	0.946032	1.16123	0	0.425106	0.797807	0
YDR402C	YDR402C	protein_coding	DIT2	2.43484	2.72846	2.09798	4.30697	4.56634	4.48601	0.362968	0.445533	0.160886	0.652408	0.153049	0.446408
YDR403W	YDR403W	protein_coding	DIT1	3.23162	2.07471	3.11083	2.43286	2.38096	3.43844	1.1592	1.42288	1.32125	1.63709	1.25688	1.08623
YDR404C	YDR404C	protein_coding	RPB7	101.525	75.1384	70.9745	76.5405	102.212	112.974	98.7504	98.3668	80.6677	105.476	101.155	91.5655
YDR405W	YDR405W	protein_coding	MRP20	43.138	56.9721	52.0819	39.2087	44.1932	44.629	24.9265	29.7697	29.5629	25.4291	26.9864	36.1804
YDR406W	YDR406W	protein_coding	PDR15	8.64854	5.53419	4.28337	5.78016	10.3414	11.8384	13.775	17.1938	9.53226	10.9172	8.67576	7.9585
YDR406W-A	YDR406W-A	protein_coding	YDR406W-A	0	0	0	0	0	0	0	0	0	0	0	0
YDR407C	YDR407C	protein_coding	TRS120	5.63326	4.0592	3.48647	3.19406	6.44244	9.06522	34.1921	32.1543	24.7503	26.8259	24.7654	21.987
YDR408C	YDR408C	protein_coding	ADE8	44.3934	36.2737	31.677	32.2522	47.2033	45.3943	120.775	136.571	131.268	145.715	152.081	157.696
YDR409W	YDR409W	protein_coding	SIZ1	11.5053	12.1876	8.94538	11.4377	11.4789	12.3388	17.8837	18.4539	13.2407	15.2775	14.6673	16.1134
YDR410C	YDR410C	protein_coding	STE14	12.6538	8.82012	14.4564	14.2369	15.3163	20.516	24.0844	31.837	25.6212	30.636	22.4982	26.431
YDR411C	YDR411C	protein_coding	DFM1	64.379	64.1759	56.7359	43.4895	50.2365	57.5889	191.375	198.842	165.506	73.3768	71.4854	71.8473
YDR412W	YDR412W	protein_coding	RRP17	6.43414	8.02544	4.35597	5.5358	6.77212	5.21594	21.1013	28.6764	28.3937	38.9441	34.0015	30.2775
YDR413C	YDR413C	protein_coding	YDR413C	0	0	0	0	0	0	0	0	0	0	0	0
YDR414C	YDR414C	protein_coding	ERD1	31.0743	23.6329	26.5498	24.3627	33.0211	39.2396	37.9716	31.8746	32.5762	34.7861	33.0552	32.1381
YDR415C	YDR415C	protein_coding	YDR415C	18.7999	22.8766	27.7562	26.5309	27.0632	29.7776	30.3538	30.2725	31.3235	31.5418	29.9976	33.2484
YDR416W	YDR416W	protein_coding	SYF1	2.77459	3.10917	2.9884	3.15511	4.36723	4.29405	12.7186	12.4386	13.4752	13.382	12.2083	11.7
YDR417C	YDR417C	protein_coding	YDR417C	0	0.898484	2.0726	0.810451	0	1.41816	2.15146	1.76057	1.27152	0.644516	1.81437	1.76403
YDR418W	YDR418W	protein_coding	RPL12B	286.834	289.269	332.864	313.596	314.349	314.626	1344.08	1246.74	1351.58	1391.38	1422.17	1420.05
YDR419W	YDR419W	protein_coding	RAD30	1.37076	2.99211	2.03003	2.38142	4.16598	5.00052	12.2222	15.3473	11.8314	13.1306	10.8996	14.3983
YDR420W	YDR420W	protein_coding	HKR1	6.73747	7.41511	7.0558	9.86566	8.68694	10.2409	17.7065	20.705	18.6264	20.5673	21.9616	24.5471
YDR421W	YDR421W	protein_coding	ARO80	2.85124	1.17153	0.810733	1.47944	2.94099	3.42088	8.97686	9.75627	6.46591	8.73994	7.57036	6.90031
YDR422C	YDR422C	protein_coding	SIP1	15.6843	12.015	9.44861	13.3009	18.8026	21.2272	22.5587	25.6836	17.3899	26.2482	20.2189	22.3386
YDR423C	YDR423C	protein_coding	CAD1	10.8461	15.489	16.6111	16.6676	15.9822	18.443	25.8105	24.2272	18.8433	24.3659	21.2178	21.874
YDR424C	YDR424C	protein_coding	DYN2	62.9775	92.2444	91.1944	83.2063	74.7555	87.9258	131	153.757	133.934	109.997	122.571	134.85
YDR425W	YDR425W	protein_coding	SNX41	7.96999	7.11898	5.13183	5.77932	7.91451	7.86557	12.3589	14.6471	11.8377	9.70275	10.6621	15.8406
YDR426C	YDR426C	protein_coding	YDR426C	3.44321	1.76845	1.01985	0.797587	1.26843	4.18694	0	0	0	0	0.59519	0
YDR427W	YDR427W	protein_coding	RPN9	63.8655	86.5281	67.8382	69.8881	77.8828	79.892	91.6355	89.4853	77.8339	94.9303	88.6984	88.0881
YDR428C	YDR428C	protein_coding	BNA7	15.317	17.4347	14.7139	10.3565	9.45512	15.1018	21.3832	19.1647	18.6555	25.3182	20.0365	20.8721
YDR429C	YDR429C	protein_coding	TIF35	84.0081	106.956	96.7263	93.1872	76.1334	85.0483	143.9	129.399	149.929	179.021	178.349	173.666
YDR430C	YDR430C	protein_coding	CYM1	10.2983	8.66538	9.86473	12.2828	11.6234	13.4109	26.5883	23.5952	19.2706	28.416	23.3314	24.4517
YDR431W	YDR431W	protein_coding	YDR431W	0	0	0	0	0	0	0	0	0	0	0	0
YDR432W	YDR432W	protein_coding	NPL3	636.132	1082.44	812.189	1074.7	739.61	772.264	213.425	225.413	228.525	252.085	304.132	279.706
YDR433W	YDR433W	protein_coding	YDR433W	247.911	278.909	405.609	242.694	201.68	258.992	70.7787	112.126	63.282	91.3371	57.6484	70.4332
YDR434W	YDR434W	protein_coding	GPI17	28.9906	31.8618	28.8227	37.0051	33.1593	39.279	93.0825	86.5083	83.255	60.9483	59.7148	62.2829
YDR435C	YDR435C	protein_coding	PPM1	34.2856	21.6729	19.9196	28.1022	32.5473	35.5445	36.4898	31.8508	31.6296	40.3244	43.5375	40.9998
YDR436W	YDR436W	protein_coding	PPZ2	12.814	10.0287	13.0128	12.1556	15.3978	19.5391	23.2636	28.4019	22.0647	22.0314	18.8803	21.5356
YDR437W	YDR437W	protein_coding	GPI19	0	0.790156	0	2.13821	0.566745	0.623588	3.78413	7.74152	1.11822	6.23489	2.12749	2.06846
YDR438W	YDR438W	protein_coding	THI74	11.4016	8.70876	7.27365	10.5643	10.9851	12.7978	11.026	13.2399	11.4745	9.6938	9.09629	11.7919
YDR439W	YDR439W	protein_coding	LRS4	4.67505	3.52165	2.58479	2.31025	1.83704	4.80055	5.11075	6.90063	4.07764	5.51172	4.52549	6.0761
YDR440W	YDR440W	protein_coding	DOT1	0.930199	2.48432	1.32248	2.58566	2.1931	3.16714	12.3552	11.4211	10.0064	13.1601	11.5771	15.6332
YDR441C	YDR441C	protein_coding	APT2	147.793	107.739	93.9047	103.809	139.625	132.372	41.5319	46.7809	28.1551	45.6686	35.4367	34.4535
YDR442W	YDR442W	protein_coding	YDR442W	0	0.850474	0	0	0.610008	0	0	0	0	0	0	0
YDR443C	YDR443C	protein_coding	SSN2	2.90044	4.39062	4.25021	4.10188	3.7678	6.1876	10.5135	12.2906	10.9292	11.4734	10.7662	10.1083
YDR444W	YDR444W	protein_coding	YDR444W	3.46824	2.91485	2.05452	1.75284	4.87829	4.98417	12.4084	13.4858	9.96888	15.4496	12.2083	11.9756
YDR445C	YDR445C	protein_coding	YDR445C	0	0	0	0	0	0	0	0	0	0	0	0
YDR446W	YDR446W	protein_coding	ECM11	0	0.367697	0.424096	0.66334	0.791198	0	0	0	0	0	0	0
YDR447C	YDR447C	protein_coding	RPS17B	105.294	132.556	161.33	112.966	141.74	130.926	850.973	763.292	883.29	927.539	908.685	901.57
YDR448W	YDR448W	protein_coding	ADA2	3.98938	2.5612	1.47702	2.7723	6.42962	6.26598	11.2437	10.7901	5.25562	13.963	11.206	9.72177
YDR449C	YDR449C	protein_coding	UTP6	2.45944	0.757905	2.62247	1.59517	1.81204	1.7944	12.7039	15.8412	13.0497	21.9282	17.6856	21.659
YDR450W	YDR450W	protein_coding	RPS18A	289.23	375.163	389	417.024	371.831	393.573	2066.5	1817.03	2233.64	2083.36	2099.83	2191.37
YDR451C	YDR451C	protein_coding	YHP1	5.20859	7.55336	3.26698	6.24551	5.19196	9.43837	14.57	14.8007	16.0341	15.5776	22.0321	24.7164
YDR452W	YDR452W	protein_coding	PPN1	24.7452	30.8653	31.0306	29.9255	27.1106	38.8176	93.2746	88.4564	71.9436	87.8528	78.8825	90.1964
YDR453C	YDR453C	protein_coding	TSA2	227.934	322.36	452.689	336.687	291.249	303.5	21.2161	31.029	18.8082	27.5866	19.7953	22.2071
YDR454C	YDR454C	protein_coding	GUK1	81.9228	98.9671	115.514	106.911	99.4637	108.037	368.48	309.467	382.43	369.843	381.751	407.228
YDR455C	YDR455C	protein_coding	YDR455C	0	0	0	0	0	0	0	0	0	0	0	0
YDR456W	YDR456W	protein_coding	NHX1	52.1777	41.9992	40.7393	48.8214	65.164	67.9553	108.003	108.122	104.947	111.308	98.8878	102.01
YDR457W	YDR457W	protein_coding	TOM1	20.9026	16.5295	15.4091	19.1216	24.494	32.4376	27.1487	29.2506	21.8247	30.9754	26.0609	27.4345
YDR458C	YDR458C	protein_coding	HEH2	3.43025	4.53031	4.25757	4.23778	5.29531	4.23739	24.2407	22.6859	20.6584	22.2669	17.1673	21.303
YDR459C	YDR459C	protein_coding	PFA5	7.80921	7.42747	11.6508	6.43174	11.7203	13.1303	12.8055	17.1738	12.193	15.1315	11.5991	11.4717
YDR460W	YDR460W	protein_coding	TFB3	5.72621	10.726	3.99072	7.17828	6.45244	6.82654	9.94216	15.2546	11.5069	10.1761	13.7411	17.2093
YDR461W	YDR461W	protein_coding	MFA1	0	0	0	0	0	0	0	0	0	0	0	0
YDR461C-A	YDR461C-A	protein_coding	YDR461C-A	48.205	50.8919	52.3523	55.8311	55.2471	44.5057	21.9573	29.6472	23.3583	19.7333	15.7395	22.5041
YDR462W	YDR462W	protein_coding	MRPL28	43.9708	54.2005	48.6221	64.5076	41.0354	51.092	21.03	26.5513	28.2312	21.6	21.2821	23.1549
YDR463W	YDR463W	protein_coding	STP1	35.8756	43.9221	36.5734	38.8456	40.1092	46.8374	63.9591	68.2222	55.3357	70.6985	69.2251	74.7361
YDR464W	YDR464W	protein_coding	SPP41	4.68287	5.6637	6.8009	6.15853	4.34057	4.77592	15.1721	18.1672	15.5912	17.0303	18.5918	21.8841
YDR464C-A	YDR464C-A	protein_coding	YDR464C-A	0	0	0	0	0	0	0	0	0	0	0	0
YDR465C	YDR465C	protein_coding	RMT2	4.46451	1.88834	3.73369	3.64997	5.99816	4.25791	23.6852	31.4516	24.0512	46.8296	38.8588	32.8374
YDR466W	YDR466W	protein_coding	PKH3	6.7562	6.69216	7.00396	7.26612	7.82221	8.60676	21.2673	21.0054	17.5382	21.3357	19.3533	26.8457
YDR467C	YDR467C	protein_coding	YDR467C	0.995057	0	0	0	0	0.806659	0	1.00143	0.723251	0	0.688017	1.33786
YDR468C	YDR468C	protein_coding	TLG1	13.9794	9.90329	8.56674	12.9528	14.5616	12.1142	16.9949	14.0689	17.8691	17.0496	15.9987	20.0916
YDR469W	YDR469W	protein_coding	SDC1	8.01134	10.7614	5.11084	9.707	6.8106	5.49537	17.6844	28.5293	18.8127	23.1586	23.8617	26.5139
YDR470C	YDR470C	protein_coding	UGO1	15.7409	12.6252	9.96331	12.587	16.8401	21.3259	17.149	14.1056	12.8517	13.982	14.7602	13.9158
YDR471W	YDR471W	protein_coding	RPL27B	148.837	148.82	249.499	189.989	194.82	223.344	822.413	853.325	822.87	1060.54	909.233	946.275
YDR472W	YDR472W	protein_coding	TRS31	142.069	96.8971	106.783	101.558	130.84	135.914	30.0598	33.8228	33.3103	34.8946	34.8563	34.9162
YDR473C	YDR473C	protein_coding	PRP3	4.15383	6.63731	6.56176	3.42114	2.38033	4.86398	7.18985	8.82534	7.38024	9.1823	8.2972	9.92861
YDR475C	YDR475C	protein_coding	JIP4	17.6852	15.6256	13.7732	16.7302	15.5813	18.0464	19.2658	20.6611	18.3378	21.233	16.4183	18.0412
YDR476C	YDR476C	protein_coding	YDR476C	373.589	257.981	275.278	267.989	327.458	352.485	134.379	145.055	141.201	90.9312	105.658	100.782
YDR477W	YDR477W	protein_coding	SNF1	33.7017	32.3341	29.5917	30.1171	35.418	41.6053	40.3959	48.0353	39.2928	40.3382	37.1421	43.1269
YDR478W	YDR478W	protein_coding	SNM1	7.63044	9.51761	3.87441	6.56506	6.02344	9.27861	11.6186	10.4219	8.3192	10.4418	10.1751	12.4575
YDR479C	YDR479C	protein_coding	PEX29	21.8877	23.2861	27.0894	29.1529	27.7889	30.576	22.1116	24.1912	16.9032	17.712	17.7013	17.867
YDR480W	YDR480W	protein_coding	DIG2	4.01708	3.09478	2.37965	4.03225	2.46639	4.34202	7.95952	7.41179	4.86632	8.38667	9.48997	8.10147
YDR481C	YDR481C	protein_coding	PHO8	84.7413	77.4186	79.3217	81.7084	92.0316	97.8505	118.883	146.696	114.428	114.876	112.292	112.392
YDR482C	YDR482C	protein_coding	CWC21	10.3676	13.1073	12.2832	10.3452	7.63855	12.9303	28.1166	38.5255	23.7662	27.6194	29.777	24.1257
YDR483W	YDR483W	protein_coding	KRE2	199.784	152.406	150.546	182.39	219.53	250.876	375.18	383.399	359.826	414.393	408.657	408.841
YDR484W	YDR484W	protein_coding	VPS52	1.01366	1.04123	3.00236	1.09575	3.23627	1.36956	10.6657	9.01128	7.98167	10.5813	8.99459	9.42648
YDR485C	YDR485C	protein_coding	VPS72	17.7135	34.8513	23.8922	23.104	17.0664	20.9873	11.842	14.81	13.9644	14.3575	13.5667	16.3047
YDR486C	YDR486C	protein_coding	VPS60	18.3912	26.1576	25.7002	14.419	20.1515	23.3195	21.6518	28.9499	22.622	38.9176	31.6279	35.8226
YDR487C	YDR487C	protein_coding	RIB3	149.459	157.256	156.784	140.406	170.91	185.528	214.872	280.462	259.889	261.939	236.464	257.115
YDR488C	YDR488C	protein_coding	PAC11	3.45288	2.71228	3.36894	2.44653	2.69363	3.62241	6.16161	8.17644	5.75757	6.88449	8.84759	7.78287
YDR489W	YDR489W	protein_coding	SLD5	6.98564	3.02134	6.53396	8.51661	6.50124	9.83577	14.4695	21.8311	13.629	16.2549	16.2699	18.0429
YDR490C	YDR490C	protein_coding	PKH1	12.0198	11.1848	12.9004	11.2681	12.5024	16.5076	21.9129	21.2049	21.5844	18.0263	18.8707	18.5373
YDR491C	YDR491C	protein_coding	YDR491C	2.6454	0	1.56709	1.83834	3.8981	4.8252	0	0	0	0	0	0
YDR492W	YDR492W	protein_coding	IZH1	26.6876	14.4098	21.4844	23.1426	24.4523	24.4084	39.5543	35.4669	36.3086	70.3397	50.1536	52.6723
YDR493W	YDR493W	protein_coding	MZM1	9.62156	12.5788	13.4719	10.5359	12.8889	9.92711	22.2318	27.2889	13.9867	12.8903	13.3054	14.1122
YDR494W	YDR494W	protein_coding	RSM28	7.1908	11.6952	7.09951	6.94033	8.82995	7.28667	17.1958	13.5691	11.1065	11.701	13.6729	17.3219
YDR495C	YDR495C	protein_coding	VPS3	7.18073	10.899	11.047	10.7249	6.39604	9.38339	8.78726	8.73675	9.73745	10.4243	10.3005	10.7352
YDR496C	YDR496C	protein_coding	PUF6	6.10817	5.76562	5.67204	4.74182	5.10847	7.49444	37.7635	37.8804	28.078	59.2405	47.0281	47.3881
YDR497C	YDR497C	protein_coding	ITR1	323.159	276.53	356.289	311.108	335.626	373.046	1920.22	1830.08	1770.07	1967.12	2463.26	2095.91
YDR498C	YDR498C	protein_coding	SEC20	15.2524	15.087	14.3895	13.0854	16.44	16.7151	24.0844	27.5731	19.5033	18.315	19.725	19.7473
YDR499W	YDR499W	protein_coding	LCD1	3.19004	2.2342	2.06152	2.95576	2.99132	3.05625	9.6298	9.77729	6.11282	9.72289	7.21866	9.65028
YDR500C	YDR500C	protein_coding	RPL37B	832.348	836.216	864.856	953.018	811.681	918.776	3242.34	3598.45	3317.24	3381.78	3693.24	3519.5
YDR501W	YDR501W	protein_coding	PLM2	0.41556	0.853732	0.492342	0.192521	0.459259	0.505321	1.70358	1.67288	1.20819	1.53103	1.724	2.65393
YDR502C	YDR502C	protein_coding	SAM2	868.535	838.629	883.153	910.467	817.791	905.065	1910.89	1711.9	1828.75	1575.57	1866.67	1858.44
YDR503C	YDR503C	protein_coding	LPP1	15.7762	9.3181	13.0838	10.5978	14.8199	20.143	47.5356	47.2345	40.4205	14.8215	13.3625	16.7038
YDR504C	YDR504C	protein_coding	SPG3	3.38941	8.70407	4.01566	6.281	6.86735	2.06076	4.16846	4.26389	1.84768	3.74625	1.75767	4.55708
YDR505C	YDR505C	protein_coding	PSP1	35.295	36.6522	31.5911	36.9997	38.5319	42.9187	30.5225	34.4838	25.4667	32.4616	26.7199	30.3949
YDR506C	YDR506C	protein_coding	GMC1	4.98672	6.58593	4.64208	6.93076	6.95449	6.93012	15.3323	16.1314	11.7798	11.0234	12.6837	14.1277
tL(CAA)D	tL(CAA)D	tRNA	tL(CAA)D	0	0	0	0	0	0	0	0	0	0	0	0
YDR507C	YDR507C	protein_coding	GIN4	0.854025	0.58484	1.91122	0.87923	0.769048	2.30776	17.6609	17.9538	13.3805	23.2139	16.7309	21.4338
YDR508C	YDR508C	protein_coding	GNP1	65.5014	68.458	70.4434	69.4694	70.8849	80.2456	271.87	257.272	248.613	271.415	223.965	242.898
YDR509W	YDR509W	protein_coding	YDR509W	0	0	0	0	0	0	0	0	0	0	0	0
YDR510W	YDR510W	protein_coding	SMT3	236.063	296.007	288.498	326.119	254.618	257.743	255.447	256.836	284.422	226.44	226.452	250.907
YDR510C-A	YDR510C-A	protein_coding	YDR510C-A	0	0	0	0	0	0	0	0	0	0	0	0
YDR511W	YDR511W	protein_coding	SDH7	33.1859	49.886	42.1944	35.2486	38.7628	35.4328	45.1272	28.5108	32.3574	38.7672	29.6618	33.736
YDR512C	YDR512C	protein_coding	EMI1	15.5769	30.8161	33.4923	26.1931	30.1792	25.2553	39.2603	50.5134	41.5138	44.2111	47.0706	43.4377
YDR513W	YDR513W	protein_coding	GRX2	368.316	459.575	456.001	418.733	399	421.922	241.462	233.471	243.073	213.12	211.441	248.614
YDR514C	YDR514C	protein_coding	YDR514C	2.24093	1.15095	2.12399	3.11454	2.31148	2.72497	17.4547	17.8167	14.4964	19.6497	17.199	20.0361
YDR515W	YDR515W	protein_coding	SLF1	4.35782	0.746063	0.286833	1.34593	4.10258	4.12152	5.55794	9.98967	6.15893	8.02768	6.36109	9.76517
YDR516C	YDR516C	protein_coding	EMI2	294.859	226.605	242.126	252.744	288.541	300.282	78.8096	75.6027	79.3064	58.3847	53.2891	62.8713
YDR517W	YDR517W	protein_coding	GRH1	56.993	60.6344	51.3316	57.9266	60.2011	69.5392	127.311	127.299	138.224	96.8467	100.126	106.535
YDR518W	YDR518W	protein_coding	EUG1	15.4945	13.9803	12.8997	15.3266	18.8207	17.3136	177.682	168.791	169.387	28.6971	38.5104	41.1017
YDR519W	YDR519W	protein_coding	FPR2	79.7509	75.367	66.1403	41.3807	48.7692	61.4188	377.286	366.794	300.846	105.776	122.968	108.834
YDR520C	YDR520C	protein_coding	URC2	4.20936	7.78299	5.98453	8.06048	8.47698	10.3509	12.6546	13.5562	11.9322	12.7169	12.2241	12.5452
YDR521W	YDR521W	protein_coding	YDR521W	0	0	0	0	0	0	0	0	0	0	0	0
YDR522C	YDR522C	protein_coding	SPS2	0	0.44299	0	0	0	0.174803	0	0	0	0	0	0
YDR523C	YDR523C	protein_coding	SPS1	3.31348	1.58836	1.04685	1.43273	1.30201	1.07445	1.2678	1.33388	0.963353	0.651079	0.458211	0.148499
YDR524C	YDR524C	protein_coding	AGE1	5.61393	4.61334	3.99072	6.24199	9.92684	8.92001	23.9348	22.1475	13.8735	23.4961	14.2846	18.568
YDR524W-C	YDR524W-C	protein_coding	YDR524W-C	0	0	0	0	0	0	0	0	0	0	0	0
YDR524C-B	YDR524C-B	protein_coding	YDR524C-B	1180.12	1152.37	759.499	851.966	839.662	793.957	1118.89	1357.11	1148.39	1241.74	1138.34	1053.43
YDR524C-A	YDR524C-A	protein_coding	YDR524C-A	0	0	0	0	0	0	0	0	0	0	0	0
YDR525W	YDR525W	protein_coding	API2	0	0	0	0	0	0	0	0	0	0	0	0
YDR525W-A	YDR525W-A	protein_coding	SNA2	10.8461	1.39265	6.42506	6.281	6.99222	13.1889	8.89271	8.18666	14.7814	16.983	9.37424	5.46849
YDR526C	YDR526C	protein_coding	YDR526C	0	0	0	0	0	0.560037	0	0	0.50213	0	0	0
YDR527W	YDR527W	protein_coding	RBA50	13.5577	13.9265	12.5581	12.3336	9.98888	13.9882	29.5076	35.9717	24.367	46.8622	42.7806	39.4394
YDR528W	YDR528W	protein_coding	HLR1	10.2322	8.67122	6.66751	6.63653	7.72725	11.1981	50.3361	47.6268	44.6232	19.7915	17.3335	24.763
YDR529C	YDR529C	protein_coding	QCR7	335.552	512.669	478.868	471.86	290.926	355.825	159.096	199.55	182.304	186.064	215.022	261.462
YDR530C	YDR530C	protein_coding	APA2	154.707	215.989	245.177	228.12	182.374	181.785	32.4611	29.4653	30.2279	29.1732	23.9244	30.8651
YDR531W	YDR531W	protein_coding	CAB1	15.326	11.2018	16.4118	9.83113	18.0234	19.8311	45.6718	51.6116	48.4146	67.3239	56.653	58.6476
YDR532C	YDR532C	protein_coding	KRE28	5.05778	7.79307	3.32905	5.9881	3.72642	5.92247	4.60762	3.95901	3.47198	6.62549	6.99425	5.28904
YDR533C	YDR533C	protein_coding	HSP31	3899.59	4282.81	4791.26	4662.93	4127.84	4431.02	192.8	255.002	216.96	193.084	167.949	213.532
YDR534C	YDR534C	protein_coding	FIT1	3.48552	2.10609	0.72874	2.65963	3.32333	2.99181	4.87502	6.19029	5.36491	5.28771	3.2606	4.2728
YDR535C	YDR535C	protein_coding	YDR535C	2.59787	0.667138	0	1.80532	1.91404	2.63251	0.532497	0.653626	0.472062	1.43569	0.89813	0.436606
YDR536W	YDR536W	protein_coding	STL1	1.52226	1.36822	1.35264	1.05785	0.981364	2.00533	0.312025	0.191501	0.138306	0.280421	0.394705	0
YDR537C	YDR537C	protein_coding	YDR537C	1.07387	0	0.636144	0	0.395599	1.30583	0	0.540374	0.390269	0	0	0
YDR538W	YDR538W	protein_coding	PAD1	7.58782	11.4621	10.5762	7.85771	10.1944	19.5391	17.5658	23.8076	19.4653	24.0089	22.8376	19.2035
YDR539W	YDR539W	protein_coding	FDC1	46.2682	48.8533	46.9131	40.4775	42.8095	44.1374	58.7554	54.1446	46.1431	51.8529	51.1863	54.9743
YDR540C	YDR540C	protein_coding	IRC4	9.03843	14.236	8.56674	8.37466	7.9911	8.30411	12.845	20.0118	12.7011	3.996	1.66653	3.64566
YDR541C	YDR541C	protein_coding	YDR541C	20.1203	13.2403	19.3683	19.2253	17.6036	20.3886	28.0958	25.3114	19.1945	28.9565	20.2157	26.8405
YDR542W	YDR542W	protein_coding	PAU10	1.79275	2.76228	1.06199	0	2.64169	0	0	0	0	0	0	0
YDR543C	YDR543C	protein_coding	YDR543C	0	0	0	0	0	0	0	0	0	0	0	0
YDR544C	YDR544C	protein_coding	YDR544C	0	0	0	0	0	0	0	0	0	0	0	0
YDR545W	YDR545W	protein_coding	YRF1-1	1.62963	1.11598	0.643578	1.28626	1.7343	1.90824	5.74042	7.53215	6.5805	7.91639	6.09299	6.73545
YDR545C-A	YDR545C-A	protein_coding	YDR545C-A	0	0	0	0	0	0	0	0	0	0	0	0
YEL077C	YEL077C	protein_coding	YEL077C	6.19536	3.05119	2.31262	2.83087	6.69052	6.39836	9.60245	10.1639	5.6134	8.37972	7.39376	7.7021
YEL077W-A	YEL077W-A	protein_coding	YEL077W-A	0	1.384	0.798144	0	0.992684	1.09225	0	0	0	0	0	0
YEL076C-A	YEL076C-A	protein_coding	YEL076C-A	0	0	0	0	0	0	0	0	0	0	0	0
YEL076C	YEL076C	protein_coding	YEL076C	2.49911	1.02684	0	1.38935	1.47301	1.21556	2.04901	1.50906	0.726584	2.20977	1.38238	1.34402
YEL075W-A	YEL075W-A	protein_coding	YEL075W-A	6.91174	0	0	4.43365	4.30893	4.7411	0	0	0	3.52588	0	0
YEL075C	YEL075C	protein_coding	YEL075C	0.881798	0.905789	0	0	1.94905	2.85938	0.722984	0	0	0.649756	0	0
YEL074W	YEL074W	protein_coding	YEL074W	0	0	1.13718	0	0	0.778105	0	1.93196	0.697649	0	0.663663	0
YEL073C	YEL073C	protein_coding	YEL073C	367.563	380.658	403.351	372.207	404.735	448.585	37.8763	54.5777	27.738	29.6	46.524	34.4313
YEL072W	YEL072W	protein_coding	RMD6	13.0901	13.4463	5.53884	13.4283	12.7444	12.5067	15.3323	9.40995	8.49508	10.679	12.6067	15.0855
YEL071W	YEL071W	protein_coding	DLD3	291.121	217.444	186.934	251.139	348.425	412.915	527.658	476.814	454.13	437.067	427.028	521.102
YEL070W	YEL070W	protein_coding	DSF1	842.246	1274.93	1388.22	1168.39	886.012	897.788	1.23755	0.434018	0.626913	0.158887	0	0.43487
YEL069C	YEL069C	protein_coding	HXT13	56.4382	66.4528	98.2522	64.3886	51.3411	52.4443	0	0	0	0.141451	0	0
YEL068C	YEL068C	protein_coding	YEL068C	17.5883	14.052	23.1534	15.3913	17.2781	16.6346	15.2217	30.4849	14.9146	24.48	26.3492	26.275
YEL067C	YEL067C	protein_coding	YEL067C	2.21349	1.70529	1.96685	1.02547	2.03855	1.7944	4.9908	1.67075	1.60886	2.44653	3.4436	2.97605
YEL066W	YEL066W	protein_coding	HPA3	15.6666	19.1876	12.8501	22.8908	18.202	25.4008	72.6238	70.9511	57.8119	65.712	65.4113	68.0524
YEL065W	YEL065W	protein_coding	SIT1	6.0352	4.25102	3.473	4.79313	4.31952	6.01083	16.1171	18.5686	17.4213	27.8259	25.6338	29.3276
YEL064C	YEL064C	protein_coding	AVT2	6.08826	4.63252	4.54162	3.55183	6.31314	9.87109	18.8577	17.0201	10.9811	13.6246	14.0321	13.7944
YEL063C	YEL063C	protein_coding	CAN1	153.791	144.779	154.375	147.938	158.876	170.645	287.847	286.094	256.245	297.638	301.118	290.913
YEL062W	YEL062W	protein_coding	NPR2	4.75398	3.61727	3.7549	3.426	5.83766	8.42147	16.6016	15.4164	9.59834	14.2714	12.6613	11.3631
YEL061C	YEL061C	protein_coding	CIN8	1.40859	1.44691	1.66885	2.2087	2.23527	2.72298	7.64009	7.96039	7.088	8.78242	8.84044	9.39641
YEL060C	YEL060C	protein_coding	PRB1	1040.95	863.794	708.575	914.893	1024.52	1053.87	495.251	513.34	490.236	495.856	515.996	540.2
YEL059C-A	YEL059C-A	protein_coding	SOM1	0	4.45648	1.71335	2.67989	5.3274	3.51703	14.2283	11.6433	7.35787	8.5248	7.99935	8.74959
YEL059W	YEL059W	protein_coding	HHY1	1.05302	1.08167	0	0.975689	1.55167	2.56095	0	2.11952	1.53076	0.775922	0.728096	0
YEL058W	YEL058W	protein_coding	PCM1	75.4175	57.3033	62.6386	57.2719	73.3234	77.0533	226.621	213.812	241.872	195.074	218.531	205.411
YEL057C	YEL057C	protein_coding	YEL057C	1.39053	2.85672	1.0983	0.85894	2.3905	3.75751	1.52012	0	1.0107	0.683077	0	0.311595
YEL056W	YEL056W	protein_coding	HAT2	25.6314	19.6773	20.1382	22.7491	26.637	23.6219	43.5787	44.2596	38.6328	41.3516	39.549	43.3489
YEL055C	YEL055C	protein_coding	POL5	2.65057	3.0494	3.76836	2.55415	3.12458	2.66442	32.1633	30.1965	25.1222	39.2959	35.7009	37.6326
YEL054C	YEL054C	protein_coding	RPL12A	236.524	209.401	243.843	259.716	247.917	288.672	1073.02	1059.99	1087.06	1241.17	1289.8	1200.43
YEL053W-A	YEL053W-A	protein_coding	YEL053W-A	0	0	2.21554	0.866345	2.06666	3.03193	2.29984	1.88199	0	0.688965	1.293	0.628562
YEL053C	YEL053C	protein_coding	MAK10	2.36428	2.12503	3.32632	2.60139	2.39515	2.75517	15.9923	17.9943	15.6809	17.2035	16.1431	17.98
YEL052W	YEL052W	protein_coding	AFG1	29.1357	32.3313	27.464	27.3901	33.3746	37.7564	78.8138	75.7667	64.4587	74.592	71.3177	77.9171
YEL051W	YEL051W	protein_coding	VMA8	39.2486	35.9813	41.5004	35.5842	47.5735	57.1347	114.879	132.516	122.086	147.712	119.348	127.102
YEL050W-A	YEL050W-A	protein_coding	YEL050W-A	0	0	0	0	0	0	0	0	0	0	0	0
YEL050C	YEL050C	protein_coding	RML2	17.3428	26.8633	24.787	23.7211	25.9609	27.4489	48.5262	50.9762	43.8191	55.7817	49.298	50.5211
YEL049W	YEL049W	protein_coding	PAU2	10.7565	7.36609	2.12399	9.136	9.90633	8.71992	2.2048	0.902111	1.95457	2.64198	0.619784	2.41035
YEL048C	YEL048C	protein_coding	TCA17	2.83559	3.64092	0.839877	0.656836	1.56688	2.29871	12.2057	9.98808	5.15257	11.4918	7.8425	5.24213
YEL047C	YEL047C	protein_coding	FRD1	139.549	74.0382	75.8457	82.7865	134.542	143.743	184.273	164.081	141.601	171.887	155.879	140.563
YEL046C	YEL046C	protein_coding	GLY1	168.283	95.9062	81.8036	101.791	165.589	174.265	281.22	372.76	263.323	371.999	269.437	254.257
YEL045C	YEL045C	protein_coding	YEL045C	0	0	0	0	0	0	0.626247	0	0	0	0	0
YEL044W	YEL044W	protein_coding	IES6	23.3809	29.3541	20.7756	23.4691	20.0974	25.7986	59.1072	69.2843	69.8652	61.7346	73.6467	64.6177
YEL043W	YEL043W	protein_coding	YEL043W	10.4268	7.80001	8.45932	10.7112	11.3562	10.6577	31.7796	34.9024	28.3375	35.5757	35.4987	35.7328
YEL042W	YEL042W	protein_coding	GDA1	70.4266	53.8814	57.6893	67.5782	76.0618	79.9634	156.265	162.156	142.479	186.172	173.83	166.197
YEL041W	YEL041W	protein_coding	YEF1	8.5282	4.71704	4.1452	4.6601	7.08888	9.3953	8.96442	7.26236	7.31125	4.67274	3.47754	5.29209
YEL040W	YEL040W	protein_coding	UTR2	69.2947	54.5157	84.8437	49.389	55.8353	67.6353	218.897	213.879	200.118	321.558	309.911	321.254
YEL039C	YEL039C	protein_coding	CYC7	155.081	176.891	169.08	193.94	155.616	167.368	0.780062	0.957504	0.691529	1.40211	1.31568	1.27918
YEL038W	YEL038W	protein_coding	UTR4	70.4046	52.7741	70.4502	59.945	63.7886	62.8593	88.537	114.9	100.618	92.1884	96.3737	101.055
YEL037C	YEL037C	protein_coding	RAD23	66.8708	86.2815	83.7351	84.6282	73.9027	84.8407	117.678	128.853	120.326	127.391	132.696	138.517
YEL036C	YEL036C	protein_coding	ANP1	14.0718	13.3428	13.3374	12.236	18.6619	20.1826	74.0171	72.7703	65.4593	73.8582	72.1498	81.0632
YEL035C	YEL035C	protein_coding	UTR5	8.44309	4.66997	3.84734	6.6195	9.09167	8.42403	0	0	0.944124	0.478563	0.449065	0.436606
YEL034C-A	YEL034C-A	protein_coding	YEL034C-A	10.7922	7.20575	8.95033	5.99976	11.5295	15.7479	5.30908	3.80143	3.5299	5.56657	5.22346	1.45101
YEL034W	YEL034W	protein_coding	HYP2	1392.15	923.733	1078.43	1101.64	1180.96	1286.05	1927.69	1927.49	1917.97	2018.74	2053.31	1780.38
YEL033W	YEL033W	protein_coding	MTC7	12.3956	10.3454	11.0144	8.61394	14.2698	9.42063	13.9743	8.5765	10.6989	10.2754	5.89238	11.4578
YEL032W	YEL032W	protein_coding	MCM3	12.386	9.05509	10.1796	9.61536	14.8806	14.9257	47.5741	47.1659	34.4698	54.8422	49.533	48.6088
YEL032C-A	YEL032C-A	protein_coding	YEL032C-A	0	0	0	0	0	0	0	0	0	0	0	0
YEL031W	YEL031W	protein_coding	SPF1	126.657	73.1142	76.5089	85.2067	120.589	120.536	405.657	370.195	317.282	219.714	197.352	201.651
YEL030C-A	YEL030C-A	protein_coding	YEL030C-A	0	0	0	0	0	0	0	0	0	0	0	0
YEL030W	YEL030W	protein_coding	ECM10	2.01788	1.72732	0.796906	2.0255	2.10618	2.59006	3.17104	3.89237	2.81115	5.328	2.55793	3.39131
YEL029C	YEL029C	protein_coding	BUD16	10.0491	6.76303	10.2637	7.70576	13.0206	9.55105	28.6953	33.1303	29.7203	35.747	38.5751	32.6129
YEL028W	YEL028W	protein_coding	YEL028W	7.74723	6.51109	5.00654	2.61029	5.70793	5.70947	4.04214	2.83521	4.6072	7.26545	5.84368	4.73463
YEL027W	YEL027W	protein_coding	VMA3	662.893	507.236	493.253	534.938	583.698	712.145	862.758	833.243	847.102	1042.93	845.428	813.82
YEL026W	YEL026W	protein_coding	SNU13	447.509	361.431	384.492	352.132	332.229	356.55	372.513	328.326	332.718	446.168	385.008	333.564
YEL025C	YEL025C	protein_coding	YEL025C	3.1015	4.2166	3.35032	3.38086	4.97344	7.17309	21.0912	21.6658	15.7801	20.1648	15.6421	18.6422
YEL024W	YEL024W	protein_coding	RIP1	385.138	361.058	365.276	362.437	391.046	367.579	132.155	129.875	127.376	121.73	128.115	96.8801
YEL023C	YEL023C	protein_coding	YEL023C	2.06442	2.60995	1.69328	2.6485	3.276	3.47584	6.77043	7.35161	3.69356	4.91455	3.62342	4.80395
YEL022W	YEL022W	protein_coding	GEA2	3.19441	3.205	3.52058	4.26764	3.83135	3.55317	27.1654	28.6346	23.5963	27.8625	25.1692	27.4673
YEL021W	YEL021W	protein_coding	URA3	0	0	0	0	0	0	0	0	0	0	0	0
YEL020C-B	YEL020C-B	protein_coding	YEL020C-B	0	1.68806	0	0	0	0	0	0	0	0	0	0
YEL020W-A	YEL020W-A	protein_coding	TIM9	7.39508	8.86232	24.8241	7.994	12.7131	13.9882	12.1264	22.3273	14.3335	19.98	26.4183	24.0282
YEL020C	YEL020C	protein_coding	YEL020C	36.9271	22.2427	30.4646	24.1835	37.1779	42.3172	20.607	21.0139	14.3335	19.3745	16.5762	17.286
YEL019C	YEL019C	protein_coding	MMS21	6.07059	11.2243	7.67171	9.37462	5.36716	4.92122	4.31363	7.73863	3.5299	5.66597	3.63776	2.44858
YEL018C-A	YEL018C-A	protein_coding	YEL018C-A	0	0	0	0.564584	0	0	0	0	0	0	0	0
YEL018W	YEL018W	protein_coding	EAF5	5.42306	8.3559	4.58933	7.17828	7.70571	7.22248	12.3863	15.5936	9.85429	15.1277	16.338	15.1035
YEL017C-A	YEL017C-A	protein_coding	PMP2	4.93006	0	0	4.568	1.81616	0	0	0	0	0	0	0
YEL017W	YEL017W	protein_coding	GTT3	54.5515	47.4655	51.3244	53.2212	62.6521	64.7738	53.6719	64.589	62.741	46.3441	40.6032	50.4784
YEL016C	YEL016C	protein_coding	NPP2	11.417	7.66804	5.98285	5.08583	11.8087	10.6793	19.9816	26.7365	15.7988	24.2672	17.6099	19.6305
YEL015W	YEL015W	protein_coding	EDC3	12.1822	7.06417	6.28538	6.00791	8.97551	11.7872	30.9311	42.1198	31.1339	42.1317	36.8177	40.4193
YEL014C	YEL014C	protein_coding	YEL014C	0	0	0	0	0	0	0	0	0	0	0	0
YEL013W	YEL013W	protein_coding	VAC8	81.2991	50.0296	51.4892	63.1788	92.0564	88.6851	110.583	109.91	85.6422	100.901	93.5157	95.3287
YEL012W	YEL012W	protein_coding	UBC8	50.0209	58.504	49.2881	36.7109	58.3825	84.3125	23.9575	32.3977	27.718	23.3556	23.9707	21.6409
YEL011W	YEL011W	protein_coding	GLC3	227.692	229.619	268.668	267.847	242.453	260.784	24.723	25.3922	25.0481	12.4698	16.9135	16.7545
YEL010W	YEL010W	protein_coding	YEL010W	0	0	0	0	0	0	0	0	0	0	0	0
YEL009C-A	YEL009C-A	protein_coding	YEL009C-A	0	2.45762	0.944861	0	1.17516	3.23257	0	1.60523	0	0	0.551426	1.07225
YEL009C	YEL009C	protein_coding	GCN4	1474.23	1228.69	1235.34	1513.14	1441.52	1456.39	1486.22	1422.12	1201.53	1672.65	1393.5	1450.25
YEL008W	YEL008W	protein_coding	YEL008W	0	0	0	0.791307	0	0.692329	0	0	0	0.629291	0	0
YEL008C-A	YEL008C-A	protein_coding	YEL008C-A	0	0	0	0	0	0	0	0	0	0	0	0
YEL007W	YEL007W	protein_coding	MIT1	45.0431	43.429	33.9073	50.3233	60.3825	57.2111	69.7284	69.5518	64.2967	61.947	59.7028	61.4351
YEL006W	YEL006W	protein_coding	YEA6	40.673	29.1793	35.5673	36.1905	44.2365	48.1499	34.9356	40.6084	28.859	33.7757	33.2562	30.5975
YEL005C	YEL005C	protein_coding	VAB2	12.2642	16.9283	16.8005	14.9146	21.7426	15.5346	7.85575	9.257	5.8499	11.0137	7.15489	5.41052
YEL004W	YEL004W	protein_coding	YEA4	10.1188	6.49633	7.11814	8.20375	9.78502	8.20299	12.7039	10.5018	11.9516	14.9122	8.30836	11.2665
YEL003W	YEL003W	protein_coding	GIM4	16.4629	32.8268	17.21	17.9457	14.9833	18.8413	22.2318	41.9079	30.2668	40.6736	43.5232	29.2955
YEL002C	YEL002C	protein_coding	WBP1	92.3556	82.9774	96.0032	96.9984	114.953	113.834	298.349	298.848	267.964	219.177	226.896	235.657
YEL001C	YEL001C	protein_coding	IRC22	75.8269	82.3266	81.3082	80.041	72.8393	85.5915	190.839	179.672	179.645	172.571	182.507	196.801
YER001W	YER001W	protein_coding	MNN1	15.6366	13.7257	13.4733	13.5663	21.156	21.3188	73.3095	78.6835	58.79	114.171	101.433	105.022
YER002W	YER002W	protein_coding	NOP16	14.4927	29.2937	13.2932	17.3269	19.9778	28.0453	32.1977	41.4038	24.8056	46.1607	41.3759	44.6279
YER003C	YER003C	protein_coding	PMI40	135.703	131.622	150.615	119.427	119.681	139.25	810.891	720.68	727.843	339.195	362.587	351.51
YER004W	YER004W	protein_coding	FMP52	600.744	479.744	579.363	521.539	592.788	496.857	223.468	236.19	199.804	213.235	228.214	190.454
YER005W	YER005W	protein_coding	YND1	11.6884	6.70944	8.55317	6.68911	11.2711	13.2376	30.3	32.3488	26.1115	35.717	30.3066	31.7768
YER006W	YER006W	protein_coding	NUG1	19.1525	18.1766	23.1845	17.1673	15.9515	24.6395	57.0089	58.6632	57.9531	108.759	89.5321	87.0481
YER006C-A	YER006C-A	protein_coding	YER006C-A	0	0	0	0	0	0.829489	0	0	0	0	0	0
YER007W	YER007W	protein_coding	PAC2	2.29879	0.644	0.990375	0.774535	0.923827	2.03297	4.11223	5.25797	2.88604	6.00555	4.19041	5.33854
YER007C-A	YER007C-A	protein_coding	TMA20	38.7361	42.8508	53.6598	53.561	39.0774	52.1758	87.4612	76.7687	77.1017	92.2154	86.1194	100.957
YER008C	YER008C	protein_coding	SEC3	7.95004	10.3329	9.1306	11.2748	8.78603	11.8374	27.3366	26.697	27.0053	28.6325	26.6433	29.8306
YER009W	YER009W	protein_coding	NTF2	222.948	248.467	287.598	271.977	265.736	267.964	407.935	396.771	458.616	438.291	399.372	417.804
YER010C	YER010C	protein_coding	YER010C	55.846	53.0985	48.1196	53.0277	62.5686	61.361	87.035	92.4338	90.2402	90.4626	88.3971	94.6321
YER011W	YER011W	protein_coding	TIR1	17.4389	10.0489	9.5746	12.6113	19.7427	14.1371	0.697467	0	0.309154	0.313412	0.882281	1.14374
YER012W	YER012W	protein_coding	PRE1	135.713	199.31	193.72	169.682	158.216	163.922	243.097	253.416	204.019	238.957	223.851	237.06
YER013W	YER013W	protein_coding	PRP22	5.39467	6.61084	7.40059	6.84004	6.48493	7.05862	17.1491	18.9546	16.1659	16.249	14.8548	15.5243
YER014W	YER014W	protein_coding	HEM14	9.23929	10.3159	8.56674	8.18856	8.28707	9.93236	21.4084	19.0011	18.5407	17.464	19.1651	19.0385
YER014C-A	YER014C-A	protein_coding	BUD25	0	0	0	0	0.518903	0	0.577448	0	0	0	0	0
YER015W	YER015W	protein_coding	FAA2	2.32937	2.69183	1.72485	2.42809	1.71621	2.59647	4.41651	5.8607	3.70363	6.97289	7.95237	6.94878
YER016W	YER016W	protein_coding	BIM1	5.65885	1.61467	2.2348	2.03905	6.48553	6.11658	23.1984	22.1475	14.1673	22.9336	21.0852	22.825
YER017C	YER017C	protein_coding	AFG3	84.1215	98.5456	98.1465	94.8249	101.724	99.4647	82.275	85.5194	74.5926	65.8658	67.6126	73.6787
YER018C	YER018C	protein_coding	SPC25	21.4968	19.0705	19.6804	19.0128	13.6785	15.4464	17.6252	12.2923	22.3719	15.48	18.2418	15.1081
YER019W	YER019W	protein_coding	ISC1	55.1382	37.992	32.2597	36.7925	45.9739	55.7354	85.2063	88.3748	78.3396	92.4597	93.6639	84.8112
YER019C-A	YER019C-A	protein_coding	SBH2	213.266	221.572	220.906	219.059	181.371	232.164	286.765	370.393	333.053	298.129	332.838	362.928
YER020W	YER020W	protein_coding	GPA2	46.2768	69.3231	60.8239	54.7145	45.6381	56.8587	46.2421	49.7264	48.1766	53.1024	54.1623	60.599
YER021W	YER021W	protein_coding	RPN3	96.8699	108.861	102.752	101.647	110.716	120.982	144.761	134.57	128.632	149.316	156.285	157.376
YER022W	YER022W	protein_coding	SRB4	1.73412	2.26711	2.2413	2.48319	2.90374	2.68378	10.5989	15.231	12.0314	10.8031	13.6253	14.0951
YER023W	YER023W	protein_coding	PRO3	284.569	261.644	273.121	279.078	280.942	276.338	568.266	522.957	582.056	544.96	567.811	597.533
YER023C-A	YER023C-A	protein_coding	YER023C-A	0	0	0	0	0	0	0	0	0	0	0	0
YER024W	YER024W	protein_coding	YAT2	26.6458	27.2501	24.0592	32.6286	40.7339	52.9078	26.3701	31.4235	28.5817	28.9753	20.2094	24.1466
YER025W	YER025W	protein_coding	GCD11	53.2035	42.4125	46.7277	40.541	55.9983	58.1176	213.897	191.022	188.874	239.911	212.057	233.101
YER026C	YER026C	protein_coding	CHO1	380.202	332.627	383.184	342.484	349.358	355.195	477.06	427.952	420.07	450.956	540.66	477.49
YER027C	YER027C	protein_coding	GAL83	44.8894	52.7741	41.5016	52.4118	47.6025	43.1215	97.6496	97.4043	82.7949	54.8733	58.8469	61.9239
YER028C	YER028C	protein_coding	MIG3	9.06132	14.3848	9.43426	10.6856	16.5891	18.253	10.1309	11.0537	9.18071	15.984	14.6191	17.3515
YER029C	YER029C	protein_coding	SMB1	17.0675	31.1049	10.4366	12.2432	20.282	23.2089	17.6048	21.0554	18.408	21.907	19.034	19.6163
YER030W	YER030W	protein_coding	CHZ1	51.4134	112.859	83.4423	77.656	70.5708	70.7974	46.7733	61.6658	61.4294	59.6805	65.7414	66.7582
YER031C	YER031C	protein_coding	YPT31	47.936	50.7323	52.7773	52.4912	42.4527	49.0658	144.109	151.063	139.368	145.212	155.01	160.8
YER032W	YER032W	protein_coding	FIR1	2.34979	3.17594	2.19785	1.94804	2.09573	2.90747	12.6749	10.9529	12.3151	11.9379	14.195	12.6372
YER033C	YER033C	protein_coding	ZRG8	21.9541	20.0687	16.5846	29.393	31.6083	32.4926	8.75234	10.7432	6.80742	7.79164	9.53961	9.07184
YER034W	YER034W	protein_coding	YER034W	11.6625	18.5687	15.1991	10.2657	10.3111	10.8726	12.9088	8.216	13.5629	15.4684	22.1756	19.2083
YER035W	YER035W	protein_coding	EDC2	166.406	219.772	216.516	238.162	197.588	189.703	64.5635	71.0258	66.4152	71.709	64.7208	70.9156
YER036C	YER036C	protein_coding	ARB1	313.49	282.998	304.323	294.744	369.082	351.128	291.815	289.057	279.985	356.697	340.48	355.735
YER037W	YER037W	protein_coding	PHM8	111.493	128.366	98.5708	104.553	143.939	140.627	19.0558	23.7295	18.6069	17.6221	12.8095	15.3978
YER038C	YER038C	protein_coding	KRE29	2.3325	2.15636	2.76347	2.1612	2.06222	3.02541	7.64964	7.51177	4.91655	7.39045	6.77364	5.6449
YER038W-A	YER038W-A	protein_coding	YER038W-A	0	0	0	0	0	1.38466	0	0	0	0	0	0.57412
YER039C	YER039C	protein_coding	HVG1	26.0307	10.6956	12.8501	19.2952	20.7769	30.5982	15.6512	20.0846	13.2442	18.8611	8.99927	8.45794
YER039C-A	YER039C-A	protein_coding	YER039C-A	8.91462	7.63096	7.04116	5.50663	6.56803	9.63571	2.43636	4.48584	0	4.37918	3.08194	2.99643
YER040W	YER040W	protein_coding	GLN3	8.60568	11.126	8.78941	9.21099	12.6808	9.98337	24.3302	26.7289	23.0787	23.3965	22.2622	27.729
YER041W	YER041W	protein_coding	YEN1	3.42509	2.05233	1.6908	1.45455	2.41836	2.66091	6.66953	7.32491	5.80885	8.09716	6.41395	6.52382
YER042W	YER042W	protein_coding	MXR1	30.4864	40.3492	33.3408	45.0874	23.7573	29.467	29.8026	26.5513	31.5337	39.312	35.6728	40.9891
YER043C	YER043C	protein_coding	SAH1	905.049	652.379	806.416	832.107	957.867	915.015	2319.42	2161.04	2278.14	2334.55	2629.95	2467.38
YER044C	YER044C	protein_coding	ERG28	141.946	124.871	117.29	173.339	143.733	117.431	46.5524	45.4204	40.2108	45.5919	48.8215	62.1475
YER044C-A	YER044C-A	protein_coding	MEI4	29.7009	11.4408	5.02694	9.33703	28.3303	32.2466	0	0.533768	0.192749	0.58621	0.366718	0
YER045C	YER045C	protein_coding	ACA1	166.676	133.694	75.7895	134.747	186.568	183.568	6.17045	6.90575	4.66571	8.97061	7.65244	5.9521
YER046W	YER046W	protein_coding	SPO73	10.5448	14.7002	14.2779	10.4683	10.5438	9.15894	4.94039	7.58024	7.11699	7.215	5.7287	5.06342
YER046W-A	YER046W-A	protein_coding	YER046W-A	4.93006	1.01284	3.50458	2.7408	4.35878	3.99663	0	0	0	0	0	0
YER047C	YER047C	protein_coding	SAP1	4.95202	4.83861	3.43433	4.81217	5.69522	8.02886	14.4581	12.5201	7.90099	12.9047	12.2763	10.799
YER048C	YER048C	protein_coding	CAJ1	27.9454	38.3689	27.536	30.7641	26.9088	30.2806	77.1306	85.4866	87.8842	89.91	77.0983	96.3496
YER048W-A	YER048W-A	protein_coding	ISD11	49.093	53.9469	63.5743	64.529	55.5171	44.4257	23.4019	35.6192	16.5967	21.8728	34.734	21.4902
YER049W	YER049W	protein_coding	TPA1	19.1699	14.8549	11.7544	13.0878	22.1769	21.8111	79.1382	77.3396	73.2121	102.595	88.0161	82.4089
YER050C	YER050C	protein_coding	RSM18	32.7725	38.4732	34.2053	33.9807	50.5912	60.7258	28.7893	35.3381	26.6562	37.9476	33.99	31.4733
YER051W	YER051W	protein_coding	JHD1	7.48008	5.42371	3.12782	3.26153	7.78038	11.5927	10.8228	13.2846	9.59445	15.7246	7.45375	11.3881
YER052C	YER052C	protein_coding	HOM3	1209.1	653.069	601.132	843.938	1287.96	1467.93	310.908	337.596	287.268	298.186	235.918	246.773
YER053C	YER053C	protein_coding	PIC2	1157.76	1388.02	1466.88	1429.65	1326.36	1390.46	50.2246	59.1108	49.2387	38.2341	34.8809	31.0063
YER053C-A	YER053C-A	protein_coding	YER053C-A	0	0	0	0	0	0	0	0	0	0	0	0
YER054C	YER054C	protein_coding	GIP2	26.8684	29.6287	19.1932	23.4308	29.4026	33.6328	1.78178	1.59061	1.57956	1.31016	0.956206	1.46092
YER055C	YER055C	protein_coding	HIS1	228.569	205.252	236.735	216.168	288.806	307.445	773.785	840.277	824.322	810.196	736.098	833.119
YER056C	YER056C	protein_coding	FCY2	78.1977	50.6987	51.4967	53.6355	80.5096	93.6888	343.218	376.525	299.098	489.697	406.428	404.027
YER056C-A	YER056C-A	protein_coding	RPL34A	163.581	191.775	191.698	205.934	213.533	178.734	954.872	884.875	913.703	962.315	1143.96	1173.19
YER057C	YER057C	protein_coding	HMF1	312.035	305.955	350.907	306.126	282.762	297.595	308.508	329.146	298.358	306.155	316.128	297.823
YER058W	YER058W	protein_coding	PET117	8.03416	9.28434	7.13895	7.44415	11.8387	8.95541	4.11699	10.107	2.91979	3.7	2.08316	8.77659
YER059W	YER059W	protein_coding	PCL6	8.75934	11.1147	8.24117	10.0257	10.8193	11.069	21.334	21.2607	13.4824	16.8952	17.6351	19.2242
YER060W	YER060W	protein_coding	FCY21	7.58613	4.42278	4.37244	5.6992	5.89136	6.14982	8.4052	8.04738	7.00419	2.87047	3.54413	4.41063
YER060W-A	YER060W-A	protein_coding	FCY22	6.53627	6.08465	4.35597	6.43477	6.77212	3.80846	0.669884	1.43896	0.296928	0.301017	0.282463	0.274626
YER061C	YER061C	protein_coding	CEM1	10.5278	10.8143	12.473	10.889	11.3643	16.2752	30.1107	35.7281	28.6509	46.5448	36.2273	29.6261
YER062C	YER062C	protein_coding	GPP2	52.7182	40.3924	35.837	38.8371	58.2618	59.5514	290.164	296.155	253.463	219.7	234.543	223.097
YER063W	YER063W	protein_coding	THO1	49.5257	51.8905	46.3543	53.2307	53.274	57.8143	101.515	104.171	99.7129	116.048	121.565	124.186
YER064C	YER064C	protein_coding	VHR2	13.2897	13.8715	14.2215	13.9026	17.214	17.0291	23.3741	24.3766	26.7974	26.8506	18.0815	21.4705
YER065C	YER065C	protein_coding	ICL1	17.8825	12.3791	8.06011	10.4458	20.6222	19.6966	9.08395	8.60724	6.64017	10.4555	6.85428	6.14144
YER066W	YER066W	protein_coding	RRT13	9.91312	2.39596	8.2904	4.86271	8.16295	10.3998	3.82482	5.28172	3.81457	6.87484	4.43512	6.27211
YER066C-A	YER066C-A	protein_coding	YER066C-A	1.29894	0.667138	0.769468	0.601772	0	0.526502	0	0	0.472062	0.478563	0.449065	0
YER067W	YER067W	protein_coding	RGI1	2022.6	2555.6	2069.5	1822.58	1769.88	1705.87	9.33185	13.476	6.81285	8.88	7.86973	8.55155
YER067C-A	YER067C-A	protein_coding	YER067C-A	1.00427	4.12637	5.94913	2.79155	1.47983	1.62826	0	1.0107	0.729948	0	0	0
YER068W	YER068W	protein_coding	MOT2	26.5619	41.3058	31.6882	39.8224	29.8987	35.4395	47.4883	50.6793	45.8526	43.4939	43.2363	52.8249
YER068C-A	YER068C-A	protein_coding	YER068C-A	0	0	0	0	0	0	0.617549	0	0	0	0	0
YER069W	YER069W	protein_coding	ARG5,6	159.553	123.662	122.998	146.091	179.337	221.748	239.815	328.982	276.833	270.007	190.349	200.427
YER070W	YER070W	protein_coding	RNR1	25.7428	15.0387	17.6346	16.9566	24.6295	39.5617	211.864	203.086	152.525	295.587	236.539	241.458
YER071C	YER071C	protein_coding	TDA2	11.9564	24.5633	15.1773	20.574	15.7305	15.9236	15.4047	24.9253	25.4505	16.3616	23.6201	12.0565
YER072W	YER072W	protein_coding	VTC1	357.922	315.382	327.184	343.232	351.609	382.816	337.923	453.415	317.763	296.319	295.937	258.562
YER073W	YER073W	protein_coding	ALD5	57.2492	43.6239	35.27	45.1364	67.6406	72.2308	178.025	211.397	164.932	271.053	242.974	228.676
YER074W	YER074W	protein_coding	RPS24A	362.069	394.038	480.934	364.298	386.041	405.364	2138.17	1901.39	2365.61	2184.28	2126.3	2098.94
YER074W-A	YER074W-A	protein_coding	YOS1	155.125	199.505	224.13	262.926	204.424	246.397	156.139	184.041	159.502	151.476	138.652	181.435
YER075C	YER075C	protein_coding	PTP3	1.1675	2.87824	2.07483	1.94718	3.35471	3.3126	13.6884	15.3922	10.268	19.1842	16.8716	15.6187
YER076C	YER076C	protein_coding	YER076C	11.4546	7.72163	3.81687	8.95509	7.91198	8.12516	11.7395	11.528	9.88682	12.9244	12.1277	9.14423
YER076W-A	YER076W-A	protein_coding	YER076W-A	0	0.960449	0	0.866345	0	0.757981	0	0.940995	0	0	0.646499	0
YER077C	YER077C	protein_coding	YER077C	2.99095	2.10211	1.11902	1.16686	2.89953	5.35978	13.423	13.9415	9.95441	13.9193	12.5171	10.4766
YER078C	YER078C	protein_coding	ICP55	8.47353	5.65764	9.03524	6.281	7.49166	11.1625	25.1844	23.6646	22.0182	26.692	21.385	26.9152
YER078W-A	YER078W-A	protein_coding	YER078W-A	1.97202	0	2.33638	0	1.45293	0	0	0	0	0	0	0
YER079W	YER079W	protein_coding	YER079W	25.7017	51.7459	33.4956	35.245	18.5575	24.1692	10.9578	10.8638	10.8351	8.71166	11.3735	11.7491
YER079C-A	YER079C-A	protein_coding	YER079C-A	0.959834	0	0	0	0	0	0.786965	0	0	0	0.663663	0
YER080W	YER080W	protein_coding	AIM9	10.0171	9.2252	9.82174	11.8419	15.5241	16.6611	57.3495	64.8328	55.9875	66.0485	62.8134	73.2615
YER081W	YER081W	protein_coding	SER3	129.461	125.161	112.37	118.243	142.65	180.529	133.958	136.328	136.199	161.71	180.304	201.21
YER082C	YER082C	protein_coding	UTP7	6.25362	5.62079	5.78834	7.42403	6.91122	8.55495	39.2561	41.8921	34.3746	55.008	48.1042	52.2873
YER083C	YER083C	protein_coding	GET2	110.357	88.4284	83.5707	91.7114	95.5579	106.372	174.123	155.337	152.707	158.722	159.428	163.927
YER084W	YER084W	protein_coding	YER084W	121.073	79.4567	87.6597	50.6375	88.5835	71.5675	0	1.69233	1.83336	0	0.581348	0.565219
YER084W-A	YER084W-A	protein_coding	YER084W-A	0	0	0	0	0	0.514186	0	0	0	0	0	0
YER085C	YER085C	protein_coding	YER085C	3.1167	5.12239	8.12364	4.04294	3.67407	3.03193	0.511075	0	0.453071	0	0.861999	0
YER086W	YER086W	protein_coding	ILV1	89.0999	78.0077	70.375	66.707	100.408	99.5071	325.809	333.709	322.852	397.799	341.957	343.716
YER087W	YER087W	protein_coding	AIM10	1.69177	1.35162	1.11353	1.56753	1.38494	2.89531	7.8601	10.5939	7.24128	7.75653	7.40841	8.08743
YER087C-A	YER087C-A	protein_coding	YER087C-A	0	0.6055	0.698376	0	0	0	0.483299	0.593236	0.856895	0.434348	0	0
YER087C-B	YER087C-B	protein_coding	SBH1	67.9516	57.7195	71.2175	42.3778	51.0275	58.2641	144.64	176.227	117.777	77.0313	80.4151	107.174
YER088C	YER088C	protein_coding	DOT6	419.459	506.917	478.767	490.498	395.387	397.566	162.083	168.532	175.762	184.495	173.347	187.445
YER088C-A	YER088C-A	protein_coding	YER088C-A	16.0683	10.3159	4.7593	9.30518	8.13909	15.4684	11.5276	26.2782	14.599	12.58	18.0541	12.8273
YER088W-B	YER088W-B	protein_coding	YER088W-B	0	0	0	0	0	0	0	0	0	0	0	0
YER089C	YER089C	protein_coding	PTC2	64.6102	53.4299	46.7026	52.5173	70.8029	75.8242	149.742	178.405	169.875	187.167	185.953	184.086
YER090W	YER090W	protein_coding	TRP2	81.5594	68.4263	71.3333	82.0981	100.203	118.388	200.261	215.303	212.294	218.364	175.232	198.215
YER090C-A	YER090C-A	protein_coding	YER090C-A	0	0	0	0	0	0	0	0	0	0	0	0
YER091C	YER091C	protein_coding	MET6	300.952	162.766	194.09	209.628	321.621	358.229	2691.32	2516.12	2124.52	3088.37	3140.96	2897.54
YER091C-A	YER091C-A	protein_coding	YER091C-A	0	0	0	0	0	0	0	0	0	0	0	0
YER092W	YER092W	protein_coding	IES5	37.8753	53.0534	57.1116	71.7828	48.8345	46.7542	50.8155	41.583	39.4172	44.4	27.9739	40.5074
YER093C	YER093C	protein_coding	TSC11	1.13691	0.856417	1.25717	1.2641	2.17787	1.84331	9.07292	8.08559	8.86955	11.1698	7.96581	11.0058
YER093C-A	YER093C-A	protein_coding	AIM11	14.9331	16.954	7.44934	12.3799	16.7929	18.4772	19.332	22.9385	12.5678	20.2696	17.3899	17.9641
YER094C	YER094C	protein_coding	PUP3	260.096	232.559	272.597	283.438	254.086	289.814	279.3	277.128	273.241	297.178	314.537	311.12
YER095W	YER095W	protein_coding	RAD51	326.195	258.665	267.577	266.402	289.354	328.9	127.292	139.371	114.615	125.56	124.179	126.189
YER096W	YER096W	protein_coding	SHC1	47.3593	29.5361	36.0705	36.633	46.7316	53.8182	1.73347	2.9789	2.15142	3.11579	1.75424	2.41623
YER097W	YER097W	protein_coding	YER097W	1.97202	2.02567	0	2.7408	0	2.39798	0	3.96929	0.716676	0.726545	1.36353	0
YER098W	YER098W	protein_coding	UBP9	6.75189	5.75506	5.27621	7.45401	8.46739	10.4812	7.06705	5.92765	6.3694	4.97515	5.3638	5.79443
YER099C	YER099C	protein_coding	PRS2	88.061	103.379	97.8865	86.9495	86.9252	95.0922	57.4262	48.2474	43.2477	62.6332	58.3025	50.0564
YER100W	YER100W	protein_coding	UBC6	51.4218	51.9331	45.0522	39.6379	46.1637	51.4944	49.6007	49.1417	46.1699	47.4425	55.5732	60.1316
YER101C	YER101C	protein_coding	AST2	16.3573	7.7549	6.85737	9.0936	17.7992	19.9924	9.69738	13.1696	9.14552	12.4238	8.35199	11.8421
YER102W	YER102W	protein_coding	RPS8B	179.15	150.767	255.084	165.993	212.301	204.723	1015.8	919.947	956.21	1073.95	1168.19	1081
YER103W	YER103W	protein_coding	SSA4	2667.17	3533.65	2901.37	3055.05	2488.68	2734.86	64.033	75.2035	66.574	77.4341	60.5316	82.892
YER104W	YER104W	protein_coding	RTT105	14.0117	8.52915	8.60773	10.5785	17.2057	15.1451	7.2333	8.3564	4.14918	4.9711	3.2294	5.93074
YER105C	YER105C	protein_coding	NUP157	22.5961	20.0093	19.5706	24.5464	26.924	31.6457	42.0998	44.1484	35.8492	45.2995	41.4837	42.4803
YER106W	YER106W	protein_coding	MAM1	3.57958	8.82472	4.66506	3.3167	3.69226	4.64295	0	0	0	0	0.247505	0.240638
YER107C	YER107C	protein_coding	GLE2	21.3366	20.3951	14.3949	15.9256	24.017	31.2305	47.3792	41.7535	46.956	43.8905	43.0293	45.4214
YER107W-A	YER107W-A	protein_coding	YER107W-A	0	0	0	0	0.746832	0	0	0	0	0	0	0
YER109C	YER109C	protein_coding	FLO8	3.93172	4.45648	3.37316	4.64794	3.596	4.17648	12.5609	13.7809	9.16449	11.1888	10.6866	14.7649
YER110C	YER110C	protein_coding	KAP123	18.9856	12.7014	13.9575	12.9003	18.9376	18.4692	109.522	106.118	95.1107	159.41	126.291	122.591
YER111C	YER111C	protein_coding	SWI4	3.17254	2.8515	1.7619	2.75583	4.16355	4.01855	13.0871	12.8712	6.62958	11.1771	10.4882	11.2636
YER112W	YER112W	protein_coding	LSM4	6.92306	10.0745	8.2022	9.0874	11.4766	8.41843	19.8667	19.1603	12.9993	23.806	19.1474	27.5364
YER113C	YER113C	protein_coding	TMN3	7.21029	3.62444	5.45267	4.97505	7.91198	9.57608	33.835	30.5697	27.5418	37.6427	29.0641	30.9391
YER114C	YER114C	protein_coding	BOI2	11.9818	8.24085	9.38145	9.36418	13.4337	16.8926	27.9339	25.8995	21.5072	33.4727	30.9053	30.398
YER115C	YER115C	protein_coding	SPR6	8.47353	12.766	8.7006	13.6088	9.98888	16.944	13.8949	11.9389	13.1391	18.7312	12.8896	11.7724
YER116C	YER116C	protein_coding	SLX8	12.6209	15.8003	13.551	17.5411	11.0423	18.5444	13.905	13.0987	10.6068	12.7872	13.0898	13.7872
YER117W	YER117W	protein_coding	RPL23B	569.028	616.803	718.861	578.216	593.542	607.835	2786.38	2398.26	2651.8	2759.56	2787.27	2807.16
YER118C	YER118C	protein_coding	SHO1	10.0209	7.8715	9.07889	6.00791	9.98888	9.55716	47.605	64.6628	48.4146	44.955	50.7432	52.3073
YER119C	YER119C	protein_coding	AVT6	93.2428	76.1771	73.2657	76.3232	96.1068	96.9338	100.81	109.885	101.835	95.9396	86.3515	101.656
YER119C-A	YER119C-A	protein_coding	YER119C-A	0	0	0	0.810451	0.644444	0	0	0	0	0	0	0
YER120W	YER120W	protein_coding	SCS2	250.568	241.923	225.533	260.059	272.024	274.903	407.976	447.315	436.002	413.953	451.188	481.525
YER121W	YER121W	protein_coding	YER121W	5.65885	1.9376	5.58701	4.36939	4.86415	4.58744	0.773279	4.74589	1.37103	4.16974	1.95636	0
YER122C	YER122C	protein_coding	GLO3	15.5886	12.8552	10.6651	11.3923	18.6028	14.773	81.7265	80.2094	71.6531	68.11	64.519	68.3377
YER123W	YER123W	protein_coding	YCK3	6.81756	8.27632	7.09816	9.37962	11.1114	13.3982	21.5119	18.0886	17.5688	21.4642	20.8554	20.4157
YER124C	YER124C	protein_coding	DSE1	100.903	42.7015	45.8933	52.8742	99.4015	113.507	183.276	171.15	122.921	227.09	164.49	189.143
YER125W	YER125W	protein_coding	RSP5	58.7833	22.5575	26.6521	34.8634	55.2471	64.3704	84.865	89.211	66.4739	93.6347	73.6977	83.1751
YER126C	YER126C	protein_coding	NSA2	6.20961	1.70095	2.94277	1.15072	5.49007	8.05428	59.7373	61.2437	52.0547	69.8537	57.5335	53.9892
YER127W	YER127W	protein_coding	LCP5	3.02964	3.11207	3.94836	2.24572	3.34823	3.19284	25.5852	32.3198	31.4897	36.1649	30.5841	33.1979
YER128W	YER128W	protein_coding	VFA1	3.72171	2.18455	3.14954	4.92627	5.87581	4.31009	8.28242	10.7015	5.02376	8.61882	12.499	10.3651
YER129W	YER129W	protein_coding	SAK1	9.29939	8.67513	5.5088	8.88022	11.326	14.462	30.7316	33.4247	22.4847	33.9118	27.7536	28.2595
YER130C	YER130C	protein_coding	COM2	21.9854	15.3066	13.6026	18.5601	20.5177	28.9126	46.2661	45.7273	27.8761	44.1	41.2129	34.3218
YER131W	YER131W	protein_coding	RPS26B	141	182.901	185.256	186.755	209.101	237.4	1148.64	1227.09	1106.31	1207.46	1308.02	1230.41
YER132C	YER132C	protein_coding	PMD1	5.07059	4.50984	3.73635	4.58362	6.46942	7.26867	14.6015	15.5581	12.8095	16.6766	13.8102	16.0043
YER133W	YER133W	protein_coding	GLC7	141.727	233.859	193.778	200.35	156.248	173.885	178.138	157.282	156.409	147.329	136.331	147.69
YER133W-A	YER133W-A	protein_coding	YER133W-A	0	0	0	0	0	0	0	0	0	0	0	0
YER134C	YER134C	protein_coding	YER134C	21.2075	21.7845	19.3829	24.1415	24.1072	22.1043	46.6991	50.614	40.9586	43.7551	38.1254	42.363
YER135C	YER135C	protein_coding	YER135C	0	0	2.94277	0	1.22002	0	0	0	0	0	0	0.55659
YER136W	YER136W	protein_coding	GDI1	82.5457	74.439	69.3679	79.5964	88.9275	104.072	174.116	179.43	170.75	144.634	134.889	149.375
YER137C	YER137C	protein_coding	YER137C	2.91171	5.23412	0.862424	4.72129	2.68158	0	5.96826	7.32587	4.23272	7.50926	8.05304	7.34026
YER137W-A	YER137W-A	protein_coding	YER137W-A	0	0	0	0	0	0	0	0	0	0	0	0
YER138C	YER138C	protein_coding	YER138C	0	0	3.73209	0	0	0	0	0	0	0	0	0
YER137C-A	YER137C-A	protein_coding	YER137C-A	0	0	0	0	0	0	0	0	0	0	0	0
YER138W-A	YER138W-A	protein_coding	YER138W-A	0	0	0	0	0	0	0	0	0	0	0	0
YER139C	YER139C	protein_coding	RTR1	3.82242	3.92642	1.13217	0.885427	3.87234	3.48605	8.61848	4.80861	4.86203	7.39348	5.28591	4.17565
YER140W	YER140W	protein_coding	EMP65	5.25755	4.6005	3.22983	5.95398	6.16907	6.94567	17.0829	15.8736	13.5872	17.218	16.426	17.1484
YER141W	YER141W	protein_coding	COX15	205.787	79.6127	53.5641	94.5116	200.352	209.072	99.3354	112.293	71.2261	102.074	91.471	86.8371
YER142C	YER142C	protein_coding	MAG1	12.4164	22.5075	16.8739	15.2267	14.7983	16.8747	11.0785	9.92322	10.352	11.0327	16.9178	15.7119
YER143W	YER143W	protein_coding	DDI1	40.4517	46.4866	42.8337	37.2468	35.9506	50.624	28.1913	37.1485	29.2183	37.2587	40.5561	35.012
YER144C	YER144C	protein_coding	UBP5	21.7999	21.4254	19.1317	16.5831	20.9196	23.8905	40.9329	38.5972	33.2552	43.6288	38.1483	40.5275
YER145C	YER145C	protein_coding	FTR1	31.3332	17.8809	20.3064	21.3399	30.7805	32.1309	108.469	110.503	109.006	151.157	146.84	143.666
YER145C-A	YER145C-A	protein_coding	YER145C-A	0.742885	0	0	0	0.547336	0	0.609089	0	0.539961	0	0	0.499406
YER146W	YER146W	protein_coding	LSM5	44.9999	67.5584	54.6813	43.8334	59.5082	44.8983	66.2223	83.6084	76.3184	96.074	99.7259	102.389
YER147C	YER147C	protein_coding	SCC4	5.72675	5.88256	6.16805	4.9846	4.2193	6.18998	15.9357	12.924	13.2442	13.5544	14.9988	13.8827
YER147C-A	YER147C-A	protein_coding	YER147C-A	0.791688	0	0	0.733547	0.583292	0	0	1.59351	0	0.583358	0	0
YER148W	YER148W	protein_coding	SPT15	106.211	127.592	104.507	118.01	118.043	110.911	86.3441	81.5269	73.2734	94.8428	86.8187	97.4193
YER148W-A	YER148W-A	protein_coding	YER148W-A	0	0	0	0	0	0	0	0	0	0	0	0
YER149C	YER149C	protein_coding	PEA2	18.2916	14.2904	6.10457	10.7419	25.2451	26.7328	23.0239	21.52	19.1	24.2987	23.6917	26.325
YER150W	YER150W	protein_coding	SPI1	23063.7	17980.7	18521.4	19606.2	24692.5	18308	50.7302	53.4789	53.4381	71.8744	47.8149	59.7008
YER151C	YER151C	protein_coding	UBP3	26.3728	34.046	26.3195	33.462	26.9579	28.8913	39.7396	39.3342	37.9061	41.2293	45.0128	48.0764
YER152C	YER152C	protein_coding	YER152C	89.4072	70.7617	67.1447	57.7173	69.8322	69.707	174.449	188.564	158.201	181.62	182.755	174.401
YER152W-A	YER152W-A	protein_coding	YER152W-A	0.573869	0	0.6799	0	0.845619	1.39565	0	0	1.25134	0	0.793586	0.385784
YER153C	YER153C	protein_coding	PET122	5.5294	3.49528	7.05496	3.15281	5.95416	4.13769	16.0417	26.5398	18.8584	25.6998	17.6456	23.1607
YER154W	YER154W	protein_coding	OXA1	37.948	43.1272	41.1331	42.3928	38.6666	37.0903	106.139	124.594	113.068	98.5614	105.326	117.964
YER155C	YER155C	protein_coding	BEM2	6.05342	5.65283	5.21591	7.13855	6.08179	8.39513	30.6815	32.072	25.963	29.3802	26.912	26.2326
YER156C	YER156C	protein_coding	YER156C	28.4751	24.9773	24.2598	23.123	28.0514	26.4556	149.786	159.708	156.273	109.861	101.54	100.014
YER157W	YER157W	protein_coding	COG3	2.16381	3.05619	2.40339	2.63144	3.88595	4.71423	17.2975	20.5517	16.6122	18.834	17.8601	17.9101
YER158C	YER158C	protein_coding	YER158C	245.266	162.46	153.127	187.861	235.557	205.109	16.2671	22.6298	17.4424	21.8596	19.859	16.2594
YER158W-A	YER158W-A	protein_coding	YER158W-A	3.01281	1.54739	1.78474	2.79155	3.32963	3.66358	0	1.51605	0	0	0	0
YER159C	YER159C	protein_coding	BUR6	16.6863	47.5254	34.1472	25.2997	29.0586	36.892	39.1777	46.5628	41.898	46.3871	54.541	47.4191
YER160C	YER160C	protein_coding	YER160C	8.27665	11.1031	17.7823	8.64174	7.41771	6.75967	10.888	9.63502	8.93396	12.607	7.60189	10.3806
YER159C-A	YER159C-A	protein_coding	YER159C-A	0	0	0	0	0	0	0	0	0	0	0	0
YER161C	YER161C	protein_coding	SPT2	22.7314	34.024	19.2367	22.8673	31.3423	34.7491	31.6836	28.7595	24.7833	25.3638	23.5759	24.4499
YER162C	YER162C	protein_coding	RAD4	10.1997	8.85394	6.46761	7.45401	9.20829	11.7623	12.4851	11.4216	6.26498	10.4796	7.94637	10.7197
YER163C	YER163C	protein_coding	GCG1	71.2213	73.159	65.6293	58.2273	75.4525	76.6049	69.0807	67.9294	65.3006	56.5957	51.8198	54.1373
YER164W	YER164W	protein_coding	CHD1	8.1955	6.59826	8.31015	7.86728	7.77895	7.72119	27.6648	26.4529	23.2371	29.1063	25.1171	28.8873
YER165W	YER165W	protein_coding	PAB1	221.426	213.957	249.221	255.587	250.102	266.516	553.871	592.235	623.855	610.047	593.594	625.818
YER165C-A	YER165C-A	protein_coding	YER165C-A	0	0	0	0	0	0	0	0	0	0	0	0
YER166W	YER166W	protein_coding	DNF1	16.352	12.4027	11.0354	14.8315	19.6219	22.4289	50.4599	50.5504	41.6237	50.0263	43.985	50.8352
YER167W	YER167W	protein_coding	BCK2	15.2762	16.738	17.6463	15.2159	15.6633	17.9567	33.6086	34.2072	35.8086	34.6132	36.9688	41.4202
YER168C	YER168C	protein_coding	CCA1	9.31934	6.72138	6.57776	7.34888	5.98967	8.35858	26.1741	28.7356	25.7977	30.9745	24.4039	29.0587
YER169W	YER169W	protein_coding	RPH1	8.02912	6.43031	6.12678	6.68292	9.02383	12.1353	14.9513	18.2154	17.211	26.172	23.1474	27.3539
YER170W	YER170W	protein_coding	ADK2	4.31925	3.94379	4.54871	4.44672	4.95024	4.66863	13.3784	11.5917	11.1624	14.1451	13.2733	10.9692
YER171W	YER171W	protein_coding	RAD3	5.56925	3.43246	4.9487	4.25721	4.41101	6.4336	25.7991	25.2221	21.9603	23.186	18.1949	25.0844
YER172C	YER172C	protein_coding	BRR2	5.06219	4.99398	5.16617	5.47991	6.01918	7.39487	16.4786	16.3431	15.0456	17.801	14.1047	18.4642
YER172C-A	YER172C-A	protein_coding	YER172C-A	0	0	0	0	0	0	0	0	0	0	0	0
YER173W	YER173W	protein_coding	RAD24	1.80769	1.85687	0.778795	1.21813	1.69508	1.86509	12.5306	11.9079	8.60011	11.1404	9.31742	7.95417
YER174C	YER174C	protein_coding	GRX4	21.2495	13.1875	9.96539	21.7399	26.4196	25.4806	29.4004	35.1971	33.1426	30.6632	32.4463	30.9509
YER175C	YER175C	protein_coding	TMT1	35.0691	34.9091	27.4136	34.5036	46.6148	58.0311	72.6238	100.423	88.5573	89.7768	53.4956	61.0041
YER175W-A	YER175W-A	protein_coding	YER175W-A	0	0	0	0	0	0	0	0	0	0	0	0
YER176W	YER176W	protein_coding	ECM32	3.96338	5.16348	4.0085	4.47843	4.62943	6.11249	14.2664	15.5658	12.4364	16.6678	15.6404	18.2608
YER177W	YER177W	protein_coding	BMH1	1626.11	2461.87	2266.03	2418.28	1764.01	1727.02	1704.88	1766.85	2081.46	1504.46	1733.25	2013.28
YER178W	YER178W	protein_coding	PDA1	657.723	567.116	663.566	638.305	681.806	724.083	1046.42	1074.96	1139.45	1090.97	1087.14	1076.55
YER179W	YER179W	protein_coding	DMC1	1.29506	2.66059	2.30151	1.49994	3.10103	1.83726	1.32727	1.95502	0.941306	1.19284	1.7909	1.52356
YER180C	YER180C	protein_coding	ISC10	17.8071	17.0444	14.8639	10.8746	19.9778	21.6534	12.2772	10.997	5.88316	14.6122	12.5923	13.8753
YER180C-A	YER180C-A	protein_coding	SLO1	5.04471	6.47744	2.9884	7.01135	3.71679	7.15675	3.10211	8.88475	1.83336	3.71721	3.48809	0.847828
YER181C	YER181C	protein_coding	YER181C	1.00427	0	0	0	0	0	0	0	0.729948	0	0	0
YER182W	YER182W	protein_coding	FMP10	17.708	35.9247	27.7982	15.9973	22.8317	20.8151	18.1484	18.7124	12.5491	15.0054	17.7537	19.6419
YER183C	YER183C	protein_coding	FAU1	23.0224	25.7509	20.6087	22.7538	25.2549	28.2026	48.2387	42.2205	39.4172	41.8449	38.5582	37.1445
YER184C	YER184C	protein_coding	TOG1	3.00144	2.66268	2.90946	3.28666	4.02068	4.42394	12.0807	14.6914	7.23888	15.6824	13.7725	9.63005
YER185W	YER185W	protein_coding	PUG1	9.63307	2.9319	7.18592	2.97521	6.8345	10.9907	5.55794	5.74502	5.18647	8.93842	7.15402	5.03677
YER186C	YER186C	protein_coding	YER186C	7.77246	9.79845	6.27856	8.18371	8.32949	11.4561	21.4352	24.5333	16.9481	28.8962	25.8937	22.5627
YER187W	YER187W	protein_coding	YER187W	1.52762	0	0.904938	0	1.12551	0	0.626247	2.3061	0.555172	1.12563	0	0.513474
YER188W	YER188W	protein_coding	YER188W	11.75	9.28434	16.0626	9.63086	9.98888	12.8225	4.44635	6.3674	3.61324	4.662	4.68712	4.86088
YER188C-A	YER188C-A	protein_coding	YER188C-A	0	1.11412	0	2.00992	0	0.879258	0	0	0.788344	0	0.749939	0
YER189W	YER189W	protein_coding	YER189W	0	0	0	0.81704	0	0.714844	2.16895	2.66233	1.28186	0.649756	0	1.77837
YER190W	YER190W	protein_coding	YRF1-2	0.257934	0	0	0	0	0	1.37462	2.27137	0.656172	1.04533	1.42676	2.77434
YER190C-A	YER190C-A	protein_coding	YER190C-A	0	0.580271	0	0	0	0	0	0	0	0	0	0
YER190C-B	YER190C-B	protein_coding	YER190C-B	0	0	0	0	0	0	0	0	0	0	0	0
YFL068W	YFL068W	protein_coding	YFL068W	0	0	0	0	0	0	0	0	0	0	0	0
YFL067W	YFL067W	protein_coding	YFL067W	0	0	0	0.571	0	0.499579	0	0	0	0	0	0
YFL066C	YFL066C	protein_coding	YFL066C	0.827948	0.566982	0.326975	1.02286	0.610008	0	0.678832	1.38875	1.00298	4.67725	2.09907	0.927649
YFL065C	YFL065C	protein_coding	YFL065C	2.10604	0	0	0	0	0	0	4.23905	0.765382	0	0	0
YFL064C	YFL064C	protein_coding	YFL064C	0	1.27328	0	0	0	0	3.04893	1.87124	0	0.456686	0.857073	0.833294
YFL063W	YFL063W	protein_coding	YFL063W	0	0	0	0.661158	0	0.578459	0	0	0	0	0	0
YFL062W	YFL062W	protein_coding	COS4	91.6212	88.2501	76.0862	72.7274	68.7655	68.0268	1.17009	0.287251	5.80885	0.210316	1.38147	0.575631
YFL061W	YFL061W	protein_coding	DDI2	0.959834	3.94379	1.13718	1.77869	2.47512	2.33431	5.90224	0	3.83707	1.76814	4.31381	0
YFL060C	YFL060C	protein_coding	SNO3	0.972746	0	2.30495	0.901309	1.79173	0	0.797552	2.93692	0.707035	0.716771	0.672591	0.980896
YFL059W	YFL059W	protein_coding	SNZ3	1.81373	1.11785	0.859539	1.34443	0	0.588133	1.78449	3.28562	0.79098	1.87104	2.00653	1.46314
YFL058W	YFL058W	protein_coding	THI5	6.9975	6.86115	8.66723	5.89419	6.32727	5.93048	2.34705	2.56083	0.924743	1.40622	1.09962	0.427644
YFL057C	YFL057C	protein_coding	AAD16	133.981	43.691	41.154	66.9973	125.351	127.004	8.13712	11.415	4.63732	9.9247	3.43109	9.05459
YFL056C	YFL056C	protein_coding	AAD6	137.486	63.2904	52.4864	67.4691	144.065	128.793	7.09746	12.2992	7.7724	4.50253	5.63334	7.18863
YFL055W	YFL055W	protein_coding	AGP3	12.6118	5.97918	2.52865	4.67423	10.8645	10.2239	5.4088	9.56819	3.24363	6.14769	3.62225	4.95653
YFL054C	YFL054C	protein_coding	YFL054C	14.9197	13.2592	15.293	15.5326	16.0563	17.3949	10.9956	14.3404	9.50399	10.376	9.50464	8.11399
YFL053W	YFL053W	protein_coding	DAK2	40.8562	40.0858	48.1879	28.5191	36.9858	31.784	0.300429	0.737537	0.399498	0.405	0.506716	0.123164
YFL052W	YFL052W	protein_coding	YFL052W	14.1977	9.56327	11.3059	10.3515	14.0616	14.3398	0.381661	0.936957	0.507517	0.857511	0.482793	0.312932
YFL051C	YFL051C	protein_coding	YFL051C	0.673672	0	0	0	0.992684	0	0	0	0.489654	0	0	0
YFL050C	YFL050C	protein_coding	ALR2	4.16673	3.24249	2.24391	3.04179	4.09323	4.29905	5.48677	6.73485	3.48743	5.11711	4.6271	4.49872
YFL049W	YFL049W	protein_coding	SWP82	14.0791	12.8552	6.38387	8.37466	11.5256	15.7816	13.6811	15.7436	12.8864	14.4727	15.5035	15.8913
YFL048C	YFL048C	protein_coding	EMP47	61.0398	60.4523	64.8268	66.0209	72.9233	76.0973	68.9883	69.9966	63.2796	74.9026	70.7902	69.3166
YFL047W	YFL047W	protein_coding	RGD2	7.12962	6.07702	5.21193	4.63828	8.49404	9.71488	23.0091	24.2737	18.1925	22.5788	21.8164	23.7605
YFL046W	YFL046W	protein_coding	FMP32	2.08579	6.42762	4.94235	2.89892	4.99444	8.03169	21.8042	21.5162	20.4666	21.9012	17.3063	18.9294
YFL045C	YFL045C	protein_coding	SEC53	256.054	230.252	237.853	209.662	258.222	289.638	1304.61	1255.5	1111.1	662.552	662.887	651.93
YFL044C	YFL044C	protein_coding	OTU1	25.8583	28.0375	25.9555	36.6045	32.5465	33.1905	41.5189	34.6984	27.4093	43.1356	38.2419	45.8726
YFL042C	YFL042C	protein_coding	YFL042C	6.42733	6.93231	4.94967	5.35979	6.15611	8.33667	17.2584	18.7586	13.431	11.84	15.1099	15.2308
YFL041W-A	YFL041W-A	protein_coding	YFL041W-A	0	0	0	0	1.24861	0	0	0	2.46357	0	2.34356	1.13927
YFL041W	YFL041W	protein_coding	FET5	54.3177	49.3575	50.1216	58.3941	56.438	63.0864	77.7933	88.3055	77.0628	75.6867	76.4384	78.4139
YFL040W	YFL040W	protein_coding	YFL040W	0.200483	0.411874	0.237525	0.371519	0.14771	0.162525	0.164375	0.605298	0	0	0.138621	0
YFL039C	YFL039C	protein_coding	ACT1	5845.37	4742.42	5818.78	5098.03	5630.33	5482.04	3504.81	3398.33	3927.88	3377.26	3711.2	3546.76
YFL038C	YFL038C	protein_coding	YPT1	344.246	417.661	381.779	372.855	404.96	411.595	416.711	427.657	426.163	401.916	406.126	396.268
YFL037W	YFL037W	protein_coding	TUB2	289.625	255.421	280.29	284.153	270.616	299.101	544.435	578.19	579.209	480.916	528.56	513.577
YFL036W	YFL036W	protein_coding	RPO41	18.371	13.2673	10.1698	15.9812	20.4506	25.8185	14.1415	16.5509	11.7202	16.9653	14.6438	15.2622
YFL034C-B	YFL034C-B	protein_coding	MOB2	8.28523	15.4739	13.3855	10.4683	8.60153	10.9907	31.8038	28.0469	26.0044	26.3625	26.2999	23.5449
YFL034C-A	YFL034C-A	protein_coding	RPL22B	20.2814	15.3984	25.0734	18.7919	20.7899	27.8789	74.4674	85.1945	87.1664	92.2654	81.7007	72.3204
YFL034W	YFL034W	protein_coding	YFL034W	5.45336	5.18678	5.98236	6.73716	5.05954	6.87688	17.1396	19.8187	15.6347	20.3149	18.2946	18.7375
YFL033C	YFL033C	protein_coding	RIM15	20.0264	12.0156	8.9247	12.0868	20.9366	22.0932	18.2775	20.6477	16.9153	18.6375	16.1336	18.1151
YFL032W	YFL032W	protein_coding	YFL032W	3.04097	3.1237	1.20095	0	1.49366	0.821737	0	0	0	0	0	0
YFL031W	YFL031W	protein_coding	HAC1	1316.06	849.342	741.435	716.086	1010.42	1105.88	1471.2	1617.69	1557.89	1140.62	1221.87	1169.66
YFL031C-A	YFL031C-A	protein_coding	YFL031C-A	0	0	0	0	0	0	0	0	0	0	0	0
[truncated: 4,762 more rows]
