# Supplementary material for: Impairment in global protein synthesis uncouples UPR gene induction from HAC1 mRNA splicing in Saccharomyces cerevisiae
Source: Front Microbiol. 2025 Sep 1;16:1629132. doi: 10.3389/fmicb.2025.1629132 (PMC12435717; doi:10.3389/fmicb.2025.1629132)
Supplement: Supplementary file 3 [file Table_2.xlsx]

## Sheet: Procesed
	Ethanol										Tunicamycin										IRE1+ vs ire1D
	IRE1+					ire1D					IRE1+					ire1D					FC IRE1+/ire1D		p-value
Gene name	TPM	TPM	TPM	TPM Ave	Stdev	TPM	TPM	TPM	TPM Ave	Stdev	TPM	TPM	TPM	TPM Ave	Stdev	TPM	TPM	TPM	TPM Ave	Stdev	Ethanol	Tunicamycin	Ethanol	Tunicamycin	Gene name
YFL002W-A	3.61333	4.71818	3.33769	3.88974	0.596511	3.6317	4.01586	3.97181	3.87312	0.171654	41.8776	38.3369	32.0056	37.4067	4.08354	3.61016	3.21826	3.45834	3.42892	0.161341	1.00429	10.9092	0.971617	0.000299334	YFL002W-A
YGR161W-B	3.67458	3.64873	4.13584	3.81971	0.223781	3.74519	4.33171	5.36194	4.47961	0.668268	42.1286	37.9055	30.9373	36.9905	4.61445	3.79067	3.17591	3.41716	3.46125	0.252903	0.852688	10.687	0.256025	0.000508708	YGR161W-B
ULI1	4.46605	5.24292	6.803	5.50399	0.971753	4.13807	1.88026	6.20653	4.07495	1.76676	24.0626	34.0308	17.6218	25.2384	6.75035	2.35059	3.08798	3.00231	2.81363	0.329281	1.35069	8.97006	0.372923	0.00936062	ULI1
ERO1	537.691	460.069	436.312	478.024	43.2914	458.112	589.556	623.899	557.189	71.4473	535.454	517.714	436.944	496.704	42.8732	61.2153	51.4586	54.1678	55.6139	4.11233	0.85792	8.93129	0.251252	0.00013213	ERO1
SIL1	26.7298	27.193	22.5334	25.4854	2.09593	19.0514	25.1852	27.9196	24.0521	3.70804	207.567	219.346	172.8	199.904	19.7594	26.5137	22.3915	26.6081	25.1711	1.96585	1.05959	7.9418	0.658976	0.000239756	SIL1
YDR261W-B	0.673672	0.503273	1.30605	0.827666	0.34535	0.453963	0.45122	0.645418	0.516867	0.0909065	16.9217	13.4981	11.1285	13.8494	2.3781	2.1661	1.77851	1.48214	1.80892	0.28005	1.60131	7.6562	0.285822	0.00206633	YDR261W-B
HOP1	1.78979	1.65463	0.424096	1.28951	0.61442	0.99501	0.659332	1.30583	0.986724	0.263996	2.20116	2.16149	1.3009	1.88785	0.415356	0.263762	0.123752	0.360957	0.24949	0.0973627	1.30686	7.56683	0.556807	0.00557574	HOP1
MCD4	8.84195	7.266	7.82181	7.97659	0.652619	4.04169	6.25391	8.88816	6.39458	1.98106	303.802	265.533	234.789	268.041	28.2301	39.3519	36.6818	39.9438	38.6592	1.41893	1.2474	6.93345	0.343838	0.000329022	MCD4
YOR192C-B	2.69469	2.13891	1.66885	2.16748	0.419285	1.13491	1.17317	1.53907	1.28238	0.182178	26.3116	27.4275	23.5924	25.7772	1.61063	4.5127	3.3453	3.70536	3.85445	0.488114	1.6902	6.68764	0.0520089	5.10895e-05	YOR192C-B
DOG1	8.78228	7.21697	2.60124	6.20017	2.62383	7.73046	9.05874	12.1032	9.63078	1.8304	34.2027	34.0282	20.4267	29.5526	6.45333	4.52988	3.94705	5.60871	4.69521	0.688371	0.643786	6.29419	0.203982	0.00562962	DOG1
YDR034C-D	1.77604	1.95018	1.08838	1.60487	0.372069	1.8726	1.26342	1.93626	1.69076	0.303291	12.3524	13.005	10.2827	11.88	1.16045	1.80508	2.41369	1.60566	1.94148	0.34369	0.949202	6.11907	0.812713	0.000314172	YDR034C-D
YET2	44.4624	32.524	33.522	36.8361	5.40792	17.4776	32.7586	20.2066	23.4809	6.65423	33.6929	35.9332	26.4413	32.0225	4.05104	6.94956	5.58961	4.98165	5.84027	0.822718	1.56877	5.48304	0.0923765	0.000859388	YET2
MPD1	53.7206	57.2777	70.8972	60.6318	7.40254	42.8447	45.8424	55.1259	47.9377	5.22812	131.579	128.318	118.869	126.255	5.38957	23.8006	20.2178	25.5996	23.206	2.237	1.26481	5.44062	0.118677	1.52602e-05	MPD1
YLR410W-B	1.10237	0.692	0.362793	0.719055	0.302538	0.397217	0.631708	0.844009	0.624311	0.182477	7.93364	5.1157	6.94419	6.66451	1.16729	1.39894	1.05864	1.35863	1.27207	0.151813	1.15176	5.23911	0.723784	0.00292566	YLR410W-B
KAR2	3297.19	2578.3	2609.34	2828.28	331.812	2522.26	3022.35	3270.89	2938.5	311.327	3374.8	3208.98	3032.18	3205.32	139.899	602.969	568.768	676.396	616.044	44.9011	0.962491	5.20307	0.749156	1.53867e-05	KAR2
JEM1	5.54059	4.48408	4.17728	4.73398	0.583947	4.51143	3.95844	2.99438	3.82142	0.626867	62.2214	69.9541	53.6952	61.9569	6.6403	13.1138	10.4481	12.5284	12.0301	1.14391	1.2388	5.15016	0.20643	0.000468803	JEM1
IRC4	9.03843	14.236	8.56674	10.6137	2.56856	8.37466	7.9911	8.30411	8.22329	0.16669	12.845	20.0118	12.7011	15.186	3.4129	3.996	1.66653	3.64566	3.10273	1.02557	1.29069	4.89439	0.259326	0.00867882	IRC4
EUG1	15.4945	13.9803	12.8997	14.1248	1.06421	15.3266	18.8207	17.3136	17.1536	1.43095	177.682	168.791	169.387	171.953	4.05832	28.6971	38.5104	41.1017	36.1031	5.34256	0.82343	4.76285	0.0741995	8.85114e-06	EUG1
LHS1	8.48506	12.2528	10.4899	10.4092	1.53923	8.54558	5.88913	8.37389	7.60287	1.21382	181.786	164.104	144.53	163.473	15.2165	40.4131	33.8408	38.4407	37.5648	2.75366	1.36912	4.35177	0.112898	0.00032478	LHS1
YCL019W	0.306215	2.95673	2.68467	1.98254	1.19053	1.2484	1.17317	1.19154	1.20437	0.0320224	9.84173	7.39619	6.76613	8.00135	1.32652	2.03072	1.31271	2.22322	1.85555	0.391806	1.64612	4.31212	0.407764	0.00327565	YCL019W
STF2	395.564	655.365	721.118	590.683	140.556	493.021	330.926	385.839	403.262	67.3123	162.161	249.131	189.202	200.165	36.3418	48.8922	42.3495	49.7526	46.9981	3.30577	1.46476	4.259	0.164208	0.00403836	STF2
SCS3	21.3506	19.8846	22.26	21.1651	0.978619	18.4638	22.2325	27.4624	22.7196	3.68976	275.184	305.406	277.058	285.883	13.8263	74.2564	67.1205	62.5791	67.9853	4.80629	0.931579	4.20507	0.595538	3.00949e-05	SCS3
DER1	16.3715	19.4446	20.6087	18.8082	1.78738	12.799	12.439	15.7603	13.6661	1.4881	45.7219	37.5866	36.0704	39.793	4.23785	10.9325	9.55111	8.59826	9.69394	0.958267	1.37627	4.10493	0.0352953	0.000608412	DER1
ADD37	46.3277	38.6303	49.7215	44.8932	4.6402	38.3804	35.7391	36.6726	36.9307	1.09363	111.717	136.033	98.2458	115.332	15.6368	28.9158	29.0177	27.8463	28.5933	0.529844	1.21561	4.03354	0.0774901	0.00142935	ADD37
YDR210W-B	0.489943	0.188727	0.290234	0.322968	0.12513	0.283727	1.57927	1.09225	0.985081	0.534304	11.8	9.92322	6.36551	9.36292	2.25373	2.21123	2.71011	2.67609	2.53248	0.227583	0.32786	3.69714	0.16314	0.0130079	YDR210W-B
TOS3	29.1937	22.8385	19.4699	23.834	4.03165	16.4806	21.6515	22.7259	20.286	2.72633	30.4349	27.8239	26.8402	28.3664	1.51683	7.12299	7.6197	8.44806	7.73025	0.546574	1.1749	3.66953	0.360814	5.47743e-05	TOS3
PMT3	11.6517	9.45673	10.396	10.5015	0.89918	10.1296	10.3863	16.0925	12.2028	2.75245	132.801	130.292	111.874	124.989	9.33015	31.9044	35.2093	35.8764	34.33	1.73668	0.860578	3.6408	0.45273	0.000173737	PMT3
RTA1	26.6037	9.45951	10.5064	15.5232	7.84674	12.957	23.6215	24.6082	20.3956	5.27524	6.15219	7.20838	6.69348	6.68468	0.431234	1.2566	2.12247	2.29287	1.89065	0.453701	0.761106	3.53566	0.506521	0.000412238	RTA1
YJL043W	7.98745	5.18196	4.98066	6.05002	1.37243	5.06375	5.57519	5.79356	5.4775	0.305847	1.72339	1.26925	2.13892	1.71052	0.355157	0.929302	0.290674	0.282609	0.500862	0.302971	1.10452	3.41515	0.595577	0.0214939	YJL043W
COS4	91.6212	88.2501	76.0862	85.3192	6.67216	72.7274	68.7655	68.0268	69.8399	2.06388	1.17009	0.287251	5.80885	2.42206	2.42179	0.210316	1.38147	0.575631	0.722471	0.489265	1.22164	3.35247	0.035036	0.385724	COS4
GIT1	84.0104	53.6667	53.4802	63.7191	14.3483	32.5305	66.0536	59.1255	52.5699	14.4495	4.96895	3.99606	2.43035	3.79845	1.04576	1.23191	1.15598	1.1239	1.1706	0.0452881	1.21208	3.24489	0.48197	0.0237898	GIT1
URH1	18.766	16.0094	13.1893	15.9882	2.27675	12.6725	17.8101	20.8856	17.1227	3.38803	78.4957	84.1874	75.5978	79.4269	3.56798	29.5306	22.2123	23.5204	25.0877	3.18661	0.933742	3.16597	0.714323	8.78215e-05	URH1
NRG2	46.6236	76.1232	60.4711	61.0726	12.0507	55.0227	58.9389	54.9039	56.2885	1.87474	16.0954	18.7688	17.8358	17.5667	1.10789	5.42443	6.44744	4.94886	5.60691	0.62525	1.08499	3.13304	0.608609	0.000184988	NRG2
FPR2	79.7509	75.367	66.1403	73.7527	5.67253	41.3807	48.7692	61.4188	50.5229	8.27397	377.286	366.794	300.846	348.309	33.8336	105.776	122.968	108.834	112.526	7.48828	1.45979	3.09536	0.0306506	0.000652133	FPR2
DOG2	194.967	273.343	270.529	246.279	36.3018	172.511	142.999	173.716	163.075	14.2048	143.291	117.552	93.8352	118.226	20.196	44.3281	31.5764	40.4418	38.7821	5.33651	1.51022	3.04848	0.0392197	0.00577467	DOG2
LPP1	15.7762	9.3181	13.0838	12.726	2.64861	10.5978	14.8199	20.143	15.1869	3.90547	47.5356	47.2345	40.4205	45.0635	3.28541	14.8215	13.3625	16.7038	14.9626	1.36769	0.837961	3.01174	0.501738	0.000279884	LPP1
YGR066C	35.907	42.2073	50.4356	42.85	5.94868	42.1877	40.9101	44.4131	42.5036	1.44742	0.303505	1.49018	0.538118	0.777267	0.513122	0.272764	0.255952	0.248851	0.259189	0.0100275	1.00815	2.99884	0.94008	0.226585	YGR066C
TAD2	25.0627	16.4233	18.4304	19.9722	3.69168	15.6149	26.1064	21.7187	21.1467	4.30219	24.4461	25.2232	19.473	23.0474	2.54732	10.189	6.27439	7.26227	7.90856	1.66219	0.944458	2.91424	0.784092	0.00214718	TAD2
SPS1	3.31348	1.58836	1.04685	1.9829	0.966486	1.43273	1.30201	1.07445	1.26973	0.148039	1.2678	1.33388	0.963353	1.18834	0.161363	0.651079	0.458211	0.148499	0.419263	0.207017	1.56167	2.83436	0.360585	0.0143326	SPS1
FCY22	6.53627	6.08465	4.35597	5.65896	0.939621	6.43477	6.77212	3.80846	5.67179	1.32475	0.669884	1.43896	0.296928	0.801924	0.47549	0.301017	0.282463	0.274626	0.286035	0.0110662	0.997739	2.80358	0.991627	0.199824	FCY22
YOR343W-B	1.59232	2.20182	0.943261	1.57913	0.513889	0.624199	0.67683	1.68802	0.996349	0.489555	9.7413	6.22513	7.43384	7.80009	1.45865	3.02351	2.7948	2.71726	2.84519	0.130003	1.58492	2.7415	0.310125	0.0087435	YOR343W-B
YKL107W	11.196	18.6885	17.8244	15.9029	3.34696	11.0221	11.6	16.4506	13.0243	2.43428	1.72117	1.76057	1.01722	1.49965	0.341512	0.257806	0.483832	0.940816	0.560818	0.284102	1.22102	2.67405	0.380961	0.0403874	YKL107W
YDL124W	695.122	778.461	726.668	733.417	34.3559	665.585	699.796	695.26	686.88	15.1715	1101.5	1033.32	1034.92	1056.58	31.7719	374.832	379.522	435.849	396.734	27.7243	1.06775	2.66319	0.154591	2.46797e-05	YDL124W
NUS1	24.2307	29.0382	30.7583	28.0091	2.76245	27.7968	27.6288	32.5045	29.31	2.25988	71.662	62.7063	64.1577	66.1753	3.92461	25.9315	19.9452	29.2816	25.0528	3.86191	0.955614	2.64144	0.633388	0.000454592	NUS1
POT1	1.81634	2.13229	2.76677	2.23847	0.39521	2.64463	2.2941	4.83802	3.25892	1.12573	0.850977	1.30569	0.188599	0.781754	0.458669	0.191196	0.179411	0.523301	0.297969	0.159406	0.686874	2.62361	0.293037	0.231626	POT1
LCL2	80.5242	91.1553	89.5614	87.0803	4.6813	61.668	54.4848	67.9427	61.3652	5.49834	169.77	168.695	140.349	159.605	13.6228	62.3618	60.7905	61.3134	61.4886	0.653332	1.41905	2.59568	0.00730217	0.000525684	LCL2
MGR1	115.208	90.3557	74.7028	93.422	16.6776	65.3945	97.3079	86.8741	83.1922	13.2862	138.496	144.67	121.081	134.749	9.98833	47.4166	53.644	54.9466	52.0024	3.28593	1.12297	2.59121	0.534689	0.000370933	MGR1
IMA4	6.43414	5.66502	5.66276	5.92064	0.3631	4.93963	6.23035	7.30232	6.15743	0.965938	1.20579	1.66508	0.801705	1.22419	0.352713	0.54183	0.508433	0.370745	0.47367	0.0740446	0.961544	2.58449	0.761811	0.0421764	IMA4
DFM1	64.379	64.1759	56.7359	61.7636	3.55611	43.4895	50.2365	57.5889	50.4383	5.75781	191.375	198.842	165.506	185.241	14.2837	73.3768	71.4854	71.8473	72.2365	0.819758	1.22454	2.56437	0.0770983	0.000365659	DFM1
YLR126C	5.16482	5.30534	6.62903	5.69973	0.659613	7.17828	9.83033	11.5141	9.50757	1.78474	38.1116	33.7862	31.9091	34.6023	2.59706	16.8086	10.7134	13.0202	13.5141	2.51272	0.599494	2.56047	0.0473357	0.00117587	YLR126C
SGA1	53.4418	61.1753	72.1943	62.2705	7.69473	56.095	53.1772	46.3609	51.8777	4.07879	4.85057	3.3739	4.15672	4.12706	0.603213	2.03433	1.36353	1.45826	1.61871	0.296423	1.20033	2.54961	0.166752	0.00617881	SGA1
SCJ1	39.31	56.0008	55.0719	50.1276	7.65856	47.5894	35.3046	36.5195	39.8045	5.52704	203.968	200.696	167.054	190.572	16.6838	77.5943	71.6212	78.8929	76.0361	3.16654	1.25934	2.50634	0.197061	0.000674625	SCJ1
PMT1	72.2633	80.0859	81.6878	78.0123	4.11745	99.0217	78.7387	89.8606	89.207	8.29338	737.073	708.043	683.488	709.534	21.9012	282.944	280.448	287.82	283.737	3.06154	0.874509	2.50067	0.162473	1.0816e-05	PMT1
GSY1	132.173	122.255	136.113	130.18	5.83056	140.893	147.199	153.281	147.124	5.0578	11.79	13.3943	11.2303	12.1382	0.917096	5.18522	4.23097	5.24482	4.887	0.464523	0.884833	2.48377	0.0360637	0.000567449	GSY1
DAN4	5.22705	2.87639	2.32231	3.47525	1.25919	3.28644	4.95146	5.82641	4.6881	1.05353	14.3875	15.9694	9.43027	13.2624	2.78561	5.98368	4.96947	5.20809	5.38708	0.432961	0.741291	2.46189	0.355122	0.0168075	DAN4
PDI1	1681.67	1482.65	1723.09	1629.14	104.952	1393.11	1501.04	1411.35	1435.17	47.1727	5040.96	5068.53	4911.4	5006.96	68.5057	1776.73	2159.77	2206.5	2047.66	192.527	1.13515	2.44521	0.0756612	3.35724e-05	PDI1
PMT2	126.871	114.491	110.748	117.37	6.89001	104.066	114.925	115.923	111.638	5.36959	780.686	785.632	726.002	764.107	27.0196	312.319	319.217	309.498	313.678	4.08285	1.05134	2.43596	0.405959	2.00724e-05	PMT2
GWT1	45.2842	39.709	46.5849	43.8594	2.98243	38.2744	42.4782	45.306	42.0195	2.88888	109.755	99.8183	83.8117	97.7951	10.6876	39.0648	42.9191	38.6099	40.1979	1.93312	1.04379	2.43284	0.564879	0.00169109	GWT1
YLR446W	4.7483	3.59394	2.66477	3.669	0.852253	5.09427	5.89206	5.67263	5.55299	0.336506	10.45	8.55135	6.7209	8.57407	1.52246	3.68295	4.49272	2.52004	3.56524	0.809633	0.660726	2.40491	0.0437748	0.0147569	YLR446W
RRT12	1.10225	0.679342	0.261181	0.680924	0.343366	0.61278	0.649683	0.178711	0.480392	0.213852	0.542238	1.1093	0.160232	0.603925	0.389904	0.162439	0.304853	0.296395	0.254563	0.0652326	1.41743	2.3724	0.521897	0.279507	RRT12
HRD1	41.2624	51.6694	48.1879	47.0399	4.32547	54.7994	51.6816	59.0951	55.192	3.03925	71.8505	71.9793	66.4094	70.0797	2.59586	27.6535	31.1116	30.7768	29.8473	1.55727	0.852295	2.34794	0.0946573	4.71809e-05	HRD1
MND1	3.45104	1.01284	2.33638	2.26675	0.996609	1.8272	3.99555	4.39629	3.40635	1.12855	2.42528	1.48848	1.07501	1.66293	0.564877	1.45309	0.340881	0.331424	0.708465	0.526544	0.66545	2.34722	0.344722	0.155388	MND1
HLR1	10.2322	8.67122	6.66751	8.52364	1.45901	6.63653	7.72725	11.1981	8.52062	1.94492	50.3361	47.6268	44.6232	47.5287	2.33329	19.7915	17.3335	24.763	20.6293	3.09039	1.00035	2.30394	0.998684	0.000601982	HLR1
MSP1	20.9154	19.0291	20.1779	20.0408	0.776169	14.9498	18.0515	25.9175	19.6396	4.61622	58.3048	59.8401	46.2582	54.801	6.07312	28.8416	19.2133	23.501	23.852	3.93858	1.02043	2.29755	0.909383	0.00377376	MSP1
VTC3	19.331	15.7256	15.2172	16.758	1.83122	17.1901	18.7351	24.8212	20.2488	3.29411	77.4389	82.2583	74.0251	77.9074	3.37749	38.4304	30.1411	34.5378	34.3698	3.38619	0.827603	2.26674	0.260398	0.000209912	VTC3
SEC59	15.852	11.5697	16.3098	14.5772	2.13479	14.1081	15.3675	16.2325	15.236	0.872241	51.8171	48.7001	42.1461	47.5544	4.03045	24.4371	18.6043	20.0511	21.0308	2.47996	0.956757	2.26118	0.706852	0.00137125	SEC59
KEG1	49.1043	46.006	41.5551	45.5551	3.0984	40.4984	39.7567	38.0575	39.4375	1.02175	58.3999	54.8493	50.5952	54.6148	3.19056	23.4591	25.7442	23.5789	24.2607	1.05009	1.15512	2.25116	0.0568741	0.000216024	KEG1
YMR050C	0.247064	0.126893	0.87814	0.417366	0.329489	1.03014	0.136522	1.35193	0.839533	0.51417	0.962195	0.621614	0.987674	0.857161	0.166881	0.0455125	0.683316	0.415223	0.381351	0.261481	0.497141	2.2477	0.383604	0.0958892	YMR050C
GIP1	6.60936	7.65958	5.42114	6.56336	0.914416	9.89257	7.49166	9.61689	9.00037	1.07274	4.72425	2.55833	3.69536	3.65931	0.8846	2.24775	1.64049	1.02534	1.63786	0.499049	0.729232	2.2342	0.0708245	0.0480872	GIP1
SPG5	96.5711	53.025	68.03	72.542	18.0616	52.935	74.1421	92.3927	73.1566	16.1236	139.81	143.887	119.938	134.545	10.462	68.1671	58.5514	54.3925	60.3703	5.76865	0.991599	2.22866	0.973084	0.000927803	SPG5
GLK1	1766.12	1465.7	1636.15	1622.66	123.016	1596.7	1753.1	1800.64	1716.81	87.1198	883.946	886.316	889.837	886.7	2.42035	364.186	390.088	445.047	399.774	33.7143	0.945156	2.218	0.42694	3.42784e-05	GLK1
THI20	4.12624	6.25684	4.65584	5.01297	0.905729	3.27704	5.06682	6.69001	5.01129	1.39389	29.6424	26.1024	25.4212	27.0553	1.85032	13.32	11.6838	12.0201	12.3413	0.70552	1.00034	2.19226	0.998928	0.00046375	THI20
COS10	12.1477	10.9927	5.82539	9.65523	2.74885	4.28783	6.39288	10.7856	7.15543	2.70694	35.808	38.4227	25.227	33.1526	5.70498	20.0333	12.199	13.2216	15.1513	3.47723	1.34936	2.1881	0.411327	0.0189343	COS10
ERP2	43.1836	36.6216	45.2134	41.6728	3.66667	49.3175	47.7246	51.2901	49.4441	1.45833	326.889	383.055	308.768	339.571	31.6254	136.9	158.668	171.481	155.683	14.2746	0.842828	2.18117	0.0495587	0.00169521	ERP2
ERJ5	7.32846	18.0668	8.68251	11.3593	4.77506	11.883	11.6087	12.1789	11.8902	0.232848	67.897	57.8967	52.7338	59.5092	6.29449	28.35	27.1093	26.8498	27.4364	0.654665	0.955347	2.16899	0.882808	0.00200619	ERJ5
FCY21	7.58613	4.42278	4.37244	5.46045	1.50322	5.6992	5.89136	6.14982	5.91346	0.184627	8.4052	8.04738	7.00419	7.81892	0.594338	2.87047	3.54413	4.41063	3.60841	0.630408	0.923393	2.16686	0.694041	0.00234796	FCY21
SDP1	36.1537	30.2404	52.0124	39.4688	9.19228	39.2413	43.3803	52.3368	44.9861	5.46548	2.96424	4.1583	3.75402	3.62552	0.495872	1.52229	1.78557	1.73603	1.68129	0.114241	0.877356	2.15639	0.506062	0.0056796	SDP1
YBR285W	42.6365	59.1636	52.2867	51.3623	6.77877	49.2084	49.5999	49.1172	49.3085	0.209416	3.06645	6.02237	3.26211	4.11698	1.34968	1.65352	2.0688	2.0114	1.91124	0.183737	1.04165	2.15409	0.690516	0.0838499	YBR285W
PMI40	135.703	131.622	150.615	139.313	8.1636	119.427	119.681	139.25	126.119	9.28552	810.891	720.68	727.843	753.138	40.942	339.195	362.587	351.51	351.097	9.55397	1.10462	2.1451	0.205757	0.000173012	PMI40
ERV29	398.97	345.342	354.101	366.138	23.4898	390.028	443.75	418.425	417.401	21.9441	456.073	406.437	365.021	409.177	37.2223	191.962	186.882	195.529	191.458	3.54829	0.877184	2.13717	0.0871305	0.00118587	ERV29
SEC62	69.4152	66.037	72.8952	69.4491	2.79997	59.2013	63.0571	70.9801	64.4128	4.90333	328.868	361.205	309.317	333.13	21.3965	152.575	140.443	176.848	156.622	15.1352	1.07819	2.12697	0.275717	0.000678473	SEC62
YOR289W	125.247	178.171	140.229	147.882	22.2735	144.762	129.38	130.493	134.878	7.00363	74.4588	68.4387	74.1418	72.3464	2.76619	32.9829	28.8667	40.218	34.0225	4.69211	1.09641	2.12643	0.474953	0.000572912	YOR289W
SSP2	0.291562	0.598989	0.345433	0.411995	0.134042	0.540301	0.644444	0.23636	0.473702	0.173128	3.34672	1.46714	3.39073	2.73486	0.896592	1.28903	1.41118	1.17602	1.29208	0.0960259	0.869736	2.11664	0.710576	0.0864129	SSP2
YGL194C-A	4.01708	6.87729	3.17287	4.68908	1.58522	7.44415	8.879	6.51303	7.61206	0.973176	15.3701	12.1284	14.599	14.0325	1.38272	10.8533	2.77755	6.30114	6.64401	3.30583	0.616007	2.11205	0.0903803	0.0434187	YGL194C-A
SWA2	5.02586	5.49566	4.80199	5.10783	0.289064	4.05589	4.77794	5.52001	4.78461	0.597742	42.2703	45.3591	37.8264	41.8186	3.09176	19.7112	19.0567	20.7078	19.8252	0.678845	1.06755	2.10936	0.529022	0.000601509	SWA2
LSM8	4.93006	3.03851	9.34554	5.77137	2.64266	0.9136	5.81171	2.39798	3.0411	2.0507	8.08428	8.9309	7.88344	8.29954	0.453909	5.81236	3.40881	2.65139	3.95752	1.34753	1.89779	2.09716	0.312641	0.0124624	LSM8
SYM1	32.3192	36.012	43.4827	37.2713	4.64365	40.6044	46.8166	59.9494	49.1235	8.06427	24.2528	30.8723	17.1206	24.0819	5.61539	11.7055	10.6052	12.1522	11.4876	0.650076	0.758727	2.09633	0.146033	0.0344884	SYM1
YHR078W	21.7707	19.1395	24.6313	21.8472	2.24268	8.54125	17.6296	18.6028	14.9245	4.53111	49.529	51.913	42.9098	48.1173	3.80867	22.5452	22.5117	23.9968	23.0179	0.692287	1.46384	2.09043	0.124888	0.000785403	YHR078W
ECM27	10.0095	5.67802	7.78795	7.82516	1.76852	8.44388	11.2272	11.3843	10.3518	1.35063	51.8129	47.9623	37.7884	45.8545	5.91628	23.1174	22.1056	20.5884	21.9371	1.03927	0.755923	2.09027	0.183604	0.00489353	ECM27
PDR8	12.5148	8.88757	8.0542	9.81884	1.93642	9.01887	10.928	13.2766	11.0745	1.74127	31.1625	29.5435	24.369	28.3583	2.89726	15.0277	13.14	12.5677	13.5784	1.05107	0.886619	2.08848	0.532754	0.00246766	PDR8
AMS1	88.0497	86.5396	84.7586	86.4493	1.3451	91.7814	95.8343	114.287	100.634	9.79491	65.2186	70.6892	59.6348	65.1809	4.51302	32.0712	29.7485	32.9589	31.5929	1.35359	0.859044	2.06315	0.112337	0.000544602	AMS1
GPM2	57.0117	87.8441	67.9573	70.9377	12.7625	56.3679	55.8353	71.2988	61.1673	7.16735	21.6617	20.2917	15.9185	19.2906	2.44919	8.70923	8.65314	10.75	9.3708	0.975531	1.15973	2.05859	0.39863	0.00600017	GPM2
YLR271W	4.33845	8.91296	8.41098	7.2208	2.04841	5.11616	6.1023	6.39461	5.87102	0.546945	5.17394	7.93858	4.58673	5.89975	1.46147	3.77804	2.72705	2.12111	2.8754	0.684521	1.22991	2.0518	0.418844	0.0569664	YLR271W
GTO1	41.6224	47.1239	35.2748	41.3404	4.84146	48.1367	47.0065	48.7656	47.9696	0.72781	15.693	18.957	16.341	16.997	1.41093	9.17849	6.09194	9.59922	8.28988	1.56364	0.861803	2.05033	0.128018	0.00426811	GTO1
CMC4	10.2598	10.539	10.419	10.4059	0.11433	13.5805	8.63903	11.8819	11.3671	2.04993	6.00858	13.2757	7.4573	8.91385	3.14046	1.08	8.10745	3.94126	4.37623	2.88538	0.91544	2.03688	0.544113	0.206847	CMC4
PAU6	8.96374	5.52456	2.12399	5.53743	2.79233	7.47491	3.96253	6.53994	5.99246	1.48526	24.9878	33.3781	19.5457	25.9705	5.68966	21.1359	9.29676	7.83365	12.7554	5.95589	0.924066	2.03604	0.848704	0.085826	PAU6
ECL1	1188.47	1433.12	1674.15	1431.91	198.281	1793.76	1507.76	1320.96	1540.82	194.43	18.0371	20.5954	17.1056	18.5793	1.4754	11.6864	8.48987	7.22254	9.13294	1.87824	0.929315	2.03432	0.608688	0.00501381	ECL1
KTR1	153.332	91.618	95.8866	113.612	28.1402	116.565	167.935	179.869	154.79	27.4643	617.524	633.6	526.63	592.585	47.0968	308.726	279.609	287.582	291.972	12.2858	0.733979	2.02959	0.212732	0.000946643	KTR1
CYB5	8.06736	7.36609	6.37196	7.26847	0.69558	5.81382	11.2272	12.3532	9.79807	2.85455	38.9515	35.1823	37.7884	37.3074	1.57589	20.4754	13.0155	21.6932	18.3947	3.83603	0.741827	2.02816	0.290292	0.0029749	CYB5
SWM2	14.0188	7.57905	4.37079	8.65621	4.01175	8.8874	9.24141	13.7571	10.6286	2.21688	1.81484	2.22766	5.36288	3.13513	1.58425	1.63102	1.53049	1.48803	1.54984	0.0599605	0.814423	2.02287	0.57567	0.230224	SWM2
YBR137W	69.8972	74.8937	75.6729	73.4879	2.55886	66.439	55.9377	52.267	58.2146	6.00552	94.8555	83.6859	85.4039	87.9818	4.91083	42.18	46.2462	42.1276	43.518	1.9293	1.26236	2.02173	0.0296872	0.00028395	YBR137W
BOP2	8.54773	5.26817	7.8766	7.23083	1.4146	5.808	7.69721	8.6232	7.37614	1.17151	1.09017	2.48515	0.690318	1.42188	0.769363	0.55986	0.788027	0.766164	0.704683	0.102794	0.980301	2.01776	0.91631	0.261373	BOP2
COS5	53.1008	50.4836	56.8885	53.491	2.62932	50.7714	46.1986	59.7621	52.244	5.63435	32.6529	34.9639	28.947	32.1879	2.47828	19.5637	15.819	12.532	15.9716	2.87274	1.02387	2.01532	0.790776	0.00377846	COS5
YPL257W-B	1.60592	10.5321	15.3674	9.16849	5.70027	9.61465	7.59974	6.75967	7.99135	1.19798	9.06489	5.9675	8.84417	7.95885	1.41098	0.409613	6.10713	5.35638	3.95771	2.52754	1.1473	2.01097	0.789221	0.122286	YPL257W-B
PBP2	4.45372	10.2262	6.20778	6.96258	2.4163	8.01055	7.52785	8.49525	8.01122	0.39494	23.1984	29.2663	21.708	24.7242	3.26887	10.6174	13.2236	13.385	12.4087	1.26834	0.869104	1.9925	0.577395	0.00766621	PBP2
THI5	6.9975	6.86115	8.66723	7.50863	0.821146	5.89419	6.32727	5.93048	6.05065	0.19616	2.34705	2.56083	0.924743	1.94421	0.726135	1.40622	1.09962	0.427644	0.977826	0.408678	1.24096	1.9883	0.0710337	0.17631	THI5
ATP18	39.7691	35.2805	36.4087	37.1527	1.90652	40.1984	35.96	33.7049	36.6211	2.69186	28.1602	20.0118	11.8252	19.9991	6.66877	9.324	8.74929	12.1522	10.0752	1.48731	1.01452	1.98499	0.830871	0.109187	ATP18
SOH1	80.4986	63.5397	61.2388	68.4257	8.58833	56.529	66.1763	61.8229	61.5094	3.94474	95.1797	82.7194	88.0728	88.6573	5.10368	39.96	45.6994	48.4189	44.6928	3.52595	1.11244	1.9837	0.359163	0.000557013	SOH1
ADD66	58.2777	66.0989	67.6069	63.9945	4.08903	72.3721	56.9515	67.9129	65.7455	6.47929	72.668	68.4258	59.4199	66.8379	5.52382	36.0833	33.8592	31.2874	33.7433	1.95963	0.973367	1.98078	0.762734	0.00133319	ADD66
THI12	9.22397	8.16804	10.5514	9.31448	0.975111	7.36774	7.96767	6.70402	7.34648	0.5161	1.82548	3.52114	3.2366	2.86108	0.741432	0.468739	1.97931	1.9244	1.45748	0.699506	1.26788	1.96303	0.0651719	0.123333	THI12
HUA2	3.55611	3.19625	3.15986	3.30407	0.178832	0.823738	2.62003	3.24317	2.22898	1.0257	7.65356	10.7366	7.10802	8.49939	1.59755	3.93049	5.22498	3.88472	4.34673	0.621299	1.48233	1.95535	0.217997	0.0266302	HUA2
PNS1	76.9271	45.3901	42.5957	54.971	15.5672	48.7592	78.1352	80.9243	69.2729	14.55	69.9889	69.1318	53.2862	64.1356	7.67969	44.104	25.4146	28.8952	32.8046	8.11524	0.793542	1.95508	0.396264	0.016598	PNS1
HSK3	4.64834	4.7748	1.83573	3.75296	1.35667	1.43566	1.14159	8.79258	3.78994	3.53944	7.62232	7.79682	5.63103	7.01672	0.982421	3.42514	3.21402	4.16647	3.60188	0.408424	0.990241	1.94807	0.989651	0.0105043	HSK3
WIP1	43.3845	55.706	71.3895	56.8267	11.4604	62.5308	29.3007	35.1703	42.334	14.481	29.6424	26.6824	17.5187	24.6145	5.16092	13.32	12.499	12.1522	12.6571	0.489678	1.34234	1.94473	0.32929	0.0310231	WIP1
YGR161W-C	153.945	194.073	203.115	183.711	21.3689	156.687	179.585	154.107	163.46	11.4509	20.0803	34.0377	22.0397	25.3859	6.16983	13.7497	13.7086	11.7602	13.0728	0.928309	1.12389	1.94189	0.302914	0.0492655	YGR161W-C
YNR034W-A	833.727	1156.88	1268.14	1086.25	184.246	972.476	748.258	814.424	845.053	94.064	2.69476	6.61548	8.75937	6.02321	2.51104	4.84364	2.27254	2.20949	3.10856	1.22716	1.28542	1.93762	0.174515	0.21428	YNR034W-A
BNA2	43.0022	16.1965	11.3217	23.5068	13.9283	18.3726	41.3636	47.449	35.7284	12.5213	14.6906	16.1088	9.55042	13.45	2.81752	7.21744	5.78147	7.86949	6.95613	0.872228	0.65793	1.93354	0.408318	0.0357441	BNA2
SFB2	7.04936	5.33558	3.22352	5.20282	1.56471	5.04199	7.38061	9.22369	7.21543	1.71116	80.9165	76.5457	64.9912	74.1511	6.71838	40.8257	38.6514	35.9994	38.4921	1.97357	0.721069	1.9264	0.286927	0.0019702	SFB2
YKR104W	3.17964	3.26615	1.67428	2.70669	0.730878	1.96409	5.72652	4.00965	3.90009	1.53796	6.37262	8.17777	3.59505	6.04848	1.88487	3.90489	2.4428	3.08753	3.14507	0.59828	0.694008	1.92316	0.377719	0.106464	YKR104W
USA1	8.14429	7.43632	6.73903	7.43988	0.573697	9.9418	9.33407	12.0518	10.4426	1.16465	45.8944	45.4056	38.2426	43.1809	3.49755	23.5283	21.7205	22.1608	22.4699	0.769704	0.712458	1.92172	0.0307659	0.00121711	USA1
YJL045W	6.8322	6.66718	8.90402	7.4678	1.01779	4.58958	4.65623	6.5079	5.25124	0.889009	3.22098	1.37519	1.36563	1.98727	0.872375	1.00687	1.06291	1.03342	1.0344	0.0228885	1.4221	1.92119	0.0811708	0.197427	YJL045W
BDS1	7.54367	4.30495	6.95138	6.26666	1.40806	6.05772	9.51028	7.74617	7.77139	1.40961	21.4415	28.1746	17.9114	22.5091	4.25742	13.3406	12.9819	9.01555	11.7794	1.95979	0.806376	1.9109	0.345666	0.0317453	BDS1
MPA43	8.78875	4.30875	4.02306	5.70685	2.18235	3.51643	5.73947	7.77245	5.67612	1.73809	16.2132	16.4839	7.98506	13.5607	3.94413	9.56685	4.97197	6.8482	7.12901	1.88633	1.00542	1.90219	0.988315	0.105967	MPA43
IST3	3.63964	6.72959	6.03697	5.46873	1.32391	2.02341	4.82684	6.49117	4.44714	1.84361	7.16191	15.3843	14.2854	12.2772	3.64479	6.97289	6.03978	6.36156	6.45807	0.387005	1.22972	1.90107	0.559033	0.088106	IST3
YIL108W	129.002	92.87	99.9248	107.266	15.6374	95.8821	121.07	132.078	116.343	15.1502	105.386	103.987	82.3406	97.2379	10.5494	50.337	51.4305	52.0958	51.2878	0.725107	0.921973	1.89593	0.58713	0.00355572	YIL108W
PHM7	264.156	127.023	139.771	176.983	61.8594	176.476	288.952	302.511	255.98	56.4896	10.4884	12.6541	7.86754	10.3367	1.95705	6.60629	4.68712	5.07159	5.455	0.829079	0.691395	1.8949	0.253207	0.0314301	PHM7
FMP45	272.203	229.293	257.002	252.833	17.7641	215.58	236.64	248.461	233.56	13.5992	22.6621	33.4509	30.5165	28.8765	4.55463	15.4684	14.5149	15.7587	15.2473	0.531261	1.08252	1.89387	0.29006	0.0136589	FMP45
SHG1	7.5847	7.79105	5.39166	6.92247	1.08572	5.62215	3.35291	3.07433	4.01646	1.14107	6.84054	9.92322	5.51289	7.42555	1.84742	5.58881	2.62216	3.56918	3.92672	1.23723	1.72352	1.89103	0.0594683	0.0900679	SHG1
ATG17	1.29738	3.19843	2.15193	2.21592	0.777418	0.480842	1.33822	1.89314	1.2374	0.580959	12.1264	12.5346	5.46937	10.0435	3.23866	5.54469	5.20293	5.23301	5.32687	0.154507	1.79078	1.88543	0.227047	0.108793	ATG17
ERP1	141	131.162	138.431	136.864	4.16599	131.102	126.768	146.676	134.849	8.54852	594.194	575.547	501.673	557.138	39.9517	290.618	306.793	290.99	296.134	7.53885	1.01495	1.88137	0.779296	0.000816013	ERP1
CWC25	3.01281	3.09478	0.713895	2.27383	1.10355	1.67493	4.4395	2.44238	2.85227	1.16525	29.1483	33.3531	19.7086	27.4033	5.70536	13.764	17.0819	12.9624	14.6028	1.78333	0.797199	1.87658	0.637081	0.0388399	CWC25
TDA6	17.1498	12.6172	17.8474	15.8715	2.31869	15.6757	21.173	18.9754	18.608	2.25927	6.08048	13.0613	8.08558	9.0758	2.93468	5.46461	6.08925	2.96015	4.83801	1.35211	0.852936	1.87594	0.297941	0.137227	TDA6
SEC61	287.05	199.893	222.272	236.405	36.9585	224.392	278.443	292.294	265.043	29.2953	679.802	703.951	631.003	671.585	30.3424	372.517	361.717	340.161	358.132	13.4504	0.89195	1.87525	0.438888	0.000181706	SEC61
RTC3	2522.69	2372.48	2463.32	2452.83	61.7707	2561.75	2357.38	2500.39	2473.17	85.6268	56.3734	60.4253	67.5723	61.457	4.62977	37.1057	30.1315	31.2485	32.8286	3.05858	0.991775	1.87206	0.798753	0.00187583	RTC3
YCR013C	19.5833	15.9897	14.8728	16.8153	2.00969	18.1451	15.1683	17.5038	16.9391	1.2792	4.11699	6.06419	4.74466	4.97528	0.811495	1.85	3.12475	3.03805	2.67093	0.581565	0.992692	1.86275	0.944946	0.030959	YCR013C
TSL1	769.295	540.941	550.602	620.28	105.444	623.551	803.4	801.573	742.841	84.3546	100.255	111.241	99.4217	103.639	5.38607	53.9587	51.7246	61.7673	55.8169	4.30528	0.835009	1.85678	0.268597	0.000605705	TSL1
SEC53	256.054	230.252	237.853	241.386	10.8258	209.662	258.222	289.638	252.508	32.8991	1304.61	1255.5	1111.1	1223.74	82.1315	662.552	662.887	651.93	659.123	5.08813	0.955956	1.85662	0.673294	0.000631403	SEC53
YOR012W	4.7157	3.22933	1.86234	3.26912	1.16522	1.45646	4.05346	1.27429	2.2614	1.26935	3.86639	1.58196	1.71379	2.38738	1.0472	1.15826	2.17374	0.528357	1.28678	0.677843	1.44562	1.85531	0.454674	0.280184	YOR012W
COQ6	131.057	133.694	143.493	136.082	5.35008	139.648	117.203	130.423	129.091	9.21129	140.431	151.453	120.387	137.423	12.8599	72.7605	65.4634	84.7616	74.3285	7.9561	1.05415	1.84887	0.405914	0.00412724	COQ6
YKR011C	50.2476	63.5741	50.8197	54.8804	6.15178	53.0869	49.4365	43.4662	48.6632	3.96551	33.9129	30.2182	28.7278	30.9529	2.17963	17.158	14.6175	18.5373	16.7709	1.62349	1.12776	1.84563	0.295896	0.00179736	YKR011C
ROM1	26.3647	30.7443	26.5673	27.8921	2.01852	32.6003	31.6603	32.9342	32.3983	0.539346	6.53875	6.98746	5.52386	6.35003	0.612234	3.87156	3.17881	3.27983	3.4434	0.305549	0.860914	1.84412	0.038025	0.00386483	ROM1
PBI2	154.129	148.061	150.482	150.89	2.4942	142.81	123.021	113.378	126.403	12.2513	72.5458	63.1953	67.4241	67.7217	3.82311	43.1147	34.5367	32.6191	36.7568	4.56337	1.19373	1.84243	0.0503377	0.00181934	PBI2
CYB2	84.4605	130.232	122.64	112.444	20.0287	109.154	75.4565	86.2921	90.3007	14.0457	9.31331	9.95675	8.2563	9.17545	0.701015	4.725	5.06716	5.1729	4.98835	0.191156	1.24522	1.83938	0.269697	0.00123384	CYB2
YLR149C	37.8353	32.4634	36.7397	35.6795	2.31766	39.731	41.322	46.6693	42.5741	2.96769	10.5837	17.1722	11.3237	13.0265	2.94697	7.98107	5.74509	7.58058	7.10225	0.973484	0.838057	1.83414	0.0607204	0.054122	YLR149C
OST2	78.6551	75.6922	69.6457	74.6643	3.7492	74.4131	62.2208	71.1461	69.26	5.15305	121.511	110.822	102.304	111.546	7.85786	62.2278	54.3849	66.2342	60.9489	4.92124	1.07803	1.83015	0.296586	0.00151749	OST2
NQM1	136.388	233.165	220.453	196.669	42.9393	176.921	135.179	150.316	154.139	17.2542	14.3774	16.6675	16.0501	15.6983	0.967424	10.7677	6.51145	8.51382	8.59764	1.7386	1.27592	1.82589	0.263538	0.00724585	NQM1
MUD2	13.3522	17.0916	15.0891	15.1777	1.52788	10.4683	11.6537	13.4886	11.8702	1.2425	36.8845	44.6545	30.3094	37.2828	5.86313	22.2505	18.8905	20.2997	20.4802	1.37762	1.27863	1.82043	0.0763909	0.0168828	MUD2
YGL204C	13.8235	12.015	22.6767	16.1717	4.65857	25.6166	10.1847	24.1365	19.9793	6.9521	14.8212	21.403	11.5933	15.9392	4.08209	12.5365	6.61711	7.14836	8.76731	2.67401	0.809425	1.81802	0.554973	0.106213	YGL204C
YJR107W	11.2088	8.46596	12.108	10.5942	1.54905	10.9965	13.359	18.4404	14.2653	3.10578	50.0046	57.7296	43.6105	50.4482	5.77265	30.8506	27.3534	25.0431	27.749	2.38732	0.742659	1.81802	0.209017	0.00679666	YJR107W
HUT1	24.8823	27.5253	22.6767	25.0281	1.98214	22.7594	31.4943	28.4466	27.5668	3.6199	93.8965	99.8452	78.8344	90.8587	8.8425	51.0078	48.9666	49.967	49.9805	0.833353	0.907908	1.81788	0.433429	0.00287527	HUT1
YDL027C	39.6746	35.726	33.2699	36.2235	2.63829	36.761	41.5689	41.5611	39.9637	2.26465	43.7242	41.7435	40.0726	41.8468	1.49257	22.0207	22.4447	24.5931	23.0195	1.12606	0.90641	1.81788	0.202836	0.000141216	YDL027C
DOA4	19.6564	20.1912	16.3572	18.7349	1.69542	19.297	24.1371	26.3683	23.2674	2.95162	22.8313	21.4307	21.1756	21.8125	0.727879	12.501	11.4068	12.4275	12.1118	0.499363	0.805199	1.80094	0.132802	0.000100055	DOA4
DPM1	404.301	388.279	382.627	391.736	9.18001	349.111	313.979	324.473	329.187	14.7251	823.239	866.32	808.346	832.635	24.5824	441.051	486.901	465.774	464.575	18.7372	1.19001	1.79225	0.00699378	7.28835e-05	DPM1
ARR3	2.67805	1.10037	1.90372	1.89405	0.644125	0.496276	1.18387	2.38811	1.35608	0.781879	1.75658	1.88664	0.389305	1.34418	0.67728	0.789333	1.29619	0.180033	0.755186	0.456309	1.3967	1.77993	0.494416	0.365416	ARR3
HSP30	15732.4	12172.4	11222.8	13042.5	1941.14	10959.5	15342.9	14672.8	13658.4	1927.92	14.9547	23.2734	13.4942	17.2408	4.30719	16.08	5.63017	7.44459	9.71826	4.55901	0.954909	1.77406	0.766144	0.165087	HSP30
OYE2	1282.06	1146.63	1114.53	1181.07	72.6011	1113.98	1224.17	1345.2	1227.78	94.4309	447.962	508.213	449.415	468.53	28.0663	264.075	255.465	273.47	264.337	7.35269	0.961956	1.77247	0.608727	0.000572335	OYE2
SPF1	126.657	73.1142	76.5089	92.0934	24.4795	85.2067	120.589	120.536	108.778	16.6671	405.657	370.195	317.282	364.378	36.3123	219.714	197.352	201.651	206.239	9.68861	0.846621	1.76677	0.470222	0.00400171	SPF1
YEF1	8.5282	4.71704	4.1452	5.79681	1.94544	4.6601	7.08888	9.3953	7.04809	1.93335	8.96442	7.26236	7.31125	7.84601	0.791087	4.67274	3.47754	5.29209	4.48079	0.753119	0.822466	1.75103	0.553949	0.0120887	YEF1
YDR170W-A	0.983775	1.01054	0.874157	0.956158	0.0590034	1.82306	1.81204	1.19627	1.61046	0.292908	2.01649	3.21773	1.96639	2.4002	0.578444	1.4498	1.02033	1.65336	1.37449	0.263864	0.593719	1.74625	0.0363315	0.0846418	YDR170W-A
RRI2	5.20479	3.96668	2.1881	3.78653	1.23813	3.88916	6.06136	7.34984	5.76679	1.42809	10.5997	7.26577	7.93225	8.59923	1.44045	4.57746	5.45621	4.74049	4.92472	0.381669	0.656609	1.74613	0.212549	0.025186	RRI2
SEC12	5.0554	2.83251	3.81147	3.89979	0.909636	4.68413	6.09491	5.02966	5.26957	0.60041	34.1013	33.3017	29.3959	32.2663	2.05576	20.8266	15.7297	19.1552	18.5705	2.1215	0.74006	1.7375	0.150151	0.00279863	SEC12
HXT9	1.90953	0.98074	0.904938	1.26507	0.456751	0.707718	0.984819	1.23839	0.976976	0.216718	0.313123	0.7687	0.97155	0.684458	0.275323	0.281408	0.264063	0.641842	0.395771	0.174142	1.29488	1.72943	0.465487	0.278383	HXT9
GND2	91.741	108.7	147.007	115.816	23.1167	94.9921	80.8836	93.4546	89.7768	6.3197	12.4462	12.8418	9.75435	11.6808	1.37174	6.48438	6.69317	7.09906	6.75887	0.255205	1.29005	1.72822	0.199193	0.00755046	GND2
IKS1	12.3399	13.176	9.81072	11.7755	1.43065	11.885	12.6805	15.5318	13.3658	1.56567	15.043	14.2164	10.2673	13.1756	2.08394	9.33197	7.40958	6.22164	7.6544	1.28154	0.881022	1.72131	0.348752	0.0331652	IKS1
SFB3	32.5384	30.3089	26.8056	29.8843	2.35956	29.1763	35.0577	41.9775	35.4038	5.23181	156.626	155.752	131.136	147.838	11.8154	88.8573	82.1707	87.1039	86.044	2.83079	0.844097	1.71817	0.245414	0.00197964	SFB3
ICS2	15.676	13.0561	9.53719	12.7564	2.51511	9.02894	17.1684	14.4253	13.5409	3.38126	3.12634	4.26389	2.77152	3.38725	0.636576	1.87312	2.05061	1.99372	1.97249	0.0739992	0.942069	1.71725	0.805361	0.0354578	ICS2
SIP18	295.557	611.374	771.007	559.312	197.562	649.455	408.545	387.973	481.991	118.713	3.33476	1.36444	4.92715	3.20879	1.45719	0.999	1.87485	2.73425	1.86936	0.708422	1.16042	1.71651	0.659933	0.307287	SIP18
EMP46	5.36213	8.76275	9.5293	7.88472	1.81099	6.77501	7.54216	8.69379	7.67032	0.788564	7.99344	9.56643	8.32633	8.62873	0.676838	6.64503	2.86494	5.5709	5.02696	1.59043	1.02795	1.71649	0.885432	0.0420968	EMP46
YDR210W	14.2712	32.2509	35.5069	27.343	9.33823	27.7686	19.9778	27.7661	25.1708	3.67204	21.0617	25.8526	22.8205	23.2449	1.97879	11.5674	11.8411	17.2689	13.5591	2.62559	1.0863	1.71434	0.774769	0.0140733	YDR210W
YPL247C	51.7468	40.8227	38.9918	43.8538	5.63103	39.6997	52.0032	65.2732	52.3254	10.4428	31.5657	37.7045	29.4877	32.9193	3.48837	18.9124	21.0384	17.6717	19.2075	1.39018	0.838097	1.71388	0.369709	0.00667993	YPL247C
CIN5	33.7109	37.6392	30.3888	33.913	2.96342	27.1611	39.1456	35.0515	33.7861	4.97382	2.40343	3.68768	2.39699	2.82937	0.606926	2.97	0.506716	1.47797	1.65156	1.0131	1.00376	1.71315	0.976756	0.231237	CIN5
BDH2	354.445	402.736	511.238	422.806	65.5648	438.047	377.57	392.721	402.78	25.6936	29.1459	30.8142	27.3468	29.1023	1.41589	17.2077	16.8647	16.9201	16.9975	0.150343	1.04972	1.71216	0.708108	0.000274368	BDH2
IRC10	6.09748	3.79598	2.18912	4.02753	1.60396	5.82089	10.2101	11.0843	9.03845	2.30298	2.42391	2.60337	0.537202	1.85483	0.934577	1.49765	0.63879	1.11792	1.08479	0.35141	0.445599	1.70985	0.0650068	0.336712	IRC10
ERD2	229.741	234.978	277.446	247.388	21.3612	248.042	242.639	245.393	245.358	2.20607	409.873	354.259	336.121	366.751	31.378	199.437	218.846	228.02	215.434	11.9157	1.00827	1.70238	0.900107	0.00310443	ERD2
RET3	78.2062	90.3024	83.1876	83.8987	4.96377	81.9836	86.6404	77.2822	81.9687	3.82048	210.617	207.395	187.128	201.713	10.397	122.404	117.622	115.51	118.512	2.88389	1.02355	1.70205	0.685499	0.000401438	RET3
AAD4	5.91607	4.38896	5.06217	5.1224	0.624892	4.87253	5.3274	8.2597	6.15321	1.50104	4.85057	6.94626	4.30006	5.36563	1.14005	4.60145	1.36353	3.53519	3.16672	1.34731	0.832475	1.69438	0.420619	0.152867	AAD4
MBR1	48.8075	41.6157	40.0621	43.4951	3.80962	55.2728	58.7581	43.9629	52.6646	6.3154	3.40015	4.17359	4.40545	3.99306	0.429805	1.88047	1.54399	3.64566	2.35671	0.921722	0.825889	1.69434	0.153537	0.0852125	MBR1
IMA3	6.43414	5.66502	5.22717	5.77544	0.498893	5.96163	4.4696	7.30232	5.91118	1.157	0.602895	1.85009	1.06894	1.17398	0.514555	1.08366	0.254217	0.741491	0.693123	0.340342	0.977037	1.69375	0.886283	0.3322	IMA3
SLM5	3.52004	4.97173	5.21303	4.56827	0.747726	5.50384	6.64574	7.84734	6.66564	0.956833	12.8069	12.399	11.3534	12.1865	0.61213	7.94337	6.84528	6.80326	7.1973	0.527824	0.685346	1.6932	0.0710102	0.000948729	SLM5
PIR3	3619.81	3684.46	4586.62	3963.63	441.313	3498.55	3105.74	2976.8	3193.7	221.899	103.385	118.531	112.69	111.535	6.23711	65.4559	69.4729	62.8485	65.9258	2.72471	1.24108	1.69183	0.0922075	0.000691755	PIR3
SPP382	0.917866	1.41426	0.906214	1.07945	0.236795	0.708716	0.225419	1.36415	0.766096	0.466653	9.90866	10.4691	6.78265	9.05346	1.62192	5.29794	5.92335	4.83346	5.35158	0.446562	1.40902	1.69173	0.44478	0.0358027	SPP382
DFR1	9.20897	6.83187	9.6982	8.57968	1.25192	9.00671	9.42347	16.5898	11.6733	3.48062	63.3396	66.4201	57.6383	62.466	3.63796	46.3687	33.252	31.2977	36.9728	6.69163	0.734982	1.68951	0.302391	0.00908094	DFR1
ACB1	158.994	170.916	192.752	174.221	13.9781	194.14	140.752	165.86	166.917	21.8082	429.477	451.507	461.36	447.448	13.3288	254.291	284.636	258.511	265.812	13.4212	1.04375	1.68332	0.710464	0.000170214	ACB1
HXT11	1.33667	0.588444	0.904938	0.94335	0.306667	2.30008	1.40688	1.54799	1.75165	0.392055	0.469685	1.15305	0.832757	0.818498	0.279165	0.422113	0.396095	0.641842	0.486683	0.110227	0.538549	1.68179	0.0832522	0.192983	HXT11
ALG6	27.0655	20.2382	18.6268	21.9768	3.65791	23.6027	36.5098	36.2997	32.1374	6.03553	176.386	179.055	132.934	162.791	21.1408	102.943	97.4233	90.3054	96.8905	5.17294	0.68384	1.68016	0.111446	0.0128261	ALG6
GAS4	1.37874	1.18021	1.36124	1.30673	0.0897482	0.851661	1.86233	1.30398	1.33933	0.413361	0.565214	0.462523	0.334044	0.453927	0.0945705	0.338644	0.317771	0.154477	0.270297	0.0823393	0.975664	1.67936	0.918472	0.107105	GAS4
MRL1	15.3322	22.4574	19.5106	19.1001	2.9233	19.2047	21.7559	20.9457	20.6354	1.06436	35.1518	36.5757	27.2412	32.9895	4.10606	22.1768	17.6687	19.0872	19.6442	1.88207	0.925597	1.67935	0.52366	0.0139364	MRL1
ATH1	45.2817	39.5274	36.5783	40.4624	3.61413	46.0192	49.5158	54.1194	49.8848	3.31716	16.7289	16.1211	13.7895	15.5465	1.26691	10.3527	8.0439	9.38487	9.26048	0.946648	0.811118	1.6788	0.0531899	0.00492482	ATH1
ALG12	24.168	23.2108	21.4169	22.9319	1.14033	22.2111	31.7038	32.4943	28.8031	4.67241	197.992	175.4	159.954	177.782	15.6199	110.614	99.4484	108.577	106.213	4.85515	0.796161	1.67382	0.159356	0.00346698	ALG12
SPR1	1.21593	1.24901	0.864357	1.10977	0.174056	0.901309	0.537518	1.18286	0.873895	0.264171	2.19327	1.22372	0.883793	1.43359	0.554808	1.25435	0.504443	0.817413	0.858735	0.307539	1.26991	1.66942	0.351167	0.269232	SPR1
EDS1	2.94732	2.6642	3.49188	3.03447	0.343471	2.1847	2.60579	3.24943	2.67997	0.437831	1.35324	1.42377	0.428448	1.06848	0.453489	0.955565	0.489091	0.475521	0.640059	0.223165	1.13227	1.66935	0.418585	0.296782	EDS1
FAT3	9.82072	5.19231	9.23976	8.08426	2.05863	6.15555	11.4919	8.07841	8.57527	2.20669	2.013	0.581387	0.734808	1.10973	0.641769	0.53209	0.299576	1.16506	0.665575	0.365722	0.942741	1.66733	0.829307	0.443029	FAT3
TYE7	574.622	1069.1	1035.93	893.217	225.687	961.939	603.164	550.741	705.281	182.742	66.3907	72.5211	72.0848	70.3322	2.79273	48.7184	42.6335	35.7075	42.3531	5.31535	1.26647	1.66061	0.41185	0.00274618	TYE7
YGR011W	2.98517	7.1549	7.07346	5.73784	1.94672	1.84396	5.1319	4.83995	3.93861	1.48592	4.07922	13.0185	13.0185	10.0388	4.21403	6.5989	6.19216	5.35143	6.04749	0.519448	1.45682	1.65999	0.357486	0.254469	YGR011W
SBH1	67.9516	57.7195	71.2175	65.6295	5.74996	42.3778	51.0275	58.2641	50.5565	6.4941	144.64	176.227	117.777	146.215	23.8882	77.0313	80.4151	107.174	88.2067	13.4826	1.29814	1.65764	0.0698741	0.0403109	SBH1
IGD1	244.038	227.372	209.142	226.85	14.2508	233.807	227.91	227.441	229.719	2.89688	8.62048	9.46757	10.8598	9.64929	0.9232	6.52408	5.73933	5.20809	5.82383	0.540564	0.987512	1.65686	0.794097	0.00719586	IGD1
MPD2	11.3143	14.8282	12.4803	12.8743	1.46135	7.59142	9.77329	16.7628	11.3759	3.91194	45.1033	38.4793	40.5515	41.378	2.76668	29.3232	25.6274	20.1954	25.0487	3.7488	1.13172	1.65191	0.638539	0.00772541	MPD2
YJR020W	1.95426	1.00371	3.473	2.14366	1.01694	0.905369	0.719919	1.58425	1.06985	0.371534	2.40343	1.96677	3.5511	2.64043	0.668158	1.44	2.70248	0.656876	1.59979	0.842724	2.00371	1.65049	0.233376	0.243001	YJR020W
IMA1	23.7144	24.5484	20.4731	22.912	1.75785	21.1212	27.0885	30.5505	26.2534	3.89453	4.82316	6.10531	1.87065	4.26637	1.77306	3.38644	1.77952	2.59522	2.58706	0.656049	0.872724	1.64912	0.330793	0.277405	IMA1
GPX1	100.714	91.517	94.8461	95.6924	3.80202	99.8978	109.878	114.618	108.131	6.13495	4.23462	1.9492	1.87701	2.68694	1.09477	0.475714	2.67835	1.73603	1.63003	0.902342	0.884967	1.6484	0.0714205	0.351517	GPX1
YOL057W	22.0883	25.3494	21.6575	23.0317	1.64823	23.9948	23.457	31.2433	26.2317	3.55052	142.258	141.044	117.809	133.704	11.2503	80.9302	81.3136	81.1057	81.1165	0.156704	0.87801	1.64829	0.31199	0.00271567	YOL057W
YFR052C-A	598.663	585.459	558.098	580.74	16.8935	537.949	520.989	591.344	550.094	29.979	46.2072	63.1389	57.1936	55.5132	7.01373	34.4753	31.6151	35.0269	33.7058	1.4954	1.05571	1.64699	0.276337	0.0126408	YFR052C-A
NCE103	408.928	488.306	417.918	438.384	35.4904	512.439	519.782	609.936	547.386	44.3313	177.454	164.225	188.208	176.629	9.80847	116.64	91.2088	114.953	107.601	11.6113	0.800869	1.64152	0.0532875	0.00302129	NCE103
YBL029C-A	212.356	313.126	285.408	270.297	42.5045	271.868	180.851	181.405	211.375	42.7758	36.5069	57.4502	37.3426	43.7666	9.68183	34.4918	22.8929	23.0252	26.8033	5.43685	1.27876	1.63288	0.239182	0.096838	YBL029C-A
PTR2	69.7251	26.2799	10.4594	35.4881	25.0559	31.718	73.6721	85.8811	63.7571	23.1968	18.1695	23.7531	13.7502	18.5576	4.09289	16.8602	7.47447	9.81059	11.3818	3.98952	0.556615	1.63047	0.306657	0.150467	PTR2
SEC72	28.513	51.1117	47.6911	42.4386	9.94543	39.8876	33.3649	42.6032	38.6186	3.87681	76.5506	76.5214	65.018	72.6967	5.42963	39.548	51.7999	42.4701	44.606	5.22486	1.09892	1.62975	0.639401	0.00620353	SEC72
GLC3	227.692	229.619	268.668	241.993	18.8783	267.847	242.453	260.784	257.028	10.7016	24.723	25.3922	25.0481	25.0544	0.273242	12.4698	16.9135	16.7545	15.3793	2.05835	0.941503	1.6291	0.382644	0.00274668	GLC3
CTT1	86.6919	105.475	108.644	100.27	9.68819	107.815	105.744	145.085	119.548	18.0776	30.9586	40.9091	38.227	36.6982	4.20362	26.2615	16.5173	24.8656	22.5481	4.30234	0.838747	1.62755	0.254518	0.0291906	CTT1
HSP42	2870.47	3337.03	2031.07	2746.19	540.349	2491.28	2878.28	2953.7	2774.42	202.563	78.2842	96.0917	114.478	96.2845	14.7765	63.1283	51.4586	63.0234	59.2034	5.4766	0.989824	1.62633	0.948159	0.029168	HSP42
TYW3	8.31272	2.84629	6.09677	5.75193	2.24494	3.66774	4.37469	8.98512	5.67585	2.35774	29.2096	35.854	23.305	29.4562	5.12605	21.5842	15.3272	17.563	18.1582	2.58884	1.0134	1.6222	0.97522	0.0497018	TYW3
PYK2	46.8501	32.5226	44.3544	41.2424	6.24941	41.2291	50.9098	58.2704	50.1364	6.97852	51.5672	55.3313	35.1412	47.3465	8.76624	32.9453	25.7375	28.9064	29.1964	2.9497	0.822603	1.62165	0.250503	0.0500653	PYK2
MIX23	13.2135	23.7528	18.2641	18.4102	4.30388	14.2837	15.4143	13.3897	14.3626	0.828415	32.5013	25.4881	20.4089	26.1327	4.95769	13.7933	19.4147	15.1748	16.1276	2.39176	1.28182	1.62037	0.261585	0.0619439	MIX23
PGM2	484.08	588.529	612.973	561.861	55.8975	629.775	587.136	660.215	625.709	29.9727	122.782	127.348	112.581	120.904	6.17317	73.8909	64.3369	85.705	74.6443	8.73977	0.897959	1.61973	0.227655	0.00362328	PGM2
PEX27	8.05547	8.57016	7.49874	8.04146	0.437516	7.99703	8.90255	11.1948	9.36479	1.34578	6.60466	6.65935	4.18219	5.8154	1.15507	5.08774	2.98384	2.70765	3.59308	1.06289	0.85869	1.6185	0.25655	0.115824	PEX27
SGF11	4.33845	1.11412	3.85503	3.10253	1.4198	4.01984	5.59377	7.03407	5.54923	1.23096	16.8961	18.5564	8.67178	14.7081	4.32182	7.1928	14.2488	5.83306	9.09157	3.68875	0.559093	1.61778	0.139378	0.234675	SGF11
COS3	183.813	177.966	192.414	184.731	5.93375	169.256	173.701	56.4576	133.138	54.2519	120.754	126.103	138.375	128.411	7.37662	84.1263	73.8098	80.3964	79.4442	4.26519	1.38751	1.61636	0.252219	0.00124691	COS3
LDB17	35.0515	19.7009	18.2827	24.345	7.59272	23.6942	35.4077	35.9209	31.6743	5.64667	25.4852	22.6298	21.4711	23.1954	1.68682	17.381	12.499	13.1896	14.3565	2.15712	0.768606	1.61567	0.334863	0.0103012	LDB17
RIM4	81.7257	60.8553	50.7526	64.4445	12.8969	72.7681	86.2905	99.2552	86.1046	10.8141	3.23824	3.05758	2.76031	3.01871	0.197042	1.67899	2.10067	1.83815	1.8726	0.173865	0.748445	1.61204	0.142878	0.00350802	RIM4
YMR119W-A	13.0153	15.152	13.3641	13.8438	0.935934	16.8833	7.03217	11.2545	11.7233	4.03536	19.2082	23.5776	17.6589	20.1482	2.50605	12.1478	10.7991	14.5826	12.5099	1.56569	1.18088	1.61059	0.509184	0.0216627	YMR119W-A
POX1	6.66117	8.92486	5.14691	6.91098	1.55243	5.36694	8.00177	6.80868	6.7258	1.07726	0.831094	0.87441	0.421011	0.708838	0.204291	0.426809	0.700878	0.194695	0.440794	0.206885	1.02753	1.60809	0.896467	0.262283	POX1
GDB1	180.651	101.191	98.9885	126.944	37.9875	139.073	199.284	211.834	183.397	31.7579	23.4902	26.5609	21.491	23.8473	2.08516	14.4553	13.9058	16.1291	14.8301	0.945568	0.69218	1.60804	0.182165	0.00509073	GDB1
MAL11	23.9072	11.5565	4.99842	13.4874	7.83927	11.0757	17.4846	20.0933	16.2179	3.78879	2.88256	3.53826	1.66102	2.69395	0.777902	1.42483	2.18783	1.41809	1.67691	0.361281	0.831637	1.60649	0.680336	0.168864	MAL11
TMA64	6.32371	6.88944	8.85432	7.35582	1.08448	7.4573	8.04758	9.7868	8.43056	0.98882	41.9497	42.2351	43.5957	42.5935	0.718176	27.1107	23.8496	28.5985	26.5196	1.98324	0.872519	1.60611	0.358871	0.000420351	TMA64
TMA17	232.006	359.322	337.847	309.725	55.6505	267.546	224.915	239.904	244.121	17.6575	73.0262	87.469	76.2239	78.9064	6.19381	44.4588	47.6782	55.5299	49.2223	4.64978	1.26873	1.60306	0.187242	0.005616	TMA17
ALG7	18.1171	18.1138	17.744	17.9916	0.175091	14.3246	21.713	24.6741	20.2372	4.35212	125.369	127.632	112.545	121.849	6.64308	80.988	74.9939	72.2637	76.0818	3.64381	0.889037	1.60155	0.506332	0.00103076	ALG7
HXT5	135.531	136.588	171.407	147.842	16.6687	141.847	156.184	127.96	141.997	11.5229	23.9938	24.8499	20.0742	22.9726	2.0791	17.5204	11.1289	14.5089	14.3861	2.61075	1.04116	1.59687	0.704209	0.0219946	HXT5
FUS1	2.11425	3.04048	0.751469	1.96874	0.940135	1.37129	1.71349	1.88535	1.65671	0.21367	0.866735	0.638336	0.614693	0.706588	0.113652	0.467368	0.292374	0.568524	0.442755	0.114073	1.18834	1.59589	0.670929	0.0813944	FUS1
COS8	358.603	254.614	223.027	278.748	57.92	152.586	212.747	385.769	250.367	98.8435	102.196	100.012	96.376	99.528	2.40058	56.6972	81.0798	49.4359	62.4043	13.5342	1.11336	1.59489	0.74375	0.0187863	COS8
BFR1	31.7784	32.1699	37.1044	33.6842	2.42366	28.5912	26.128	33.6022	29.4405	3.10987	294.347	282.97	305.127	294.148	9.04687	183.086	175.941	197.067	185.365	8.7738	1.14415	1.58686	0.202622	0.000258524	BFR1
YGR137W	431.242	411.779	529.425	457.482	51.4881	434.143	327.955	412.196	391.431	45.7701	48.3763	41.9157	49.8233	46.7051	3.43776	33.8861	31.1975	23.3322	29.4719	4.47802	1.16874	1.58473	0.246623	0.0124767	YGR137W
SHU1	1.43657	0.737828	2.553	1.5758	0.747553	1.33107	2.11685	2.91145	2.11979	0.64519	8.83381	12.289	5.7429	8.95525	2.67382	4.23417	5.95978	6.76017	5.65137	1.05404	0.743376	1.58461	0.479453	0.179341	SHU1
UBC7	205.162	183.897	170.303	186.454	14.3454	181.014	186.78	220.874	196.223	17.5894	101.248	84.1681	106.854	97.4234	9.64824	65.4766	53.3089	65.8855	61.557	5.83466	0.950216	1.58265	0.575617	0.0108343	UBC7
DAD1	5.70848	3.51828	6.76322	5.32999	1.35151	7.40497	10.9352	18.5107	12.2836	4.63307	18.7215	13.7881	8.29835	13.6026	4.25725	11.7777	7.10468	6.90757	8.59665	2.25077	0.433911	1.58232	0.111244	0.215476	DAD1
GAL83	44.8894	52.7741	41.5016	46.3884	4.72248	52.4118	47.6025	43.1215	47.7119	3.79352	97.6496	97.4043	82.7949	92.6163	6.94545	54.8733	58.8469	61.9239	58.548	2.88615	0.972259	1.58189	0.772743	0.00305066	GAL83
SEC63	38.2228	43.4574	45.285	42.3217	2.9929	41.9238	40.798	44.4926	42.4048	1.5462	222.853	216.503	207.178	215.511	6.43786	139.017	132.03	137.81	136.286	3.04953	0.998042	1.58132	0.973864	9.54598e-05	SEC63
YKL023C-A	2.85424	1.46595	8.45402	4.25807	3.02063	1.32232	6.30877	2.31384	3.31497	2.15528	18.7215	34.4701	33.1934	28.795	7.14211	15.7737	17.7617	21.1065	18.214	2.20046	1.2845	1.58093	0.737446	0.115814	YKL023C-A
JID1	46.6886	51.648	39.146	45.8275	5.14008	46.5875	55.8319	51.2416	51.2203	3.77402	5.00583	3.97586	3.65457	4.21209	0.576382	2.11709	2.97989	2.89721	2.66473	0.388711	0.894714	1.58068	0.297751	0.0345909	JID1
GPD1	566.101	568.713	606.775	580.53	18.5886	602.463	592.809	625.35	606.874	13.646	665.819	705.612	689.398	686.943	16.3381	414.687	443.65	445.478	434.605	14.1039	0.95659	1.58062	0.181468	7.83686e-05	GPD1
GFA1	172.964	147.567	147.651	156.061	11.9525	146.265	165.387	192.751	168.134	19.077	362.52	370.946	325.549	353.005	19.717	212.934	226.653	231.027	223.538	7.70773	0.92819	1.57917	0.4904	0.000983091	GFA1
STV1	33.354	22.6325	30.2865	28.7576	4.50853	34.2882	46.0991	56.9396	45.7756	9.25024	115.974	119.936	91.7522	109.221	12.4577	73.7309	66.6612	67.1031	69.1651	3.23356	0.628231	1.57913	0.0794851	0.011679	STV1
SEC66	25.1504	27.9876	26.6935	26.6105	1.15974	23.7889	22.7766	29.3086	25.2914	2.87053	104.822	108.628	85.6895	99.7133	10.0373	66.793	56.1548	66.573	63.1736	4.96383	1.05216	1.5784	0.57929	0.00991973	SEC66
YPS6	74.3907	44.1092	55.652	58.0506	12.4782	49.314	68.6225	78.2834	65.4066	12.0433	21.3227	27.3903	15.3859	21.3663	4.90088	13.5181	14.2182	12.875	13.5371	0.548507	0.887534	1.57835	0.58092	0.0881125	YPS6
RNY1	17.9522	22.0263	22.1554	20.7113	1.95168	21.9474	22.4118	23.4469	22.602	0.626767	12.0614	15.5578	11.5986	13.0726	1.76743	8.08386	6.55119	10.2246	8.28656	1.5065	0.916346	1.57757	0.262072	0.0434825	RNY1
YJL163C	27.8956	22.8435	31.2008	27.3133	3.43663	34.3422	32.913	44.5955	37.2835	5.20314	15.8341	11.9757	10.6341	12.8147	2.20422	7.76201	7.8231	8.78631	8.12381	0.469121	0.732583	1.57742	0.0865646	0.042234	YJL163C
CTF18	1.46174	0.600604	1.55864	1.20699	0.430604	1.48983	1.61545	1.30348	1.46959	0.128163	23.1306	23.6847	21.0367	22.6173	1.14035	13.7867	12.6337	16.6069	14.3425	1.66897	0.821315	1.57695	0.454924	0.00442403	CTF18
TPK1	26.434	20.7148	22.2778	23.1422	2.41353	31.8153	34.7352	38.4399	34.9968	2.71081	26.1419	30.9914	22.9768	26.7034	3.29592	14.6587	15.451	20.7015	16.9371	2.68144	0.661266	1.57662	0.00988846	0.0313569	TPK1
RIB1	32.6011	28.336	25.626	28.8543	2.87107	22.9456	24.4814	26.9368	24.7879	1.64376	50.8889	69.7207	51.493	57.3675	8.7385	40.6529	33.162	35.403	36.406	3.13931	1.16405	1.57577	0.157156	0.0331343	RIB1
MZM1	9.62156	12.5788	13.4719	11.8907	1.64546	10.5359	12.8889	9.92711	11.1173	1.27712	22.2318	27.2889	13.9867	21.1691	5.48231	12.8903	13.3054	14.1122	13.436	0.507323	1.06957	1.57556	0.627245	0.117941	MZM1
HSP78	966.801	944.258	785.091	898.717	80.8707	839.488	964.247	1107.95	970.562	109.691	107.873	104.45	113.397	108.574	3.6859	68.306	61.6021	76.954	68.954	6.2841	0.925975	1.57458	0.49736	0.00153749	HSP78
YRM1	10.6118	8.49393	7.18431	8.76336	1.41219	10.9818	11.0677	13.9653	12.0049	1.38666	27.7968	24.9657	22.9391	25.2338	1.99218	16.5527	15.3418	16.2132	16.0359	0.509983	0.729979	1.57358	0.0814685	0.00319649	YRM1
ERV25	209.248	210.737	269.125	229.703	27.8819	227.064	216.363	204.884	216.104	9.05689	541.532	483.476	524.323	516.444	24.3472	319.68	322.969	342.211	328.287	9.93701	1.06293	1.57315	0.547606	0.00053687	ERV25
KCH1	3.04911	3.80322	2.83838	3.23024	0.414195	3.22879	3.04881	3.00148	3.09303	0.0979207	25.1781	22.7955	18.0464	22.0067	2.96446	14.7643	15.059	12.1522	13.9919	1.30638	1.04436	1.57282	0.672107	0.024922	KCH1
DIA3	35.1516	15.2033	16.7134	22.3561	9.06876	22.0705	43.4484	44.994	36.8377	10.461	4.17142	3.95659	2.68945	3.60582	0.653883	3.4081	1.91882	1.55465	2.29386	0.801793	0.606882	1.57194	0.213158	0.147381	DIA3
YOL163W	7.65609	5.24292	12.0942	8.33108	2.83746	11.2319	6.58091	9.30979	9.04087	1.90826	5.7541	5.13673	0.463732	3.78485	2.36188	3.29082	2.64684	1.2867	2.40812	0.835409	0.921491	1.5717	0.783699	0.480464	YOL163W
SDS24	589.963	500.088	504.756	531.603	41.3112	523.797	571.334	568.52	554.55	21.7761	67.7058	84.3474	67.9349	73.3294	7.79148	44.3495	47.0132	48.7469	46.7032	1.80855	0.958619	1.57011	0.525349	0.00925551	SDS24
RER2	19.6515	22.5153	15.6709	19.2792	2.80661	21.3598	19.7689	23.8962	21.675	1.69964	70.0262	77.5879	54.9368	67.517	9.41592	46.7824	44.4215	37.8539	43.0193	3.7775	0.88947	1.56946	0.360133	0.0269073	RER2
TDH2	4181.13	4131.61	3807.18	4039.98	165.846	3334.17	3906.28	3781.08	3673.84	245.562	9569.67	9391.96	8916.33	9292.65	275.814	5809.92	5928.35	6027.49	5921.92	88.9408	1.09966	1.5692	0.155487	7.99755e-05	TDH2
AAD6	137.486	63.2904	52.4864	84.4209	37.781	67.4691	144.065	128.793	113.442	33.1004	7.09746	12.2992	7.7724	9.05636	2.30954	4.50253	5.63334	7.18863	5.77484	1.10115	0.744175	1.56825	0.459748	0.143912	AAD6
SPC2	28.4786	38.5896	38.0478	35.0387	4.64394	37.0544	27.6787	35.858	33.5304	4.16649	92.9014	103.667	83.2385	93.2691	8.34403	63.8467	59.0734	55.8051	59.5751	3.30208	1.04498	1.56557	0.749636	0.00604603	SPC2
TRK2	7.19013	7.63611	6.49725	7.10783	0.468564	6.32334	5.56684	6.32276	6.07098	0.356483	24.4799	26.1237	20.7272	23.777	2.25849	16.7024	15.5886	13.4357	15.2422	1.35592	1.17079	1.55994	0.0674446	0.0101687	TRK2
AGX1	21.917	15.2975	14.6478	17.2874	3.28434	15.8815	23.1866	26.8789	21.9823	4.56971	28.3369	34.4999	31.6563	31.4977	2.51856	21.7399	18.457	20.4006	20.1992	1.34776	0.786425	1.55935	0.303441	0.00501241	AGX1
SUE1	17.8149	13.4556	9.93246	13.7343	3.22402	9.70976	16.9859	16.141	14.2789	3.24922	3.43679	1.05464	0.761685	1.75104	1.19799	1.93043	1.08687	0.352238	1.12318	0.644808	0.961861	1.559	0.874547	0.549591	SUE1
YGL117W	22.0184	23.0363	13.5264	19.5271	4.26339	24.5573	26.4367	39.3352	30.1098	6.56838	34.7685	47.6016	43.5664	41.9788	5.35803	30.3456	23.4004	27.1369	26.9609	2.8381	0.64853	1.55702	0.128566	0.0248329	YGL117W
RTR2	5.50565	5.08989	5.21832	5.27129	0.173814	3.57092	4.0564	6.69486	4.77406	1.3726	6.7711	5.54089	6.40279	6.23826	0.51553	5.27391	3.04544	3.70118	4.00684	0.935091	1.10415	1.5569	0.63803	0.0417461	RTR2
TSA1	4296.61	4189.55	4783.9	4423.35	258.664	4045.35	3613.44	3932.12	3863.63	182.854	8609.22	7506.79	8133.94	8083.32	451.486	5041.86	5128.52	5408.9	5193.09	156.649	1.14487	1.55655	0.066849	0.00102588	TSA1
SEC24	92.8999	65.1406	65.1516	74.3974	13.0833	67.2141	78.9628	87.9258	78.0343	8.48097	312.252	330.881	296.373	313.169	14.1028	198.377	198.77	208.043	201.73	4.46651	0.953394	1.55241	0.758044	0.000439655	SEC24
MED11	4.10838	12.6605	4.86747	7.2121	3.86501	9.136	6.05387	5.99494	7.0616	1.46702	30.316	39.6929	24.4864	31.4985	6.26406	20.5855	19.3166	20.9902	20.2974	0.712943	1.02131	1.55185	0.961408	0.0658748	MED11
TPO4	190.136	162.56	190.026	180.907	12.9734	210.737	239.491	257.516	235.915	19.2642	73.9711	68.3049	57.0952	66.4571	7.01238	37.4171	50.2232	40.8756	42.8386	5.4092	0.766834	1.55134	0.0285835	0.0195786	TPO4
YOR292C	43.3845	37.3769	38.9649	39.9088	2.54176	35.3357	41.5022	47.6501	41.496	5.02736	18.0723	19.3663	13.4781	16.9722	2.52655	12.1169	9.91855	10.8194	10.9516	0.902332	0.96175	1.54975	0.710643	0.0337392	YOR292C
RPR2	11.9681	8.45195	6.2035	8.87453	2.37229	14.5546	15.9822	16.9788	15.8385	0.994874	17.1721	21.8311	13.5921	17.5318	3.37314	11.0234	11.8956	11.0627	11.3272	0.402197	0.560313	1.54775	0.0186426	0.0611336	RPR2
XBP1	60.7584	32.1513	31.5304	41.48	13.6342	30.0868	53.7673	48.8477	44.2339	10.2032	12.7627	12.9706	12.5308	12.7547	0.179663	7.15333	9.14277	8.43903	8.24505	0.823688	0.937742	1.54695	0.830319	0.00163671	XBP1
SWP1	163.259	105.201	92.2343	120.231	30.882	109.25	158.43	163.597	143.759	24.4926	324.103	320.62	271.388	305.371	24.0714	197.155	203.816	191.81	197.594	4.91128	0.836339	1.54545	0.446107	0.00343327	SWP1
PMT5	17.6395	10.0331	10.5357	12.7361	3.47331	11.8866	14.8222	17.0179	14.5756	2.10208	43.7464	39.6129	34.9669	39.442	3.58626	25.0287	24.5948	27.1465	25.59	1.11476	0.873798	1.54131	0.556545	0.00644397	PMT5
THI21	5.30517	3.43117	2.56071	3.76568	1.14512	2.00264	2.1715	6.05287	3.409	1.87077	8.69939	6.5256	5.99827	7.07442	1.16902	5.21217	4.48333	4.09477	4.59676	0.463177	1.10463	1.539	0.829395	0.0494846	THI21
YHL049C	1.99377	1.22881	1.88972	1.7041	0.338756	1.10841	1.17516	3.23257	1.83871	0.98598	6.53875	4.41438	2.02883	4.32732	1.8422	3.81971	2.2057	2.41257	2.81266	0.71708	0.92679	1.53851	0.863992	0.339502	YHL049C
ECM13	10.9302	9.93208	9.96133	10.2745	0.463777	8.56942	11.4601	9.54234	9.85729	1.20095	6.54889	12.6925	5.50007	8.24715	3.17236	8.36372	3.77876	3.95653	5.36634	2.12071	1.04233	1.53683	0.670497	0.345829	ECM13
YJR149W	13.3903	10.1784	14.9125	12.827	1.97329	7.69228	13.2198	16.7168	12.543	3.71519	6.14804	6.73799	6.42354	6.43653	0.241021	4.53867	3.88857	4.14075	4.18933	0.267613	1.02265	1.53641	0.92851	0.000910255	YJR149W
YOR111W	7.91348	9.56327	8.27261	8.58312	0.708408	6.90101	8.23118	8.30201	7.8114	0.644391	8.39655	11.712	12.8571	10.9885	1.8915	6.51708	8.69028	6.25865	7.15534	1.09049	1.09879	1.53571	0.318046	0.0680002	YOR111W
COX7	17.7805	29.2228	25.2789	24.0941	4.74584	16.4748	28.8204	8.64844	17.9812	8.30376	16.036	14.3155	14.216	14.8558	0.835502	14.4118	9.83526	4.7812	9.67609	3.93329	1.33996	1.53532	0.417174	0.14259	COX7
COX20	34.7497	35.6951	32.4372	34.294	1.36853	35.6127	31.8092	32.8655	33.4291	1.60307	44.8952	45.5698	47.8364	46.1005	1.258	31.4249	32.0362	26.9	30.1204	2.29076	1.02587	1.53054	0.592838	0.000983728	COX20
COS2	197.799	169.757	203.573	190.376	14.7695	176.132	168.654	345.456	230.081	81.6396	116.307	115.188	136.715	122.737	9.89492	85.1779	74.5992	81.1639	80.3137	4.36038	0.827432	1.52822	0.53565	0.00516212	COS2
GPG1	168.243	231.597	266.109	221.983	40.5277	245.305	172.406	209.776	209.162	29.7639	34.3104	45.5531	33.5201	37.7945	5.49559	26.4302	25.3916	22.3907	24.7375	1.71278	1.06129	1.52782	0.736655	0.0326554	GPG1
YGR168C	4.60313	5.91045	6.47619	5.66326	0.784396	5.86449	5.51111	5.5974	5.65766	0.150429	10.3788	9.26519	5.43685	8.36026	2.11656	7.20764	4.97307	4.25488	5.47853	1.25733	1.00099	1.526	0.992575	0.173182	YGR168C
TIS11	10.6186	10.9075	6.73957	9.42187	1.90034	8.43323	9.2205	13.2196	10.2911	2.09556	13.3702	13.7398	12.1284	13.0795	0.689251	5.86825	8.91536	10.9625	8.58203	2.09302	0.915535	1.52405	0.686304	0.044727	TIS11
PIC2	1157.76	1388.02	1466.88	1337.55	131.145	1429.65	1326.36	1390.46	1382.16	42.5717	50.2246	59.1108	49.2387	52.858	4.43964	38.2341	34.8809	31.0063	34.7071	2.95332	0.96773	1.52297	0.671082	0.0085603	PIC2
PTH1	6.81432	1.74993	4.70947	4.42457	2.07732	4.20926	5.02059	8.2862	5.83868	1.76207	13.9676	18.8593	10.7314	14.5194	3.34108	15.9003	4.71166	8.01664	9.54287	4.69351	0.757803	1.5215	0.503563	0.28893	PTH1
ARF2	281.88	349.54	384.091	338.504	42.4511	330.201	308.667	268.126	302.331	25.7352	595.127	525.386	566.135	562.216	28.6064	364.47	337.885	407.433	369.929	28.6541	1.11965	1.51979	0.361015	0.00255887	ARF2
YMR252C	36.9572	24.7582	19.0372	26.9175	7.47342	34.9875	39.6595	49.499	41.382	6.0482	22.3964	19.4054	11.0952	17.6324	4.78103	11.248	12.2212	11.3421	11.6038	0.438299	0.650465	1.51954	0.100471	0.15042	YMR252C
TMA10	921.297	1120.52	974.836	1005.55	84.1839	946.048	768.799	904.524	873.124	75.6915	15.3323	12.5466	9.06142	12.3134	2.56536	6.43034	12.068	5.86658	8.12164	2.79996	1.15167	1.51613	0.173407	0.193533	TMA10
GCY1	415.479	489.786	532.069	479.111	48.1922	471.015	396.236	500.026	455.759	43.7235	32.3888	35.2227	27.9572	31.8562	2.98992	19.9162	18.449	24.6927	21.0193	2.66565	1.05124	1.51557	0.638489	0.0186815	GCY1
ESC1	5.88397	10.4092	8.36535	8.21951	1.85029	7.87491	5.73201	7.8439	7.15027	1.00294	17.9033	19.673	17.4395	18.3386	0.962348	11.7062	10.4422	14.1959	12.1148	1.55944	1.14954	1.51374	0.512195	0.00862746	ESC1
CLP1	11.673	16.487	14.1178	14.0926	1.9654	11.041	14.3338	17.3486	14.2412	2.57588	37.6843	36.4667	34.6447	36.2653	1.24908	24.7286	23.877	23.378	23.9945	0.557609	0.989568	1.5114	0.951411	0.00022235	CLP1
YIL001W	4.00927	5.41887	3.25003	4.22606	0.898599	4.4969	5.13047	7.01354	5.54697	1.06879	16.782	17.2015	11.5031	15.1622	2.59305	10.1066	10.2132	9.78796	10.0359	0.180647	0.761867	1.51079	0.251951	0.0493607	YIL001W
CKS1	60.336	65.6667	61.2721	62.4249	2.32391	50.5808	65.6223	57.6467	57.9499	6.14443	90.1049	93.9749	79.3564	87.8121	6.18426	57.1613	57.6112	59.8758	58.2161	1.18785	1.07722	1.50838	0.389915	0.00266027	CKS1
PEP8	35.1072	38.9942	28.0674	34.0563	4.52235	33.0579	43.1099	48.5906	41.5861	6.43209	41.6553	30.1614	29.6666	33.8278	5.53859	21.0316	23.0902	23.2171	22.4463	1.0017	0.818933	1.50705	0.247082	0.0459421	PEP8
YKL123W	5.97818	6.14082	10.1182	7.4124	1.91444	7.12176	8.80909	4.84631	6.92572	1.62373	7.00213	6.01644	7.44892	6.8225	0.59844	3.77575	2.36201	7.46356	4.53377	2.15057	1.07027	1.50482	0.797524	0.22067	YKL123W
ALG14	82.0295	42.1306	56.1518	60.104	16.5266	53.2038	65.1376	72.779	63.7068	8.05533	60.5302	57.7882	57.9664	58.7616	1.25269	41.3032	40.3329	35.5375	39.0579	2.52056	0.943447	1.50448	0.795412	0.000584304	ALG14
YNL179C	3.71443	6.10477	0.880145	3.56645	2.13551	1.37666	4.37869	4.81785	3.5244	1.52923	5.4818	16.4481	2.15985	8.02991	6.10508	4.37918	5.65022	5.99287	5.34076	0.694179	1.01193	1.50352	0.983022	0.569463	YNL179C
THI2	3.36687	2.47033	2.56432	2.80051	0.40231	2.89678	4.42966	4.09411	3.80685	0.657935	5.32379	7.74496	6.64236	6.57037	0.989746	4.25295	4.65594	4.20342	4.37077	0.202656	0.73565	1.50325	0.138721	0.0369658	THI2
YJL132W	11.9871	8.9011	7.6998	9.52932	1.80576	8.56424	11.0662	16.391	12.0071	3.26378	8.52563	13.8079	8.18786	10.1738	2.57342	8.30061	6.39096	5.63112	6.77423	1.12301	0.793637	1.50184	0.400688	0.162006	YJL132W
EMP24	375.893	333.144	299.206	336.081	31.3759	357.155	355.682	344.376	352.404	5.70858	721.443	755.527	648.451	708.474	44.6651	453.663	470.182	491.45	471.765	15.4666	0.953679	1.50175	0.509211	0.0020982	EMP24
ROY1	37.981	37.4055	35.0247	36.8037	1.27973	40.9966	40.0998	50.7875	43.9613	4.84073	36.4376	29.7518	28.0332	31.4075	3.62536	20.4849	19.7637	22.5057	20.9181	1.16056	0.837185	1.50145	0.113289	0.0175863	ROY1
LSC2	28.129	18.7422	17.1135	21.3282	4.85461	20.8975	28.753	32.0477	27.2328	4.67726	229.59	242.794	192.297	221.56	21.3831	142.661	145.432	154.685	147.593	5.1411	0.783182	1.50116	0.283182	0.00892839	LSC2
SSY1	9.15499	5.74693	4.21809	6.37334	2.06358	5.41948	8.80614	11.4417	8.55577	2.46493	28.1481	28.7925	22.6429	26.5278	2.75961	19.6755	16.1769	17.1812	17.6779	1.47085	0.744917	1.50062	0.391374	0.0160988	SSY1
RET2	147.325	120.374	111.822	126.507	15.1289	110.233	121.985	135.023	122.414	10.125	328.071	318.087	318.796	321.652	4.54839	204.841	222.651	215.674	214.389	7.32763	1.03344	1.50032	0.766414	6.13656e-05	RET2
COS1	252.698	239.157	234.801	242.218	7.62041	200.729	181.996	201.171	194.632	8.93656	114.534	118.585	53.6569	95.5921	29.6988	69.4593	63.0184	58.7887	63.7555	4.38731	1.24449	1.49936	0.00459292	0.208064	COS1
STR3	14.1977	9.32418	5.51507	9.67899	3.55354	6.4697	20.0635	22.8305	16.4546	7.15017	33.3954	48.2533	34.1728	38.6072	6.82822	33.6144	22.0476	21.5923	25.7514	5.56307	0.588225	1.49922	0.296321	0.107934	STR3
RMR1	31.3731	26.7021	40.3557	32.8103	5.66597	29.8996	31.0398	30.1564	30.3653	0.488356	22.783	15.3359	18.8942	19.0043	3.04125	10.8982	12.7056	14.4621	12.6886	1.45503	1.08052	1.49775	0.576008	0.0570246	RMR1
YMR262W	21.7613	18.8052	21.6897	20.7521	1.37695	21.1234	24.1769	28.0019	24.434	2.81402	26.0551	31.6342	27.3661	28.3518	2.38195	21.1253	15.0465	20.6665	18.9461	2.76378	0.84931	1.49644	0.171828	0.0218544	YMR262W
YNR061C	28.1013	23.8017	18.107	23.3367	4.0934	22.3832	26.8792	23.5801	24.2808	1.90117	107.925	83.8512	91.3762	94.3842	10.0556	73.7444	54.541	60.982	63.0891	7.98006	0.961115	1.49605	0.78207	0.0261118	YNR061C
YER156C	28.4751	24.9773	24.2598	25.9041	1.84142	23.123	28.0514	26.4556	25.8766	2.05323	149.786	159.708	156.273	155.256	4.1143	109.861	101.54	100.014	103.805	4.3271	1.00106	1.49565	0.989449	0.000260268	YER156C
SRL4	1.92307	2.76555	0.911356	1.86666	0.758021	1.78184	1.98361	2.80614	2.19053	0.443028	4.09947	3.87076	5.87064	4.61363	0.893736	4.53447	2.65936	2.06846	3.08743	1.05126	0.852148	1.49433	0.62945	0.192809	SRL4
FRT2	27.8842	19.5866	17.9756	21.8155	4.34134	24.8865	31.7227	29.5856	28.7316	2.85545	4.53881	5.36492	3.57661	4.49345	0.73078	3.02155	2.69354	3.30797	3.00769	0.251032	0.759284	1.49399	0.132925	0.0530259	FRT2
THI11	4.77102	3.59394	2.26102	3.54199	1.02536	4.71535	4.21818	5.15694	4.69682	0.383472	2.86861	2.24073	3.2366	2.78198	0.411153	1.87496	2.859	0.855287	1.86308	0.818057	0.754125	1.49321	0.210009	0.228804	THI11
ADR1	126.156	90.7116	88.0291	101.632	17.3754	102.545	141.414	152.741	132.233	21.4959	21.6944	18.8796	18.8155	19.7965	1.3423	13.9437	12.2913	13.5473	13.2608	0.704379	0.768582	1.49286	0.192472	0.00365987	ADR1
AIM17	672.646	610.375	564.467	615.83	44.3317	565.667	634.144	716.048	638.62	61.4744	41.9827	41.4603	42.2931	41.9121	0.34363	25.5538	28.002	30.8238	28.1266	2.15328	0.964313	1.49012	0.692536	0.000865499	AIM17
YPR196W	7.82947	2.60198	3.54674	4.6594	2.27452	4.90745	6.61684	9.14727	6.89052	1.74169	4.90892	6.02557	4.18441	5.03964	0.757309	3.56331	3.66212	2.9413	3.38891	0.31907	0.676204	1.4871	0.332539	0.0468318	YPR196W
BEM4	3.76364	0.878644	1.2161	1.95279	1.28785	2.21915	2.52085	2.35763	2.36588	0.123306	17.6732	22.5542	12.3101	17.5125	4.18368	12.7317	10.7641	11.8455	11.7805	0.804596	0.825399	1.48657	0.674991	0.129828	BEM4
ICY2	462.346	188.669	197.911	282.975	126.89	242.804	469.55	478.779	397.044	109.129	83.0851	145.806	77.1081	102	31.0718	86.9203	53.6453	65.4623	68.6759	13.7732	0.712704	1.48523	0.389688	0.23784	ICY2
SSU72	5.76364	6.99689	8.07012	6.94355	0.942372	7.7678	9.26505	13.5924	10.2084	2.46967	11.1696	13.183	14.472	12.9415	1.35898	11.1965	5.79663	9.15818	8.71711	2.22645	0.680179	1.48461	0.155611	0.0838238	SSU72
FRK1	3.75732	3.34493	2.37416	3.1588	0.579809	2.32092	2.86056	3.35052	2.844	0.420495	12.5278	13.1087	12.0163	12.551	0.446278	8.1212	8.6598	8.58793	8.45631	0.23877	1.11069	1.48421	0.567892	0.000333038	FRK1
YPL108W	3.85069	3.95546	4.56217	4.12277	0.31363	4.16256	2.83708	4.68244	3.89402	0.776927	24.7312	18.0849	19.1255	20.6472	2.91889	14.187	14.2	13.3746	13.9205	0.386063	1.05874	1.48322	0.719072	0.0319466	YPL108W
DIN7	2.26485	2.06797	1.49073	1.94119	0.328503	2.09852	2.03949	3.06006	2.39936	0.467809	7.63411	9.11739	4.20694	6.98615	2.05638	5.37745	4.69799	4.06013	4.71186	0.53788	0.809043	1.48267	0.320325	0.204789	DIN7
GRE1	489.68	610.459	869.094	656.411	158.266	685.038	433.127	489.575	535.913	107.936	6.84054	5.81301	7.93008	6.86121	0.864414	4.72899	3.55001	5.60871	4.62924	0.843417	1.22484	1.48215	0.423973	0.0591947	GRE1
BOS1	10.1821	5.45692	9.96539	8.53479	2.17819	9.43432	10.7635	14.3552	11.5177	2.07853	61.3415	52.5728	40.2216	51.3787	8.66342	37.8397	29.6915	36.6054	34.7122	3.58577	0.741016	1.48013	0.233791	0.0657891	BOS1
YMR090W	1096.03	1443.47	1858.76	1466.09	311.793	1479.23	1143.29	1211.68	1278.07	144.959	58.5046	58.8865	64.658	60.683	2.81504	42.4137	36.1813	44.7713	41.1221	3.62384	1.14711	1.47568	0.482494	0.0038156	YMR090W
MET28	100.384	151.117	161.993	137.832	26.849	164.642	121.992	126.744	137.793	19.0844	79.4667	87.0921	80.0924	82.2171	3.45664	53.9885	55.0487	58.1755	55.7376	1.77736	1.00028	1.47507	0.998746	0.000649028	MET28
RTS2	1.862	1.43449	1.65452	1.65034	0.174553	3.01919	0.685932	3.39628	2.36713	1.19872	9.54153	11.2435	5.41352	8.73284	2.4478	5.14506	4.82793	7.82331	5.9321	1.34354	0.697187	1.47213	0.449768	0.229036	RTS2
DCS2	150.13	178.448	189.485	172.688	16.5748	148.757	155.985	181.316	162.019	13.9604	40.193	42.5521	36.5221	39.7558	2.48108	23.0278	26.6927	31.3074	27.0093	3.38753	1.06585	1.47193	0.524627	0.0127155	DCS2
RIM11	52.915	51.3516	51.6083	51.9583	0.684567	56.6136	62.6795	64.4632	61.2521	3.35975	39.0704	41.7792	32.7237	37.8578	3.79502	23.9114	28.2996	24.9595	25.7235	1.87116	0.84827	1.47172	0.0185663	0.0154038	RIM11
SRC1	11.9502	6.80481	4.61681	7.79061	3.07393	7.34162	14.2596	16.5322	12.7111	3.90852	20.9804	22.4847	16.8998	20.1216	2.3595	14.9312	12.3044	13.7968	13.6774	1.07569	0.612897	1.47116	0.234258	0.0245725	SRC1
HXK1	1533.86	1606.08	1622.66	1587.53	38.5522	1802.31	1707.24	1801.58	1770.37	44.6467	132.11	142.621	136.744	137.158	4.30113	85.0178	85.9498	108.77	93.2458	10.9837	0.89672	1.47093	0.0118416	0.0062346	HXK1
WSS1	7.63246	4.53901	3.80744	5.3263	1.65782	4.8387	3.5516	4.88477	4.42502	0.617888	17.7854	17.7883	11.6792	15.751	2.87919	12.136	10.2769	9.72177	10.7116	1.03241	1.20368	1.47046	0.511114	0.0802518	WSS1
PDR15	8.64854	5.53419	4.28337	6.15537	1.83541	5.78016	10.3414	11.8384	9.31999	2.57656	13.775	17.1938	9.53226	13.5003	3.13382	10.9172	8.67576	7.9585	9.18381	1.26016	0.660448	1.47001	0.230057	0.145004	PDR15
BET4	21.1632	29.2117	19.9804	23.4517	4.10143	23.8984	20.7087	29.4873	24.6981	3.62822	34.9744	34.2775	24.7559	31.3359	4.66146	18.7617	22.864	22.6742	21.4333	1.8907	0.949535	1.46202	0.763652	0.0496148	BET4
QRI5	38.7361	34.8163	30.978	34.8435	3.16733	26.0213	27.8262	30.617	28.1548	1.89055	22.2318	51.6539	23.9319	32.6058	13.4869	20.6936	24.1052	22.1344	22.311	1.39838	1.23757	1.46142	0.0623474	0.343397	QRI5
MGS1	4.05807	3.78953	0.874157	2.90725	1.44179	2.22185	4.07709	6.42995	4.24296	1.72195	12.0989	12.8091	11.3961	12.1014	0.576832	9.37837	7.77998	7.68813	8.28216	0.776042	0.685193	1.46114	0.447636	0.00503813	MGS1
SEC28	41.9968	73.1493	50.6217	55.2559	13.1334	57.1846	52.7359	52.1042	54.0082	2.26078	161.386	158.772	161.916	160.691	1.37443	100.64	109.84	119.804	110.094	7.82557	1.0231	1.45958	0.901057	0.00084173	SEC28
SEC16	5.43294	5.42855	4.27167	5.04438	0.546396	6.45261	5.16729	5.00489	5.5416	0.647588	36.648	36.584	33.1348	35.4556	1.64124	23.5466	22.0952	27.2595	24.3004	2.17464	0.910277	1.45905	0.453261	0.00442119	SEC16
YLL058W	29.7515	13.1528	19.8552	20.9198	6.81808	16.5749	25.5271	34.804	25.6353	7.4424	26.4002	26.3413	18.6137	23.7851	3.65682	17.4825	14.9727	16.4561	16.3038	1.03025	0.816055	1.45887	0.544915	0.0495719	YLL058W
YMR084W	23.5068	20.3338	28.3387	24.0597	3.29129	28.6585	33.7267	31.426	31.2704	2.07199	3.38126	3.73536	1.7985	2.97171	0.842081	3.03878	1.14059	1.94066	2.04001	0.778111	0.769409	1.45671	0.0586763	0.314512	YMR084W
CYC2	15.0723	23.6789	14.0056	17.5856	4.33056	16.4299	16.5483	17.4893	16.8225	0.473992	15.2654	19.9276	11.3848	15.5259	3.49243	12.6304	9.80847	9.53634	10.6584	1.39884	1.04536	1.45668	0.816556	0.141273	CYC2
YLR312C	13.5916	9.49376	7.72939	10.2716	2.45564	9.31918	11.0153	15.4256	11.92	2.57371	4.23462	4.37716	2.17338	3.59505	1.00696	2.60391	1.87955	2.92384	2.4691	0.436858	0.861709	1.45602	0.548023	0.220481	YLR312C
ERG27	27.1153	25.612	28.0635	26.9302	1.00934	25.4128	35.5926	33.8565	31.6206	4.44645	182.965	175.966	166.957	175.296	6.55248	117.354	116.801	127.598	120.584	4.96472	0.851667	1.45372	0.219419	0.000710321	ERG27
ICT1	22.516	18.8977	16.266	19.2266	2.56214	16.5373	20.6353	28.715	21.9625	5.05934	98.6077	114.682	77.4373	96.9091	15.2526	68.3872	64.172	67.5601	66.7064	1.82366	0.875426	1.45277	0.532529	0.0497893	ICT1
CHS7	110.172	69.9401	72.5606	84.2242	18.379	71.0129	94.2799	104.845	90.046	14.1327	121.468	131.882	101.714	118.355	12.5113	81.6848	92.0272	70.8431	81.5184	8.64916	0.935346	1.45188	0.740432	0.026657	CHS7
CTR3	0.896374	2.76228	3.71698	2.45854	1.17136	1.66109	0.660422	1.81665	1.37939	0.512337	4.40961	4.96161	3.25762	4.20961	0.709881	2.31174	2.16924	4.21812	2.8997	0.934077	1.78234	1.45174	0.298549	0.189483	CTR3
ARG82	41.13	19.7162	14.0774	24.9745	11.6533	18.6313	27.6097	38.0353	28.0921	7.92901	10.2416	12.2647	5.97901	9.49509	2.61984	7.40831	5.05577	7.16844	6.54417	1.05701	0.889022	1.45092	0.77006	0.213672	ARG82
SEC23	190.124	107.5	113.629	137.085	37.5882	140.485	201.596	223.759	188.614	35.2141	366.81	364.798	316.465	349.358	23.273	248.282	249.85	226.325	241.486	10.7392	0.726802	1.4467	0.230031	0.00399877	SEC23
AIM32	2.78106	3.5709	2.88304	3.07833	0.350777	5.15364	2.30513	4.2272	3.89532	1.18634	6.55552	6.29743	3.53744	5.46346	1.36597	2.81769	3.60548	4.90762	3.77693	0.861781	0.790263	1.44654	0.403203	0.213791	AIM32
RTS3	973.275	764.27	498.915	745.487	194.111	789.122	821.812	772.682	794.539	20.4199	59.2847	64.0875	45.6881	56.3534	7.79225	31.1809	44.0305	41.7042	38.9719	5.5903	0.938264	1.446	0.740232	0.0624274	RTS3
YPL041C	13.0362	8.57016	16.6804	12.7623	3.31667	12.0788	11.9098	16.4861	13.4916	2.11856	12.3985	9.97093	8.71726	10.3622	1.52811	7.30038	6.48986	7.71198	7.16741	0.507712	0.945943	1.44574	0.806206	0.04852	YPL041C
YKR041W	2.5927	1.33162	1.02391	1.64941	0.678732	1.20115	0.636741	3.15272	1.66354	1.07793	6.73153	11.3069	7.22387	8.42078	2.0507	4.45769	8.66463	4.35736	5.82656	2.00724	0.991508	1.44524	0.988238	0.27021	YKR041W
XYL2	3.03813	4.05702	2.51963	3.20493	0.638623	3.65952	3.58145	4.18694	3.8093	0.268928	3.98553	4.28061	4.19567	4.15393	0.124028	2.01479	2.73087	3.88054	2.8754	0.768513	0.841342	1.44465	0.284927	0.080897	XYL2
YDR018C	28.1398	24.1346	22.0103	24.7616	2.54134	18.226	24.9596	35.2146	26.1334	6.98508	2.68797	3.02446	2.78005	2.83083	0.141985	1.40917	2.26682	2.20393	1.95997	0.390322	0.947506	1.44432	0.806973	0.0413406	YDR018C
CIT2	749.818	723.091	726.965	733.291	11.7925	769.743	876.421	1001.32	882.496	94.6406	116.898	114.601	84.6486	105.383	14.691	76.2794	63.9319	78.7653	72.9922	6.48648	0.830929	1.44375	0.0913755	0.0462853	CIT2
YCL042W	61.4614	75.2031	43.9046	60.1897	12.8092	57.7852	43.9511	43.9629	48.5664	6.51867	9.63376	10.0059	8.54039	9.39336	0.621981	5.328	8.12434	6.0761	6.50948	1.18202	1.23933	1.44303	0.316543	0.0379	YCL042W
HST4	7.30871	8.40846	6.58092	7.43269	0.751222	6.50109	7.10799	10.1909	7.93331	1.61544	8.62904	14.4168	9.13714	10.7276	2.61683	6.24712	7.27704	8.84392	7.45602	1.06767	0.936897	1.43879	0.711371	0.176958	HST4
YBR116C	56.6956	40.5135	71.5518	56.2536	12.6752	51.39	44.4959	43.9629	46.6163	3.38253	3.0316	1.8606	1.34377	2.07866	0.706097	1.81636	1.27831	1.24284	1.44584	0.262402	1.20674	1.43769	0.357517	0.300527	YBR116C
GPI17	28.9906	31.8618	28.8227	29.8917	1.39475	37.0051	33.1593	39.279	36.4811	2.52567	93.0825	86.5083	83.255	87.6153	4.08773	60.9483	59.7148	62.2829	60.982	1.04871	0.819373	1.43674	0.0319781	0.00087134	GPI17
YLR177W	260.893	189.702	167.113	205.903	39.9628	210.418	272.256	284.047	255.574	32.2904	15.9758	15.9655	13.4106	15.1173	1.20681	12.0706	9.29972	10.2009	10.5237	1.15401	0.805648	1.4365	0.243345	0.0176828	YLR177W
YFR045W	26.5905	12.2194	18.2389	19.0162	5.89267	18.1541	23.9733	27.2286	23.1187	3.75363	14.3431	18.3099	10.4265	14.3598	3.21844	9.28103	9.67663	11.0546	10.0041	0.760173	0.822549	1.4354	0.453	0.135973	YFR045W
CIT3	8.01767	13.4976	10.0268	10.514	2.26353	12.7941	9.35304	16.6102	12.9191	2.96405	2.73903	2.01725	1.94253	2.23293	0.359159	1.47696	1.69391	1.49719	1.55602	0.0978503	0.813832	1.43503	0.413353	0.0618696	CIT3
HRD3	5.98227	8.54961	8.32022	7.61737	1.15997	7.59142	7.95278	11.8078	9.11733	1.90815	51.2877	53.9233	48.7752	51.3287	2.10191	33.4437	37.2272	36.7189	35.7966	1.67662	0.835482	1.4339	0.395936	0.00122223	HRD3
TPK2	29.3215	21.9315	23.6091	24.9541	3.16331	28.2233	37.7532	48.4631	38.1465	8.26754	40.379	35.8122	36.6238	37.605	1.98928	24.9619	25.7853	27.9405	26.2292	1.25588	0.654163	1.43371	0.102763	0.0023923	TPK2
YKL091C	80.2125	104.606	125.196	103.338	18.3862	94.0332	87.6195	92.4494	91.3674	2.72788	23.7329	21.4099	21.2929	22.1452	1.12369	15.6756	15.4328	15.2391	15.4492	0.178585	1.13102	1.43342	0.413937	0.00113862	YKL091C
SSS1	44.1879	41.2637	71.3895	52.2804	13.5648	44.6649	39.4622	56.4462	46.8578	7.10495	83.4377	114.546	95.3798	97.7878	12.8135	74.9867	69.4388	60.311	68.2455	6.05046	1.11572	1.43288	0.642814	0.0420365	SSS1
MRPL50	18.5934	32.6278	22.9466	24.7226	5.86555	17.2279	18.2654	19.4693	18.3209	0.915893	26.6781	34.306	27.0289	29.3377	3.51605	18.8383	14.9988	27.6029	20.48	5.27492	1.34942	1.43251	0.201944	0.119344	MRPL50
ABP140	26.0376	39.8533	35.5472	33.8127	5.77204	33.7117	23.2492	26.0003	27.6537	4.42843	92.8857	91.1075	81.8423	88.6118	4.84148	58.8282	61.2828	65.4944	61.8685	2.75279	1.22272	1.43226	0.297311	0.00245548	ABP140
POF1	12.9818	26.6701	24.311	21.321	5.97479	15.9086	22.2146	24.1032	20.7422	3.50371	32.2747	37.0876	25.8723	31.7448	4.59393	20.6743	18.5313	27.3073	22.171	3.73581	1.02791	1.43182	0.911621	0.0841696	POF1
GRE3	3093.79	3565.86	3533	3397.55	215.21	3336.9	3025.17	3346.54	3236.2	149.276	289.284	297.182	297.311	294.593	3.75407	207.597	190.457	220.74	206.265	12.399	1.04986	1.42822	0.432807	0.000647009	GRE3
TPS2	190.684	148.301	130.937	156.64	25.0944	169.398	232.339	266.816	222.851	40.3328	58.3925	61.4532	51.5895	57.145	4.12231	40.8955	34.947	44.382	40.0748	3.89529	0.702893	1.42596	0.120006	0.0130903	TPS2
GRX7	32.432	33.3144	24.5664	30.1043	3.9324	25.124	25.0701	33.6187	27.9376	4.0172	81.0805	80.7965	71.8784	77.9185	4.27255	62.2906	57.7159	43.9624	54.6563	7.78894	1.07755	1.42561	0.614674	0.020779	GRX7
ARO10	3.24019	2.62764	2.02046	2.62943	0.497956	3.47628	3.5181	4.70044	3.89827	0.567475	6.8513	10.2977	8.55278	8.56726	1.40702	8.29358	4.59868	5.15896	6.01707	1.6259	0.674512	1.42382	0.0762563	0.168788	ARO10
YOS9	6.79131	9.23304	5.20631	7.07689	1.65626	7.40302	10.0073	12.7922	10.0675	2.20052	20.635	24.9268	15.3894	20.3171	3.90013	17.2203	12.4299	13.1593	14.2699	2.10745	0.702945	1.42378	0.199433	0.12594	YOS9
CRC1	85.9754	59.4424	54.0645	66.4941	13.9492	60.3589	94.7725	89.5342	81.5552	15.1399	1.3556	3.6607	2.16314	2.39314	0.955007	1.21829	1.82912	2.00067	1.68269	0.335766	0.815326	1.42221	0.359281	0.377129	CRC1
DAD4	43.0873	83.9406	49.2881	58.772	17.976	82.5994	73.343	69.8589	75.2671	5.37631	56.0362	95.6979	39.9571	63.8971	23.4251	43.7918	51.3657	39.9525	45.0366	4.74185	0.780846	1.41878	0.281654	0.326937	DAD4
YLR252W	31.9004	27.3069	18.8972	26.0348	5.38417	30.5429	28.9873	25.8605	28.4636	1.94711	13.9493	17.1224	18.5493	16.5403	1.92249	11.7529	12.499	10.7225	11.6582	0.728322	0.914671	1.41878	0.580889	0.0283445	YLR252W
IMA5	4.09991	1.34001	0.883169	2.1077	1.421	2.07208	3.70721	3.32366	3.03432	0.698189	1.98634	2.43818	1.89636	2.10696	0.237071	1.78515	1.41741	1.2528	1.48512	0.222543	0.694619	1.41871	0.45437	0.0538393	IMA5
SAR1	747.871	713.97	762.933	741.592	20.4763	716.626	774.426	784.427	758.493	29.8848	1219.37	1250.43	1111.11	1193.64	59.717	836.859	874.013	813.88	841.584	24.7755	0.977717	1.41832	0.545445	0.00152998	SAR1
YOL159C	26.4847	22.0233	24.6543	24.3874	1.83111	23.3712	27.8759	27.0934	26.1135	1.96527	26.8849	24.1157	27.9587	26.3198	1.61897	21.374	15.2604	19.0761	18.5702	2.52137	0.933901	1.41732	0.414881	0.0216258	YOL159C
ASP3-3	112.943	81.6408	77.5255	90.7031	15.8155	76.9639	93.1195	107.303	92.4623	12.3948	151.641	148.848	121.183	140.558	13.7471	98.8542	104.124	94.6064	99.1948	3.89289	0.980975	1.41699	0.907439	0.0149242	ASP3-3
SWD1	13.2084	8.87122	8.12537	10.0683	2.24114	9.6495	10.8544	16.2673	12.2571	2.87801	34.1547	40.9013	28.0628	34.3729	5.24358	26.5776	22.305	23.906	24.2629	1.76245	0.821429	1.41669	0.443913	0.0610282	SWD1
ZAP1	3.69334	2.40276	2.62545	2.90718	0.563285	2.50955	3.53749	4.1917	3.41291	0.692362	36.1361	39.1522	30.0662	35.1182	3.77854	23.4952	24.2602	26.6493	24.8016	1.34336	0.851819	1.41597	0.467852	0.0220004	ZAP1
CRN1	27.9471	29.22	28.9719	28.713	0.550988	23.2744	26.351	32.9048	27.5101	4.0161	157.941	165.91	156.097	159.982	4.25819	110.564	107.315	121.112	112.997	5.8895	1.04373	1.41581	0.696289	0.000794224	CRN1
YDR476C	373.589	257.981	275.278	302.282	50.9132	267.989	327.458	352.485	315.977	35.4375	134.379	145.055	141.201	140.212	4.41458	90.9312	105.658	100.782	99.1239	6.12552	0.956659	1.41451	0.770475	0.00153382	YDR476C
YDR132C	6.9975	8.76022	5.69965	7.15246	1.25427	6.88884	6.12222	10.6362	7.88241	1.9722	12.9088	12.1039	10.649	11.8872	0.935186	7.41193	7.10628	10.7312	8.41646	1.6415	0.907394	1.41238	0.681549	0.0601664	YDR132C
APC9	8.15498	8.79569	4.83087	7.26051	1.73781	5.66707	6.60918	7.93316	6.73647	0.929496	11.7009	17.2351	9.48383	12.8066	3.25958	11.4171	6.2025	9.59385	9.07116	2.16071	1.07779	1.41179	0.725975	0.248105	APC9
YDC1	523.206	411.664	491.375	475.415	46.9145	461.713	450.819	488.569	467.034	15.8641	136.467	111.215	107.096	118.259	12.984	84.1924	87.9645	79.3333	83.8301	3.533	1.01795	1.4107	0.822601	0.0223884	YDC1
YMR315W	162.072	136.878	146.491	148.48	10.3813	159.071	178.772	191.176	176.34	13.2193	563.289	573.534	562.202	566.342	5.10513	364.663	399.182	441.021	401.622	31.2205	0.842013	1.41014	0.07903	0.00181215	YMR315W
YPT10	10.3038	15.0406	12.8501	12.7315	1.93561	14.0694	7.9911	11.4304	11.1636	2.48863	36.4601	28.3804	29.1687	31.3364	3.63726	20.7792	24.748	21.1448	22.224	1.79095	1.14045	1.41003	0.52065	0.0335804	YPT10
PIG2	16.903	31.832	25.0327	24.5892	6.10279	23.3061	21.7939	24.1429	23.081	0.972094	6.10445	8.10059	5.99668	6.73391	0.967393	4.59651	4.86973	4.8699	4.77872	0.128838	1.06535	1.40915	0.747358	0.0471896	PIG2
MET17	555.224	504.233	517.181	525.546	21.6408	489.156	649.524	720.202	619.627	96.6641	5217.72	5342.49	5183.4	5247.87	68.3548	4065.32	3548.31	3558.82	3724.15	241.284	0.848165	1.40915	0.250362	0.00100788	MET17
STB2	3.18629	1.44011	1.057	1.89447	0.926749	2.95229	2.72317	3.09962	2.92503	0.154888	3.97089	3.33495	3.14967	3.48517	0.351687	2.81739	2.46748	2.14199	2.47562	0.275793	0.647675	1.4078	0.195816	0.0330736	STB2
YOR097C	9.86011	17.0916	12.412	13.1213	2.99454	10.849	17.7076	17.9848	15.5138	3.30045	25.2634	28.5293	20.1565	24.6497	3.4456	16.3473	21.7312	14.4998	17.5261	3.06762	0.84578	1.40646	0.489989	0.0943467	YOR097C
YLR352W	29.8	24.8195	19.5614	24.727	4.18038	27.9846	27.6919	32.3193	29.332	2.11573	23.8826	27.0187	21.1721	24.0245	2.38896	16.1225	16.985	18.2283	17.1119	0.864376	0.843005	1.40396	0.236892	0.0183348	YLR352W
YIL055C	8.63545	8.51557	4.50163	7.21755	1.92107	6.24099	8.78003	9.52063	8.18055	1.40441	3.9649	4.51918	2.51065	3.66491	0.846972	2.67248	2.03009	3.1348	2.61246	0.452991	0.882281	1.40286	0.597747	0.196168	YIL055C
YPR109W	42.6492	43.0541	32.2342	39.3125	5.00785	35.7698	42.7998	44.1119	40.8938	3.66266	31.3506	39.222	28.0597	32.8774	4.68313	26.5497	21.3542	22.4919	23.4653	2.22993	0.961331	1.40111	0.736738	0.0622275	YPR109W
HOC1	42.8927	37.0438	33.9864	37.9743	3.69503	38.477	37.2381	56.2548	43.99	8.68727	136.191	125.378	121.925	127.831	6.07674	91.596	91.6172	90.5447	91.2526	0.500679	0.863249	1.40085	0.418452	0.00105817	HOC1
YIR007W	13.3273	12.9617	10.9184	12.4024	1.05994	12.0858	15.9822	13.9072	13.9917	1.59183	14.7631	21.1177	13.6028	16.4945	3.30321	11.4918	11.1756	12.6764	11.7812	0.646011	0.886412	1.40006	0.30507	0.118749	YIR007W
YIP3	514.731	227.86	264.988	335.86	127.386	286.726	515.133	518.613	440.157	108.502	726.991	689.468	715.745	710.735	15.7231	486.293	515.636	521.103	507.677	15.2849	0.763045	1.39997	0.427842	0.000196306	YIP3
EST3	10.7269	11.0188	9.8847	10.5435	0.480814	12.1479	15.3675	13.5271	13.6808	1.3189	22.9647	31.787	16.8931	23.8816	6.1149	17.1257	14.834	19.2299	17.0632	1.79517	0.770676	1.3996	0.0341648	0.204814	EST3
YLR456W	7.40711	5.43473	3.76101	5.53428	1.49018	6.37292	6.23696	10.2938	7.63454	1.88117	3.90411	8.51945	4.23014	5.55123	2.10306	4.28839	5.12153	2.48972	3.96655	1.09827	0.7249	1.39951	0.283529	0.398357	YLR456W
COQ1	64.5276	47.2443	37.4117	49.7279	11.2084	59.3647	80.4168	68.8196	69.5337	8.6093	56.6582	62.1772	48.0657	55.6337	5.80636	38.6111	38.4462	42.302	39.7865	1.78002	0.715162	1.39831	0.118553	0.0210136	COQ1
VID28	11.2931	6.76689	6.96861	8.34288	2.08777	7.52085	12.2207	14.7815	11.5077	3.0067	17.361	20.8366	13.8516	17.3497	2.85164	13.6956	10.6553	12.8903	12.4137	1.28613	0.724985	1.39762	0.288556	0.089466	VID28
VPS5	8.66406	9.2294	7.41353	8.43566	0.758715	7.28447	7.21091	8.45441	7.64993	0.569645	29.467	32.2945	27.9885	29.9167	1.78644	21.2805	20.0797	22.8663	21.4088	1.14122	1.10271	1.3974	0.306522	0.00475455	VPS5
RTT105	14.0117	8.52915	8.60773	10.3829	2.56619	10.5785	17.2057	15.1451	14.3098	2.76927	7.2333	8.3564	4.14918	6.57963	1.7787	4.9711	3.2294	5.93074	4.71041	1.11812	0.725578	1.39683	0.215267	0.276746	RTT105
ULA1	24.3628	22.6193	23.3134	23.4318	0.716685	23.6589	34.864	39.1204	32.5477	6.52115	25.1608	25.226	25.1998	25.1955	0.0267895	20.0232	14.9016	19.2126	18.0458	2.24776	0.719921	1.3962	0.120846	0.0108387	ULA1
YHR045W	8.12009	6.75225	8.93323	7.93519	0.899933	7.88204	9.54374	10.9711	9.46564	1.26233	45.3354	41.2495	40.4711	42.352	2.13336	33.0507	30.8798	27.1638	30.3648	2.43077	0.838315	1.39477	0.235175	0.00633303	YHR045W
SOL4	273.695	322.921	358.398	318.338	34.7312	307.769	261.272	311.862	293.634	22.9447	29.5266	31.5528	26.1755	29.0849	2.21737	18.4191	22.8497	21.3613	20.8767	1.84098	1.08413	1.39318	0.448537	0.0157618	SOL4
YBR013C	10.8461	21.4254	14.8271	15.6995	4.36281	21.6453	19.0557	27.7305	22.8105	3.63603	25.9941	30.2277	20.6182	25.6133	3.93227	15.984	18.46	20.7522	18.3988	1.9471	0.688259	1.39212	0.151315	0.0806732	YBR013C
ALF1	5.10406	5.24292	5.03926	5.12875	0.0849566	2.36461	3.44714	6.89614	4.23597	1.93225	16.0417	25.2556	14.2211	18.5061	4.83011	13.1633	15.2929	11.4374	13.2978	1.57687	1.21076	1.39166	0.549506	0.220755	ALF1
GPI16	43.6685	41.2097	35.9635	40.2806	3.21344	38.4878	42.2443	53.6765	44.8029	6.45929	212.493	209.914	218.698	213.702	3.68614	154.085	145.692	161.579	153.785	6.48918	0.899062	1.38961	0.42544	0.000343108	GPI16
SEC26	41.2019	53.9902	54.2238	49.8053	6.08428	53.6529	49.6367	51.0945	51.4614	1.65999	206.157	196.345	190.449	197.651	6.47902	145.481	132.818	148.447	142.248	6.77747	0.967819	1.38948	0.729205	0.00112127	SEC26
YIL166C	3.39565	2.25697	2.12985	2.59416	0.569115	2.03583	3.82631	3.56237	3.1415	0.78922	3.11163	1.60818	1.59701	2.10561	0.711378	2.5021	1.10488	0.93995	1.51564	0.700772	0.825769	1.38925	0.470844	0.450421	YIL166C
DAK2	40.8562	40.0858	48.1879	43.0433	3.65139	28.5191	36.9858	31.784	32.4297	3.48654	0.300429	0.737537	0.399498	0.479155	0.187127	0.405	0.506716	0.123164	0.34496	0.162237	1.32728	1.38902	0.0410192	0.48623	DAK2
XKS1	46.1998	39.6708	40.6243	42.165	2.87947	47.8234	55.9776	67.0051	56.9353	7.86011	18.6436	18.3439	16.9212	17.9696	0.751351	12.8989	11.7295	14.1944	12.9409	1.00674	0.740577	1.38858	0.0670992	0.00479949	XKS1
THI22	3.78573	1.55549	1.1213	2.15417	1.16722	0.526157	2.92868	2.76207	2.0723	1.0954	6.36302	3.80996	3.30196	4.49165	1.33941	4.04482	2.22495	3.4357	3.23516	0.75637	1.03951	1.38839	0.945808	0.312318	THI22
CUS2	3.41312	2.33732	1.34791	2.36611	0.843361	1.40554	2.79409	3.99663	2.73209	1.05872	10.2608	11.8315	7.16676	9.75304	1.93794	8.66266	6.55541	5.86365	7.02724	1.1904	0.866047	1.38789	0.721635	0.165335	CUS2
TPS1	862.004	723.28	770.489	785.258	57.5888	852.19	902.221	1061.49	938.634	89.2423	328.994	325.706	324.556	326.419	1.88072	228.642	218.934	258.136	235.237	16.67	0.836596	1.38761	0.110661	0.00154071	TPS1
MET32	3.95431	6.38298	2.00783	4.11504	1.78976	8.89808	4.16203	8.70099	7.2537	2.18762	9.7264	6.82222	9.4437	8.6641	1.30751	3.74625	6.64008	8.35464	6.24699	1.90179	0.567302	1.38692	0.191408	0.212689	MET32
AUS1	10.4185	6.22949	5.3427	7.33023	2.21354	6.41157	11.0558	12.4798	9.98239	2.59101	19.5703	23.2396	17.8013	20.2037	2.26488	17.359	13.6548	12.701	14.5716	2.00906	0.734316	1.38651	0.332841	0.0581339	AUS1
YBR230W-A	90.6541	154.647	145.762	130.354	28.3056	116.995	104.958	81.3642	101.106	14.7992	25.2181	32.5837	28.2392	28.6803	3.02313	20.2782	17.909	23.9417	20.7096	2.48165	1.28929	1.38488	0.265007	0.0449219	YBR230W-A
RRN10	8.17174	3.81548	6.16101	6.04941	1.78018	4.8183	6.02069	5.42009	5.41969	0.490875	3.65454	7.4764	4.85965	5.3302	1.59535	4.92657	4.62291	1.99762	3.84904	1.315	1.11619	1.38481	0.654822	0.368286	RRN10
YHR210C	8.87987	2.9319	3.00587	4.93921	2.78663	2.05694	5.37413	6.94151	4.79086	2.03633	3.12025	4.14918	2.07459	3.11467	0.84696	3.50526	1.75424	1.49238	2.25063	0.893579	1.03097	1.38391	0.954444	0.377136	YHR210C
MSC1	400.927	392.543	356.003	383.158	19.5038	379.108	451.326	473.671	434.702	40.355	117.993	132.728	124.08	124.933	6.04585	95.7796	74.848	100.291	90.3063	11.0847	0.881427	1.38344	0.179204	0.017865	MSC1
LUC7	7.45153	13.6076	13.2425	11.4339	2.81988	15.3429	12.8102	24.1628	17.4386	4.86585	10.5219	13.7486	7.82326	10.6979	2.42221	8.54107	6.86967	7.79225	7.73433	0.683574	0.655663	1.38317	0.20556	0.171192	LUC7
SDS3	5.95214	3.73638	3.13417	4.27423	1.21166	4.90224	5.35989	5.6294	5.29718	0.300154	8.94693	12.9789	9.13325	10.353	1.85831	5.36049	7.31648	9.78104	7.486	1.80866	0.806889	1.38298	0.310963	0.192965	SDS3
RMP1	5.36937	10.4794	5.08915	6.97929	2.47756	5.97006	5.93399	3.91749	5.27384	0.959202	11.8863	10.8075	8.19565	10.2965	1.54942	5.53901	7.42514	9.38487	7.44967	1.57016	1.32338	1.38214	0.415319	0.142037	RMP1
ALP1	3.77914	2.52327	2.2387	2.84703	0.669257	2.80128	2.08827	4.59543	3.16166	1.05479	1.70418	0.950832	1.92279	1.52593	0.416336	1.39233	0.783908	1.14324	1.10649	0.249744	0.900487	1.37907	0.739693	0.288866	ALP1
REV7	10.5816	19.0216	19.3274	16.3102	4.05266	13.0726	14.9427	13.9395	13.9849	0.764128	20.9665	19.5237	16.9846	19.1583	1.64601	15.5941	11.5844	14.5234	13.9006	1.69515	1.16627	1.37823	0.469892	0.0346183	REV7
SSH4	34.9694	32.079	34.7839	33.9441	1.32101	32.0548	34.72	42.5986	36.4578	4.47645	18.8587	21.8311	17.6698	19.4532	1.75009	15.7084	11.8956	14.8341	14.146	1.63084	0.931053	1.37517	0.488702	0.0349315	SSH4
MCP1	43.3129	28.6803	31.3831	34.4588	6.35729	24.2119	43.2522	43.2375	36.9005	8.9722	25.827	27.0187	29.1401	27.3286	1.3702	20.5735	20.5429	18.5291	19.8818	0.956592	0.933829	1.37455	0.769194	0.00324052	MCP1
GUD1	5.53374	5.00217	3.40921	4.64837	0.902692	4.51206	4.40326	4.66545	4.52693	0.107554	11.252	11.3611	9.00964	10.5409	1.08368	11.254	5.35671	6.39851	7.66975	2.56991	1.02683	1.37435	0.859345	0.219144	GUD1
SPS19	25.1719	25.0962	29.3842	26.5508	2.00378	24.3523	25.637	21.3063	23.7652	1.8161	15.1753	17.137	13.722	15.3448	1.39932	9.54676	11.7738	12.1937	11.1714	1.16152	1.11721	1.37358	0.218916	0.0315121	SPS19
POP7	7.69228	4.74094	2.73407	5.05576	2.03639	3.56369	7.93443	6.23588	5.91133	1.79904	10.7217	7.74152	8.94574	9.13632	1.22409	6.8017	8.50995	4.65404	6.65523	1.57757	0.855267	1.3728	0.679149	0.153714	POP7
GCD10	4.07579	2.32593	2.95097	3.11756	0.724023	1.88823	3.67024	3.3041	2.95419	0.768423	43.2568	42.1582	42.4619	42.6256	0.463208	32.869	28.0249	32.2706	31.0548	2.15638	1.0553	1.37259	0.837492	0.00176143	GCD10
NFT1	1.51258	0.73117	0.737906	0.993887	0.366785	1.31906	2.09775	2.30814	1.90832	0.425428	5.10656	4.11907	2.7162	3.98061	0.98076	3.47478	2.953	2.27293	2.90024	0.49207	0.520819	1.37251	0.0827343	0.236207	NFT1
INP2	1.07539	0.315615	1.4561	0.949038	0.474098	0.569382	0.905507	2.24174	1.23888	0.722284	9.95076	7.57595	7.25812	8.26161	1.20144	6.67887	5.31118	6.09332	6.02779	0.560274	0.766048	1.37059	0.659938	0.0757376	INP2
GDE1	4.87367	4.27808	3.04455	4.06543	0.76172	4.26944	6.00638	6.32147	5.53243	0.902286	20.2701	18.1034	15.3933	17.9223	1.99507	12.5365	13.3568	13.3436	13.0789	0.383623	0.734837	1.37032	0.153763	0.0280059	GDE1
ASP3-4	114.437	72.1263	85.3134	90.6256	17.677	75.5796	95.9813	114.812	95.4577	16.0209	153.356	134.715	116.188	134.753	15.1738	97.5332	103.917	93.6021	98.3508	4.2506	0.949379	1.37013	0.78876	0.0308765	ASP3-4
YIR016W	70.9483	54.0307	52.6565	59.2118	8.31789	72.1606	71.7998	65.7791	69.9132	2.92693	24.0705	36.9323	29.637	30.2133	5.2666	22.2334	22.2726	21.6547	22.0536	0.282505	0.846934	1.36999	0.161248	0.0939085	YIR016W
SMC3	1.40973	1.53859	1.04388	1.33073	0.209549	0.816377	1.16848	1.28567	1.09018	0.19943	13.2921	12.5915	9.79826	11.8939	1.50922	8.2452	8.52896	9.29925	8.69114	0.445334	1.22066	1.36851	0.304803	0.045082	SMC3
STE4	3.32546	6.56911	5.45524	5.1166	1.34569	4.50336	5.27714	6.0138	5.26477	0.616696	10.6964	8.75303	7.06534	8.83826	1.4836	6.97415	7.95926	4.47109	6.46817	1.46829	0.971857	1.36642	0.894277	0.183593	STE4
SEC27	32.1728	38.5561	41.438	37.389	3.87151	37.0367	35.9151	46.8279	39.9266	4.90143	240.303	242.595	232.163	238.354	4.47644	180.224	164.228	178.924	174.459	7.25357	0.936443	1.36625	0.596354	0.000448129	SEC27
AAT1	13.4377	7.88758	9.38172	10.2357	2.34489	9.56046	15.7347	18.6745	14.6566	3.7981	55.6778	49.5064	44.1263	49.7701	4.71955	41.7281	34.0127	33.553	36.4313	3.75014	0.698367	1.36614	0.233915	0.0352072	AAT1
SAP4	13.1107	11.971	10.5123	11.8647	1.06345	16.5653	13.4649	18.3581	16.1294	2.02131	12.161	12.3949	7.50803	10.688	2.25059	8.68483	6.77601	8.01244	7.82443	0.790536	0.735592	1.36598	0.0575398	0.164799	SAP4
DHH1	90.4913	42.631	37.2577	56.7934	23.9288	57.6811	103.08	108.91	89.8906	22.8995	77.8769	96.8836	52.2453	75.6686	18.2903	63.999	49.848	52.348	55.3983	6.16666	0.631805	1.3659	0.230472	0.211679	DHH1
ABF2	163.281	206.476	218.592	196.116	23.7388	226.662	191.092	183.497	200.417	18.8153	155.139	144.156	139.245	146.18	6.64447	119.011	101.894	100.256	107.054	8.48175	0.97854	1.36549	0.850654	0.00681196	ABF2
YPI1	38.9348	42.8508	32.1253	37.9703	4.43146	34.1429	30.735	40.5812	35.153	4.08264	26.7921	34.9857	21.73	27.8359	5.46174	18.9554	23.5558	18.6957	20.4023	2.23237	1.08014	1.36435	0.544606	0.149384	YPI1
MHT1	14.684	14.0551	14.234	14.3243	0.264587	14.5333	15.7363	21.1022	17.1239	2.85562	25.1732	38.2884	31.5337	31.6651	5.35506	23.1153	20.9983	25.5757	23.2298	1.87048	0.83651	1.36313	0.239544	0.103294	MHT1
MPH3	32.1966	17.922	17.6876	22.6021	6.78505	22.8324	24.5167	24.7884	24.0458	0.865143	2.50706	4.3445	2.74548	3.19901	0.815807	2.51821	1.86552	2.66018	2.34797	0.346033	0.939958	1.36246	0.780181	0.245966	MPH3
SAM50	15.8778	16.5395	11.9228	14.78	2.03837	14.919	15.9822	20.4858	17.129	2.41298	48.4057	52.8898	43.3995	48.2317	3.87632	36.9115	32.9355	36.3815	35.4095	1.76272	0.862867	1.36211	0.352285	0.0130708	SAM50
YNL122C	7.48008	9.60449	14.401	10.4952	2.89479	17.3269	9.64443	9.85376	12.275	3.57323	22.2318	16.9379	11.5533	16.9077	4.35951	11.7124	14.223	11.3141	12.4165	1.28768	0.855003	1.36171	0.613245	0.234865	YNL122C
RPL39	114.719	94.2717	143.328	117.44	20.1194	129.485	101.426	130.198	120.37	13.3986	444.635	816.567	492.715	584.639	165.168	385.768	582.645	319.697	429.37	111.688	0.975658	1.36162	0.872215	0.33258	RPL39
VPS38	9.61361	5.31739	9.05349	7.99483	1.90699	9.3644	8.35433	10.9907	9.56982	1.08606	17.1791	16.8695	15.0502	16.3663	0.93914	13.4411	9.54468	13.0912	12.0257	1.76013	0.835421	1.36094	0.367532	0.0370416	VPS38
ASP3-1	108.162	76.7301	86.0214	90.3046	13.1848	75.0259	101.485	113.601	96.704	16.107	145.027	148.548	121.401	138.325	12.0534	105.899	100.612	98.4228	101.645	3.13852	0.933826	1.36087	0.686152	0.0140904	ASP3-1
ADP1	51.3383	45.0954	45.5261	47.3199	2.84686	51.0137	52.1324	61.6318	54.926	4.7637	85.2853	84.9334	77.3327	82.5171	3.66872	64.8494	53.8528	63.4692	60.7238	4.89111	0.861522	1.35889	0.124623	0.00727767	ADP1
BLS1	9.69978	18.1158	22.9839	16.9332	5.48733	14.7067	6.49683	12.8672	11.3569	3.5177	7.95283	5.32466	8.33209	7.20319	1.33732	3.89854	5.48736	6.5207	5.3022	1.07847	1.491	1.35853	0.292937	0.192669	BLS1
PHO12	6.25738	4.04702	0.823725	3.70937	2.23109	3.43576	8.70825	7.89078	6.67826	2.31696	6.65053	8.39657	7.58023	7.54244	0.713321	5.29385	5.76876	5.60871	5.55711	0.197287	0.55544	1.35726	0.261799	0.0192082	PHO12
COX9	30.7307	18.5687	19.2752	22.8582	5.57417	25.124	25.3052	33.7049	28.0447	4.00306	22.2318	47.3007	31.5337	33.6887	10.3472	22.644	29.9976	21.874	24.8385	3.66152	0.815063	1.35631	0.345367	0.317793	COX9
SSA3	1646.61	1617.53	1601.12	1621.75	18.8073	1561.24	1523.6	1804.51	1629.78	124.502	19.4271	22.167	13.3412	18.3118	3.68841	15.4922	12.4605	12.5635	13.5054	1.40549	0.995074	1.35588	0.932488	0.160162	SSA3
YNR068C	30.1943	20.4051	12.2382	20.9459	7.34052	17.6696	37.7602	47.0226	34.1508	12.2521	12.0524	12.3949	6.64172	10.363	2.63507	13.4664	5.21936	4.2733	7.65301	4.12877	0.613335	1.35411	0.261134	0.477668	YNR068C
HIR1	2.57934	1.58971	1.98634	2.0518	0.406658	2.38992	1.90038	3.45012	2.58014	0.646819	16.3896	16.873	12.2798	15.1808	2.06081	10.3582	11.5924	11.7043	11.2183	0.609868	0.795227	1.35322	0.38347	0.0595786	HIR1
OM45	157.461	259.584	185.577	200.874	43.0719	167.068	135.281	160.454	154.268	13.6945	39.0467	50.4221	46.4202	45.2963	4.71151	33.469	30.0737	37.0118	33.5182	2.83268	1.30212	1.3514	0.218499	0.0387846	OM45
YJL213W	27.7687	10.0674	6.96693	14.9343	9.16311	9.68636	24.3103	27.543	20.5132	7.76867	6.42846	11.1786	4.74906	7.45203	2.7228	6.74024	5.19536	4.61198	5.51586	0.897928	0.728034	1.35102	0.547199	0.393636	YJL213W
GAC1	931.619	274.742	208.45	471.604	326.404	377.05	948.365	950.352	758.589	269.79	1.56798	1.51223	1.98575	1.68865	0.211309	1.50982	1.41676	0.826472	1.25102	0.302594	0.621685	1.34982	0.392128	0.168861	GAC1
YHL050C	8.39098	5.74618	2.94558	5.69425	2.22338	4.17533	5.72429	12.4709	7.45683	3.60141	6.37013	7.35001	4.9695	6.22988	0.976886	4.92344	5.37206	3.55165	4.61571	0.774378	0.763629	1.34971	0.587553	0.141026	YHL050C
VPS25	11.7544	10.4277	12.6602	11.6141	0.916791	12.3764	11.0222	12.1277	11.8421	0.588561	14.4561	15.0559	13.2038	14.2386	0.771618	14.5667	7.38856	9.69782	10.551	2.99192	0.980749	1.3495	0.782014	0.16672	VPS25
HVG1	26.0307	10.6956	12.8501	16.5255	6.77853	19.2952	20.7769	30.5982	23.5568	5.01565	15.6512	20.0846	13.2442	16.3266	2.83315	18.8611	8.99927	8.45794	12.1061	4.78162	0.701516	1.34863	0.303654	0.343328	HVG1
ORM2	1214.07	1251.72	1478.06	1314.61	116.591	1277.27	1156.68	1102.11	1178.69	73.1818	288.91	323.442	244.495	285.616	32.314	209.928	211.158	214.372	211.819	1.87337	1.11532	1.3484	0.23509	0.0321492	ORM2
ADE16	80.9795	64.5512	64.6847	70.0718	7.71309	64.8471	77.4813	87.3317	76.5534	9.20275	239.442	253.713	228.247	240.467	10.4217	172.125	173.423	189.796	178.448	8.04171	0.915333	1.34755	0.487779	0.00263592	ADE16
YPL039W	3.76364	8.08352	6.0805	5.97589	1.76514	4.43831	6.30213	7.21158	5.98401	1.15432	18.5148	20.6603	21.3872	20.1875	1.21942	11.5972	16.5602	16.7907	14.9827	2.39575	0.998643	1.34738	0.995916	0.0520079	YPL039W
TFC6	4.19018	4.63527	4.00969	4.27838	0.262896	5.37571	6.88683	7.05497	6.43917	0.755106	21.4059	24.1667	18.5079	21.3602	2.3104	18.169	13.8176	15.601	15.8626	1.78606	0.66443	1.34658	0.0187482	0.0562522	TFC6
CSN9	2.66162	7.5186	3.94175	4.70733	2.05542	3.69924	2.45126	3.23653	3.12901	0.515127	4.36452	4.01799	2.90188	3.76146	0.624064	2.94184	2.76051	2.68392	2.79542	0.10815	1.50441	1.34558	0.351595	0.0972131	CSN9
LAS21	13.7045	8.4464	10.6698	10.9402	2.15511	12.4562	16.1553	20.9498	16.5204	3.47712	73.0893	69.7492	57.5842	66.8075	6.66292	49.9139	49.0032	50.1882	49.7018	0.506477	0.662223	1.34417	0.125945	0.0223517	LAS21
RTN2	279.962	310.483	292.226	294.224	12.5401	355.307	329.177	331.172	338.552	11.8755	15.1221	17.1767	12.4054	14.9014	1.95413	13.3876	9.51699	10.3633	11.0893	1.66147	0.869065	1.34377	0.0221638	0.103439	RTN2
YIL152W	12.4087	24.5484	18.5129	18.49	4.95605	10.6458	14.5601	16.7655	13.9904	2.53064	14.6956	17.1134	14.6979	15.5023	1.1392	12.1912	8.26204	14.2119	11.555	2.47032	1.32162	1.3416	0.316615	0.109437	YIL152W
HSP12	15192.5	25036.3	21581.2	20603.3	4077.79	19665.2	16662.2	16763.5	17697	1392.4	1277.32	1306.89	1382.47	1322.22	44.2766	1060.03	880.837	1016.81	985.892	76.3516	1.16423	1.34115	0.394162	0.00573374	HSP12
PHM8	111.493	128.366	98.5708	112.81	12.1995	104.553	143.939	140.627	129.706	17.8373	19.0558	23.7295	18.6069	20.464	2.31626	17.6221	12.8095	15.3978	15.2765	1.96661	0.869732	1.33958	0.330864	0.0732023	PHM8
EMI2	294.859	226.605	242.126	254.53	29.2124	252.744	288.541	300.282	280.522	20.2184	78.8096	75.6027	79.3064	77.9062	1.64143	58.3847	53.2891	62.8713	58.1817	3.91456	0.907342	1.33902	0.359264	0.00277486	EMI2
PET112	6.00339	3.70003	5.21591	4.97311	0.955886	3.15209	4.57056	4.86674	4.19646	0.748319	6.72695	10.2711	9.4543	8.81745	1.51535	7.22524	5.5346	6.99537	6.58507	0.748696	1.18507	1.33901	0.416758	0.135167	PET112
RTC2	84.3587	85.1533	107.733	92.4151	10.8364	107.602	106.817	131.741	115.387	11.5686	11.6773	15.0686	14.8644	13.8701	1.55279	15.8764	8.08015	7.11947	10.3587	3.92127	0.800918	1.33899	0.109757	0.304291	RTC2
ATO2	29.1274	33.8567	35.4173	32.8004	2.67424	22.3719	29.3666	30.4478	27.3954	3.5795	1.88538	2.69996	3.62137	2.73557	0.709161	1.41201	2.91496	1.80351	2.04349	0.636608	1.1973	1.33867	0.162301	0.362453	ATO2
YHR112C	204.331	226.94	239.032	223.434	14.3822	222.205	199.883	220.627	214.238	10.171	179.262	206.215	185.126	190.201	11.5738	145.079	138.115	143.133	142.109	2.93364	1.04292	1.33841	0.501308	0.00469306	YHR112C
TRS130	2.45832	2.22218	2.44653	2.37568	0.108646	1.73112	2.60816	3.34804	2.56244	0.660896	21.1232	19.5945	15.0807	18.5995	2.56521	14.7812	12.3743	14.543	13.8995	1.08284	0.927117	1.33814	0.713449	0.0754003	TRS130
VID27	19.6698	14.2289	10.6674	14.8554	3.70184	13.0914	22.5547	29.1963	21.6142	6.60835	43.3846	37.2216	31.4129	37.3397	4.88813	31.2331	25.5726	26.9118	27.9058	2.41541	0.687298	1.33806	0.275551	0.0706784	VID27
HEM12	61.551	57.701	60.8876	60.0465	1.6805	56.2002	57.0164	63.7038	58.9735	3.36142	98.7262	105.246	90.1274	98.0333	6.19167	86.7451	63.6312	69.4986	73.2916	9.80999	1.0182	1.33758	0.707019	0.0393083	HEM12
YBR012C	17.0439	15.1202	29.3717	20.5119	6.31383	26.5597	19.9778	18.2132	21.5835	3.59163	3.81116	0.779682	3.37862	2.65649	1.3388	2.28343	1.07134	2.60404	1.98627	0.660061	0.950351	1.33742	0.844929	0.559943	YBR012C
SAF1	15.8102	22.8761	21.5511	20.0792	3.0667	21.5799	19.9151	21.7747	21.0899	0.834495	19.5138	21.5574	14.9513	18.6742	2.76147	13.153	14.223	14.5141	13.9633	0.58521	0.952074	1.33737	0.676181	0.077654	SAF1
YEL023C	2.06442	2.60995	1.69328	2.12255	0.376478	2.6485	3.276	3.47584	3.13345	0.352479	6.77043	7.35161	3.69356	5.93853	1.60507	4.91455	3.62342	4.80395	4.44731	0.584321	0.677384	1.33531	0.0502253	0.284536	YEL023C
COX18	42.7686	21.0875	23.5113	29.1224	9.69991	30.1171	45.3753	41.6053	39.0326	6.48936	26.6501	31.3349	19.8951	25.96	4.69568	21.4297	22.0014	14.9507	19.4606	3.19751	0.746106	1.33398	0.296039	0.18098	COX18
NDI1	79.5523	66.1103	69.0006	71.5544	5.77716	66.2804	79.1337	84.5046	76.6396	7.64616	69.723	73.4782	67.638	70.2797	2.41652	52.2434	51.2118	54.614	52.6897	1.42435	0.933648	1.33384	0.49473	0.000892997	NDI1
HOG1	174.384	171.718	167.7	171.267	2.74721	181.861	191.53	184.725	186.039	4.05518	178.67	171.745	156.945	169.12	9.06108	125.012	121.263	134.12	126.799	5.39872	0.9206	1.33377	0.0130028	0.00475864	HOG1
YPL150W	7.57545	5.1877	5.55604	6.1064	1.04961	6.35063	8.23916	10.8201	8.46998	1.83195	25.5345	26.1392	19.1405	23.6047	3.16634	17.3662	17.4598	18.2687	17.6982	0.405202	0.720946	1.33373	0.18855	0.0590008	YPL150W
ADY3	2.33102	1.83105	0.81227	1.65811	0.631972	1.27049	2.72768	3.22358	2.40725	0.828912	5.17148	5.38188	3.18925	4.58087	0.987764	4.1425	3.2235	2.94971	3.43857	0.510149	0.688799	1.3322	0.366917	0.219854	ADY3
RRT8	100.872	79.9048	79.0488	86.6086	10.0919	77.9357	126.972	132.273	112.394	24.4615	39.9264	37.2338	38.6127	38.591	1.09937	30.5234	26.0183	30.3982	28.98	2.09484	0.770582	1.33164	0.240249	0.00454914	RRT8
ASP3-2	107.864	70.8986	93.1014	90.6212	15.1925	72.5343	98.4028	100.279	90.4054	12.66	145.517	153.359	119.663	139.513	14.3965	108.541	107.223	98.6237	104.796	4.39753	1.00239	1.33128	0.988426	0.0310336	ASP3-2
YJL070C	5.24616	6.39147	5.49274	5.71012	0.49219	6.4435	7.64054	11.2751	8.45304	2.05445	14.4044	14.4886	14.0997	14.3309	0.167033	11.8666	9.11062	11.3184	10.7652	1.19119	0.675511	1.33122	0.14022	0.0137812	YJL070C
YPD1	26.4697	21.8845	21.4169	23.257	2.27971	23.9276	29.9666	34.5423	29.4788	4.34713	73.0472	89.0137	64.7568	75.6059	10.0668	58.5128	51.7815	60.327	56.8738	3.67617	0.788939	1.32936	0.147511	0.0688071	YPD1
GIP2	26.8684	29.6287	19.1932	25.2301	4.41494	23.4308	29.4026	33.6328	28.8221	4.18516	1.78178	1.59061	1.57956	1.65065	0.0928336	1.31016	0.956206	1.46092	1.24243	0.211542	0.875375	1.32856	0.450672	0.0668376	GIP2
ARG1	888.558	783.325	763.071	811.651	55.0061	917.354	1073.39	1177.29	1056.01	106.827	1042.2	1548.92	1621.63	1404.25	257.723	1325.99	845.596	1000.35	1057.31	200.213	0.768601	1.32813	0.0451924	0.207162	ARG1
ENO1	20595.5	18148	20204.9	19649.4	1073.63	18261.6	17313.1	17315	17629.9	446.671	6184.49	5805.18	6086.98	6025.55	160.832	4414.39	4563.16	4636.15	4537.9	92.2764	1.11455	1.32783	0.0699822	0.000344019	ENO1
PXA2	2.66708	2.60918	1.65517	2.31048	0.463976	1.5298	1.77788	3.60352	2.30373	0.924651	4.06107	3.8345	2.12317	3.33958	0.86509	3.83691	1.58067	2.13446	2.51735	0.960071	1.00293	1.32663	0.993086	0.419108	PXA2
SLC1	164.119	160.155	158.09	160.788	2.5016	151.075	162.976	146.639	153.563	6.89784	154.16	164.451	138.479	152.363	10.6791	116.988	108.05	119.683	114.907	4.9718	1.04705	1.32597	0.236201	0.0108492	SLC1
MMS21	6.07059	11.2243	7.67171	8.32222	2.15371	9.37462	5.36716	4.92122	6.55434	2.00254	4.31363	7.73863	3.5299	5.19405	1.82752	5.66597	3.63776	2.44858	3.91744	1.3283	1.26973	1.32588	0.443136	0.468983	MMS21
GAA1	14.1088	7.60863	9.82041	10.5126	2.69844	9.96789	11.4344	15.1547	12.1857	2.18312	68.8281	63.1859	52.1717	61.3952	6.91684	46.9124	48.7765	43.2737	46.3209	2.28512	0.862702	1.32543	0.532868	0.0429625	GAA1
MHO1	106.542	123.901	112.202	114.215	7.22839	95.4564	92.6402	111.269	99.7885	8.19892	24.1336	28.0134	24.1852	25.444	1.8169	18.6244	18.5826	20.4329	19.2133	0.862568	1.14457	1.32429	0.135376	0.0118643	MHO1
YFR006W	43.7082	47.5995	55.8596	49.0558	5.06653	50.4355	48.4535	61.8434	53.5775	5.90062	89.7566	97.5475	80.7464	89.3502	6.86505	71.2719	62.1218	69.1043	67.4994	3.90411	0.915606	1.32372	0.457146	0.0173523	YFR006W
RAD61	0.502135	0.515797	0.396608	0.471513	0.0532586	0.930518	0.986556	1.62826	1.18178	0.316536	6.03826	4.21125	4.623	4.9575	0.782479	3.7	4.0506	3.48813	3.74624	0.231941	0.398987	1.32333	0.0352086	0.103782	RAD61
KAR4	4.51922	5.30534	5.35421	5.05959	0.382621	6.58009	4.99444	5.49537	5.68997	0.661804	14.2918	16.2434	16.8931	15.8094	1.10539	11.4171	12.2758	12.1522	11.9484	0.379014	0.889213	1.32314	0.308331	0.00949907	KAR4
AFR1	9.78072	11.4821	7.65627	9.63969	1.56506	10.8426	10.2945	15.8578	12.3316	2.50341	11.0264	13.7103	8.12464	10.9538	2.28094	6.17739	8.21189	10.4497	8.27967	1.74483	0.781705	1.32297	0.266746	0.258257	AFR1
PRR2	20.2977	22.919	18.3573	20.5247	1.86923	25.124	29.9096	26.0009	27.0115	2.08028	1.14335	1.09155	1.35145	1.19545	0.112315	0.913371	1.07134	0.729132	0.904615	0.139843	0.759851	1.3215	0.0304954	0.0835676	PRR2
ARI1	21.1936	24.3314	18.4628	21.3292	2.39775	28.0118	31	34.3618	31.1245	2.59388	157.156	164.674	147.475	156.435	7.04017	109.546	114.43	131.16	118.379	9.25522	0.685287	1.32148	0.0172236	0.00982026	ARI1
ARV1	4.37887	6.228	4.38979	4.99889	0.869127	4.68149	4.71525	7.91879	5.77184	1.51818	22.3698	16.9496	11.9965	17.1053	4.23632	13.8991	9.78181	15.1714	12.9508	2.3002	0.866082	1.3208	0.565933	0.289869	ARV1
KIC1	6.52172	7.00834	6.77573	6.7686	0.198727	6.87947	6.72702	8.78445	7.46364	0.936023	32.2474	33.7261	28.1499	31.3745	2.35867	23.2884	22.6855	25.2937	23.7559	1.11491	0.906876	1.3207	0.362369	0.0144957	KIC1
YJR039W	4.25338	4.07121	3.32133	3.88197	0.40335	3.40361	6.05387	5.56393	5.00714	1.15137	7.13319	8.46393	4.21574	6.60428	1.77418	5.05733	5.01296	4.93886	5.00305	0.0488666	0.775288	1.32005	0.262118	0.271053	YJR039W
VHS3	23.1384	24.7582	15.8009	21.2325	3.89725	19.6525	24.7428	28.006	24.1338	3.43737	18.8394	21.8311	15.5333	18.7346	2.57214	14.9184	12.8878	14.7987	14.2016	0.930283	0.879783	1.31918	0.473948	0.0790559	VHS3
HEM13	147.362	119.878	98.817	122.019	19.8762	121.573	148.406	145.385	138.455	12.0009	86.2241	88.2534	77.6363	84.0379	4.60183	70.4462	57.2142	63.6052	63.7552	5.40298	0.881293	1.31813	0.373437	0.0155827	HEM13
GTT3	54.5515	47.4655	51.3244	51.1138	2.89668	53.2212	62.6521	64.7738	60.2157	5.02111	53.6719	64.589	62.741	60.334	4.7708	46.3441	40.6032	50.4784	45.8086	4.04928	0.848845	1.31709	0.0905555	0.0304221	GTT3
GPP1	296.432	288.961	316.389	300.594	11.5778	267.856	311.366	365.365	314.862	39.8847	1532.31	1594.28	1509.16	1545.25	35.9342	1235.42	1151.5	1134.66	1173.86	44.0681	0.954684	1.31638	0.652477	0.000763579	GPP1
HAC1	1316.06	849.342	741.435	968.945	249.367	716.086	1010.42	1105.88	944.13	165.893	1471.2	1617.69	1557.89	1548.93	60.1388	1140.62	1221.87	1169.66	1177.38	33.6169	1.02628	1.31557	0.912371	0.0015872	HAC1
HMX1	2.04644	5.60564	0.404092	2.68539	2.17105	2.5282	2.76422	3.04146	2.77796	0.209762	3.35574	3.08931	2.97488	3.13998	0.159559	2.51321	2.3583	2.29287	2.38812	0.092392	0.966677	1.31483	0.955018	0.00448743	HMX1
RTC6	43.846	29.6309	45.1121	39.5297	7.01857	23.5203	31.4543	43.9629	32.9792	8.41502	44.4635	44.1267	31.8692	40.1531	5.85924	37.4094	24.732	29.4756	30.539	5.22984	1.19862	1.31482	0.44549	0.15846	RTC6
SNG1	42.3553	29.4795	24.1526	31.9958	7.64127	30.4422	44.3302	43.8025	39.525	6.42609	23.8545	22.5083	23.1612	23.1747	0.54966	18.5216	15.7378	18.6275	17.6289	1.33796	0.809508	1.31458	0.346301	0.0056093	SNG1
EST2	0.98044	2.14012	2.03279	1.71778	0.523217	1.70332	2.70885	3.37794	2.5967	0.688244	6.22992	6.04364	3.83037	5.36797	1.08991	5.05708	3.89799	3.29551	4.08353	0.731027	0.661524	1.31454	0.223886	0.238534	EST2
MPC3	403.594	532.049	566.454	500.699	70.0857	513.418	409.34	387.591	436.783	54.9117	7.8643	7.42554	3.21773	6.16919	2.09467	7.06775	2.55081	4.46408	4.69421	1.8512	1.14633	1.31421	0.367416	0.497022	MPC3
YPS1	563.047	413.202	385.503	453.917	77.9903	444.298	599.613	586.327	543.413	70.2942	422.169	434.132	366.234	407.512	29.5937	307.762	336.288	286.792	310.281	20.2851	0.835309	1.31336	0.294462	0.0185779	YPS1
IRC15	76.3567	45.2333	43.6904	55.0935	15.0486	53.4639	70.6413	90.9153	71.6735	15.3069	7.11416	9.16906	8.67178	8.31833	0.875344	7.35264	5.09958	6.56219	6.33814	0.93335	0.768673	1.31243	0.336058	0.0938474	IRC15
TOM7	35.5611	51.14	29.4921	38.731	9.11754	42.8344	28.8204	31.711	34.4552	6.04131	16.036	21.4732	18.0931	18.5341	2.24152	15.722	14.7529	11.953	14.1426	1.59805	1.1241	1.31052	0.609799	0.087061	TOM7
YSY6	9.86011	6.75225	13.6289	10.0804	2.81171	19.7947	16.9508	22.6476	19.7977	2.32569	55.2426	47.9623	56.1396	53.1148	3.66177	37.5382	44.3146	39.7709	40.5412	2.81957	0.509172	1.31014	0.01967	0.0183402	YSY6
YGR201C	183.808	145.427	277.471	202.236	55.4593	177.869	172.198	166.514	172.194	4.63548	23.2155	24.1494	18.8365	22.0671	2.31599	15.9133	15.5961	19.0349	16.8481	1.55171	1.17447	1.30977	0.487762	0.057125	YGR201C
GRX8	12.8181	15.1926	15.1865	14.3991	1.11788	19.1856	18.8881	15.9865	18.0201	1.44305	57.3984	60.5317	60.9175	59.6158	1.57587	41.4131	45.6781	49.7136	45.6016	3.38909	0.799058	1.30732	0.0485465	0.00607607	GRX8
FLO9	4.34501	2.8632	1.26267	2.82363	1.25867	2.65862	5.55693	4.31986	4.17847	1.18744	1.34432	1.73263	1.19175	1.4229	0.227694	1.02694	1.24706	0.992017	1.08867	0.112903	0.675756	1.307	0.330272	0.136431	FLO9
MBA1	20.9925	23.5603	11.0539	18.5355	5.3932	14.408	16.6123	17.6482	16.2229	1.35116	28.6861	28.5604	24.8653	27.3706	1.77226	21.4839	20.6972	20.6457	20.9423	0.38355	1.14256	1.30696	0.587971	0.00741889	MBA1
CUP9	53.7007	38.468	47.717	46.6286	6.26616	44.8467	57.7858	63.868	55.5002	7.93179	42.0014	48.7111	42.627	44.4465	3.02631	38.0076	30.2907	33.7253	34.0079	3.15672	0.840152	1.30695	0.282351	0.0278938	CUP9
TWF1	50.4849	51.8585	47.4644	49.9359	1.8354	45.872	46.7947	50.696	47.7876	2.09076	69.4325	67.8534	63.683	66.9896	2.4254	48	49.3203	56.4913	51.2705	3.7308	1.04496	1.30659	0.336169	0.00751337	TWF1
VAC7	5.02307	5.25529	3.52662	4.60166	0.766057	4.99894	5.14007	6.4851	5.54137	0.669797	21.5072	23.4038	21.2974	22.0695	0.947392	17.6153	14.9859	18.072	16.8911	1.35998	0.830419	1.30658	0.261596	0.0115242	VAC7
KRE5	3.97003	3.42555	3.10435	3.49998	0.35731	3.16349	4.095	4.82755	4.02868	0.680968	36.7817	35.5594	29.7216	34.0209	3.08075	26.679	24.8699	26.5818	26.0436	0.830882	0.868765	1.30631	0.385967	0.0241076	KRE5
NMA2	13.4207	10.6911	9.08594	11.0659	1.7894	8.12089	13.3185	17.0967	12.8454	3.6796	29.4178	25.0837	26.2781	26.9265	1.82782	19.1727	18.9379	23.752	20.6209	2.21615	0.861471	1.30579	0.571791	0.0360713	NMA2
YLR345W	15.3122	17.6949	13.354	15.4537	1.77495	18.5228	19.8994	22.5849	20.3357	1.68679	17.4367	25.0415	20.8679	21.1154	3.1096	14.8871	16.7633	16.8701	16.1735	0.910701	0.759929	1.30555	0.047846	0.0972249	YLR345W
ASP1	38.0466	29.1655	41.376	36.196	5.15383	29.4648	30.1235	39.3595	32.9826	4.51714	210.445	187.164	204.103	200.571	9.82693	164.024	156.27	141.055	153.783	9.54078	1.09743	1.30425	0.543519	0.00845517	ASP1
VTC1	357.922	315.382	327.184	333.496	17.9313	343.232	351.609	382.816	359.219	17.0322	337.923	453.415	317.763	369.7	59.7646	296.319	295.937	258.562	283.606	17.7097	0.928392	1.30357	0.215269	0.122492	VTC1
OCA6	15.9076	20.3018	18.2757	18.1617	1.7957	16.526	14.5616	17.1944	16.094	1.11741	20.9473	18.9203	12.6135	17.4937	3.54864	15.6288	11.999	12.6383	13.422	1.58209	1.12848	1.30335	0.238962	0.212466	OCA6
YNR040W	6.75245	11.7048	5.00004	7.81909	2.8392	7.8207	9.95001	10.948	9.57289	1.30425	25.2594	19.9623	24.5399	23.2539	2.34596	18.9693	18.6755	15.8877	17.8442	1.38863	0.816795	1.30316	0.471733	0.048498	YNR040W
PEX18	11.8391	16.8687	15.3839	14.6972	2.10998	12.7389	7.3158	8.35915	9.47129	2.3495	0.93937	0.38435	1.11034	0.811355	0.3099	0.562817	0.792189	0.513474	0.622826	0.12144	1.55177	1.3027	0.0793454	0.467994	PEX18
YLR290C	26.5301	37.6717	32.8186	32.3401	4.56111	30.3657	25.2956	34.4745	30.0453	3.75413	33.9074	29.0558	28.0741	30.3458	2.55017	26.7358	15.3764	27.8015	23.3046	5.62289	1.07638	1.30214	0.61197	0.182081	YLR290C
YAL037W	2.02353	2.4943	1.91793	2.14525	0.250551	2.62489	2.98175	1.31233	2.30633	0.717804	4.31363	4.48026	3.82405	4.20598	0.278499	3.87672	3.63776	2.17651	3.23033	0.751519	0.93016	1.30203	0.779393	0.160255	YAL037W
GPD2	473.196	427.458	479.621	460.092	23.2239	406.314	449.93	445.611	433.951	19.6222	148.615	163.609	136.217	149.481	11.1996	117.615	115.977	110.941	114.844	2.84002	1.06024	1.3016	0.290867	0.0132689	GPD2
PAL1	39.263	47.2387	42.4054	42.969	3.28039	40.3994	35.3207	34.1152	36.6118	2.72309	59.4033	63.7468	52.819	58.6564	4.4924	45.8741	45.2963	44.0396	45.07	0.76583	1.17364	1.30145	0.10263	0.0135189	PAL1
FYV10	11.1188	18.7483	15.4102	15.0924	3.12279	16.3282	13.2927	14.626	14.749	1.24225	7.91227	8.23417	7.16676	7.77107	0.447059	6.64712	4.78684	6.48744	5.9738	0.841833	1.02329	1.30086	0.892069	0.0560055	FYV10
URA6	25.3958	20.652	22.5661	22.8713	1.94864	15.197	26.8969	24.4477	22.1805	5.03833	123.63	105.428	111.522	113.527	7.565	89.2765	85.237	87.4959	87.3364	1.65297	1.03114	1.29988	0.865286	0.00875496	URA6
GGA1	13.995	12.9781	12.2053	13.0595	0.732899	9.90552	11.6	14.4967	12.0007	1.89566	11.4745	17.8013	10.1722	13.1493	3.33216	11.4581	8.73585	10.1922	10.1287	1.11225	1.08822	1.29822	0.50218	0.290823	GGA1
CTR2	336.23	187.641	139.322	221.064	83.7893	217.918	337.729	333.655	296.434	55.5445	121.69	104.559	107.049	111.099	7.55716	82.4438	88.0191	86.3446	85.6025	2.33584	0.745746	1.29785	0.34879	0.0103501	CTR2
RXT2	11.3243	12.4078	10.7333	11.4885	0.693427	7.92776	10.5683	13.8723	10.7894	2.43188	20.8391	21.7804	22.6809	21.7668	0.751985	16.6886	16.878	16.7481	16.7716	0.0790665	1.06479	1.29784	0.715787	0.000730785	RXT2
CLD1	27.9665	28.4775	29.3882	28.6107	0.587997	31.3205	33.5053	36.8658	33.8972	2.28074	21.9327	27.9007	23.6857	24.5064	2.5046	19.8904	17.3192	19.4544	18.888	1.1235	0.844044	1.29746	0.0337226	0.0443621	CLD1
AI4	0.389448	2.00022	2.76843	1.71936	0.99131	2.34551	0.860801	0.78928	1.33186	0.717349	3.19307	2.93955	2.26454	2.79906	0.391873	1.57831	2.01958	2.87988	2.15926	0.540462	1.29095	1.2963	0.677445	0.246784	AI4
SIR1	6.29241	9.18512	8.43595	7.97116	1.22582	8.28516	8.29611	10.4706	9.01728	1.02764	8.55329	8.49913	6.86039	7.97094	0.785584	6.95487	5.03776	6.45644	6.14969	0.812158	0.883987	1.29615	0.407372	0.0848368	SIR1
DFG10	13.6644	14.0362	12.6478	13.4494	0.586845	14.2435	9.43831	12.8081	12.1633	2.01401	18.9058	18.9088	15.5186	17.7777	1.59745	12.9005	15.3531	12.9177	13.7238	1.15213	1.10574	1.2954	0.434832	0.043641	DFG10
POA1	9.13999	10.6405	10.1068	9.96243	0.621022	9.59793	8.08089	10.8672	9.51535	1.13902	18.9844	17.1705	17.7156	17.9568	0.759919	11.6737	15.1673	14.7465	13.8625	1.55722	1.04699	1.29535	0.651505	0.0287908	POA1
TPO5	22.2529	16.9188	17.438	18.8699	2.40155	17.2093	18.59	26.1363	20.6452	3.92348	79.8763	69.4786	57.5656	68.9735	9.1153	61.1988	49.1882	49.4726	53.2866	5.59602	0.914009	1.29439	0.61423	0.106732	TPO5
GRH1	56.993	60.6344	51.3316	56.3197	3.82761	57.9266	60.2011	69.5392	62.5556	5.02467	127.311	127.299	138.224	130.945	5.14732	96.8467	100.126	106.535	101.169	4.02362	0.900313	1.29431	0.235158	0.00298209	GRH1
YPT11	3.11372	1.86575	1.84451	2.27466	0.593366	1.92337	2.67645	2.73454	2.44478	0.369458	10.6372	11.7512	11.1273	11.1719	0.455871	7.83904	9.5088	8.54725	8.63169	0.684284	0.930414	1.29429	0.748033	0.0119765	YPT11
YGR122W	9.95798	3.31748	2.55089	5.27545	3.3258	6.23424	11.5008	14.3998	10.7116	3.37995	13.4604	14.3554	7.62913	11.815	2.98232	10.3123	8.93228	8.14168	9.12874	0.896959	0.492498	1.29426	0.180273	0.289526	YGR122W
DIP5	169.905	143.244	151.501	154.883	11.1439	168.813	187.246	227.683	194.581	24.5867	143.393	134.966	124.659	134.339	7.66085	108.397	94.3273	108.831	103.852	6.73722	0.795983	1.29357	0.106053	0.0134103	DIP5
YDR461C-A	48.205	50.8919	52.3523	50.4831	1.71765	55.8311	55.2471	44.5057	51.8613	5.20668	21.9573	29.6472	23.3583	24.9876	3.34409	19.7333	15.7395	22.5041	19.3256	2.77665	0.973425	1.29298	0.740168	0.139244	YDR461C-A
PCI8	4.63093	4.50655	3.4652	4.20089	0.522687	4.06501	5.92599	4.93965	4.97688	0.760198	7.39393	11.2835	7.97201	8.88315	1.71363	8.62058	7.07808	4.9155	6.87139	1.51964	0.844081	1.29277	0.300009	0.282023	PCI8
YNL010W	60.9534	60.3098	59.4716	60.2449	0.606681	56.4771	51.5129	65.3994	57.7965	5.74539	209.824	179.52	201.647	196.997	12.8008	158.519	150.608	148.237	152.454	4.39613	1.04236	1.29217	0.581229	0.00963153	YNL010W
NEO1	29.0925	20.793	20.1898	23.3585	4.06203	25.3857	31.4927	35.7199	30.8661	4.24211	44.6179	43.2074	37.2273	41.6842	3.20366	34.0631	31.5079	31.2666	32.2792	1.26526	0.756767	1.29136	0.144927	0.0181246	NEO1
APC1	3.03865	3.94943	3.23273	3.40694	0.391696	3.96468	3.83792	5.83156	4.54472	0.911403	15.711	16.3515	14.8293	15.6306	0.624006	12.9773	11.8344	11.506	12.1059	0.630578	0.749647	1.29115	0.180116	0.00493183	APC1
MDE1	23.0203	17.735	22.0288	20.928	2.29383	18.8686	21.8532	28.3516	23.0245	3.959	102.357	104.255	100.393	102.335	1.57652	68.1766	87.2378	82.4366	79.2837	8.09475	0.908947	1.29074	0.552316	0.0167766	MDE1
YML108W	6.13931	2.10211	3.63682	3.95942	1.66389	1.89615	6.03102	4.97693	4.30137	1.75434	14.2619	22.6549	14.1307	17.0158	3.98779	17.3411	7.0749	15.1329	13.183	4.41215	0.920502	1.29074	0.851234	0.413631	YML108W
YOR152C	41.7808	45.9521	43.5004	43.7444	1.71163	52.7897	46.3297	43.1076	47.409	4.0257	16.955	19.1128	15.0307	17.0328	1.66744	13.6828	13.7148	12.1995	13.199	0.706911	0.922702	1.29046	0.301707	0.0401933	YOR152C
MAL33	74.0034	42.7594	31.7828	49.5152	17.8862	45.2125	69.8583	74.0527	63.0411	12.7225	4.36103	3.02563	2.52135	3.30267	0.776171	3.57851	2.07872	2.02105	2.55943	0.720984	0.785443	1.2904	0.432675	0.377261	MAL33
YPL191C	3.30491	2.46897	1.06788	2.28058	0.922929	2.22706	3.76312	1.70493	2.56504	0.873579	8.86807	8.76872	7.42484	8.35388	0.658179	7.96986	5.40122	6.05927	6.47678	1.08941	0.889104	1.28982	0.767414	0.105347	YPL191C
ATG7	17.3607	24.8956	27.085	23.1138	4.16509	22.9341	15.9569	22.1556	20.3489	3.12183	10.0061	10.0333	5.99691	8.67876	1.89639	6.83943	6.77441	6.58646	6.73343	0.107263	1.13587	1.28891	0.494311	0.221082	ATG7
ROX3	30.428	31.76	19.188	27.1253	5.63885	16.3704	19.8874	30.6348	22.2975	6.06767	39.8361	47.416	39.9523	42.4014	3.54612	33.9931	29.5225	35.3019	32.9392	2.47433	1.21652	1.28727	0.456106	0.0364071	ROX3
IOC2	4.13567	7.81118	5.53203	5.82629	1.51488	5.93334	6.38895	6.92159	6.41463	0.40386	32.2675	33.6999	28.7023	31.5566	2.10128	24.4773	23.5221	25.56	24.5198	0.832519	0.908282	1.28698	0.62372	0.0116645	IOC2
PBA1	37.981	43.0364	51.0293	44.0156	5.37177	40.271	36.0609	39.0429	38.4583	1.76775	81.5432	74.0839	69.1579	74.9283	5.09141	61.4547	60.1034	53.1714	58.2432	3.62848	1.1445	1.28647	0.236955	0.0195338	PBA1
GUF1	2.18266	1.55218	1.59135	1.77539	0.288421	1.71123	1.73182	2.99438	2.14581	0.600088	5.231	5.914	5.00342	5.38281	0.386929	4.45375	3.25051	4.85336	4.18587	0.681224	0.827377	1.28595	0.475402	0.0968213	GUF1
ADH4	30.3012	17.1627	13.085	20.1829	7.34579	16.0059	23.7855	25.0233	21.6049	3.99122	36.4531	39.9002	25.5234	33.9589	6.12856	29.6309	25.4548	24.1775	26.4211	2.32883	0.934184	1.2853	0.821735	0.179282	ADH4
TLG2	8.99301	9.79754	6.78021	8.52359	1.27576	5.05005	9.23595	9.05769	7.78123	1.93261	16.3107	16.7299	10.1019	14.3808	3.0305	11.6466	11.1172	10.8087	11.1909	0.346009	1.0954	1.28505	0.673793	0.21322	TLG2
FMP33	31.7594	33.239	23.4284	29.4756	4.31846	27.7613	23.8409	31.5756	27.7259	3.15779	18.1785	13.2675	13.0665	14.8375	2.36385	10.5971	10.3583	13.6964	11.5506	1.52044	1.06311	1.28456	0.667752	0.1735	FMP33
PUS5	9.35744	14.418	8.56674	10.7807	2.59213	7.48794	10.0281	9.99941	9.1718	1.19073	5.57974	6.42091	4.32816	5.44294	0.85982	3.44753	4.11731	5.14682	4.23722	0.698893	1.17542	1.28455	0.469735	0.198663	PUS5
VID22	5.0503	7.53452	6.41081	6.33188	1.01571	7.01912	7.35323	9.26048	7.87761	0.987305	20.4079	21.9037	17.1303	19.814	1.99347	15.7714	13.7184	16.8137	15.4345	1.28591	0.803781	1.28375	0.197642	0.0593675	VID22
ERG7	10.9647	11.1108	10.1818	10.7524	0.407873	8.92382	10.1526	15.0147	11.3637	2.6299	73.134	77.2439	64.1875	71.5218	5.45078	62.6695	50.3033	54.1869	55.7199	5.16355	0.946206	1.2836	0.761582	0.0408851	ERG7
YDR248C	6.70894	24.1201	17.2218	16.017	7.15896	14.5046	17.3003	22.6613	18.1554	3.38442	36.2126	41.074	33.3217	36.8694	3.19873	32.5447	23.9671	29.6915	28.7344	3.56659	0.882215	1.28311	0.721951	0.0742469	YDR248C
ATG12	3.48004	0.595786	2.06152	2.04578	1.17754	3.76188	3.41865	1.88077	3.02043	0.817958	9.03537	7.00463	3.37259	6.47086	2.34243	6.83807	4.01037	4.28901	5.04582	1.27241	0.677313	1.28242	0.390809	0.49172	ATG12
YNG1	12.3251	14.1797	9.92963	12.1448	1.73977	6.3952	12.3499	11.1906	9.97855	2.57764	15.7643	22.8234	14.3335	17.6404	3.71119	16.7105	13.2944	11.2684	13.7578	2.24578	1.21709	1.28222	0.380332	0.27428	YNG1
PSA1	990.532	940.847	1239.57	1056.98	130.694	879.479	1012.35	945.81	945.881	54.246	2132.78	2084.21	2159.67	2125.55	31.2285	1667.5	1605.95	1701.78	1658.41	39.6482	1.11746	1.28168	0.329083	0.000196658	PSA1
HEM15	51.2025	39.8708	44.6819	45.2517	4.64366	46.1669	50.9078	56.2368	51.1039	4.11336	183.948	173.43	166.673	174.683	7.10818	132.862	137.045	138.979	136.295	2.55301	0.885486	1.28165	0.253055	0.00198455	HEM15
FIT1	3.48552	2.10609	0.72874	2.10678	1.12545	2.65963	3.32333	2.99181	2.99159	0.270956	4.87502	6.19029	5.36491	5.47674	0.542749	5.28771	3.2606	4.2728	4.2737	0.827564	0.704235	1.2815	0.340542	0.160717	FIT1
YNL092W	47.8744	51.6774	41.9792	47.177	3.98988	46.8647	54.4033	65.7799	55.6826	7.77492	6.43113	8.98287	8.45356	7.95585	1.09958	7.57347	5.23648	5.81851	6.20949	0.993317	0.847248	1.28124	0.240705	0.170901	YNL092W
ATG31	7.7079	10.1798	13.6981	10.5286	2.45789	14.7938	10.9523	8.48016	11.4088	2.59768	10.8338	12.19	7.60331	10.209	1.92389	8.51939	7.61359	7.77248	7.96849	0.394911	0.922852	1.28117	0.74534	0.181972	ATG31
TMT1	35.0691	34.9091	27.4136	32.4639	3.57174	34.5036	46.6148	58.0311	46.3831	9.60643	72.6238	100.423	88.5573	87.2014	11.3894	89.7768	53.4956	61.0041	68.0922	15.6367	0.699908	1.28064	0.127175	0.234938	TMT1
ZRG17	8.59099	7.35393	7.20964	7.71818	0.61997	7.79424	12.6592	9.86627	10.1066	1.99335	36.9796	41.969	28.8799	35.9428	5.39366	31.3877	25.7405	27.0717	28.0666	2.41042	0.763681	1.28062	0.180969	0.132449	ZRG17
MPC1	37.2577	51.8789	48.0653	45.734	6.19255	52.933	52.4607	46.9833	50.7923	2.70029	50.2336	59.9938	43.3288	51.1854	6.83668	40.8751	40.0731	38.9613	39.9698	0.784725	0.900411	1.2806	0.349352	0.0824944	MPC1
YMR103C	93.2229	81.9477	72.2155	82.462	8.58392	88.0378	76.6089	99.5524	88.0664	9.36666	32.3371	30.6718	28.0155	30.3415	1.77968	19.1544	26.6507	25.3087	23.7046	3.26381	0.936362	1.27998	0.566553	0.065023	YMR103C
ARG5,6	159.553	123.662	122.998	135.405	17.078	146.091	179.337	221.748	182.392	30.9622	239.815	328.982	276.833	281.877	36.5768	270.007	190.349	200.427	220.261	35.4157	0.742381	1.27974	0.133394	0.162157	ARG5,6
PFK26	58.8153	66.7396	58.0428	61.1992	3.9303	61.7783	62.2495	65.732	63.2533	1.76324	20.5134	16.8743	18.2804	18.556	1.49838	13.8991	13.2236	16.3791	14.5006	1.35661	0.967526	1.27967	0.537057	0.0469889	PFK26
YML003W	6.33622	2.68001	4.41585	4.47736	1.49327	5.8709	8.23825	10.5753	8.22814	1.92057	5.19505	4.12615	2.43818	3.91979	1.13491	4.11959	2.3194	2.75617	3.06505	0.766692	0.544152	1.27887	0.0947039	0.427314	YML003W
CBP3	41.3186	47.4164	45.1284	44.6211	2.51516	41.5742	37.5772	42.9162	40.6892	2.26769	43.4049	41.9079	34.9593	40.0907	3.67956	34.0136	29.6851	30.3805	31.3597	1.89791	1.09663	1.27841	0.175939	0.0406448	CBP3
YLR050C	18.0769	10.3159	13.4847	13.9592	3.1861	14.2679	18.2513	13.0261	15.1818	2.22891	53.7954	50.5349	51.0963	51.8089	1.42324	44.8933	41.6633	35.1064	40.5543	4.07173	0.919469	1.27752	0.679562	0.0210176	YLR050C
PHO13	61.6808	46.6293	53.3711	53.8937	6.15585	69.0308	63.5714	78.3748	70.3257	6.11243	207.402	214.126	186.633	202.72	11.7018	158.308	153.103	164.695	158.702	4.74095	0.766345	1.27737	0.0553005	0.00786984	PHO13
CBS1	1.88628	3.3908	1.1174	2.13149	0.94417	2.1847	2.43207	1.91143	2.17607	0.212639	4.63967	6.16966	4.79861	5.20265	0.686851	4.51722	3.58666	4.12118	4.07502	0.381296	0.979517	1.27672	0.951195	0.11222	CBS1
GET3	110.294	134.322	127.053	123.89	10.0611	127.955	100.395	110.96	113.104	11.353	252.753	237.067	234.949	241.59	7.94106	178.075	188.224	201.487	189.262	9.58595	1.09537	1.27648	0.371513	0.00401583	GET3
MDM35	36.1537	43.5403	44.3107	41.3349	3.67714	33.4987	18.3704	23.2448	25.0379	6.30492	22.4873	21.3292	17.2167	20.3444	2.26159	16.5352	10.344	20.9521	15.9437	4.35088	1.65089	1.27601	0.0342603	0.273201	MDM35
TAF6	11.1188	11.4214	11.1848	11.2417	0.129875	13.6068	12.2108	14.9661	13.5946	1.12489	58.482	52.3608	47.4226	52.7552	4.52358	42.9744	40.0354	41.0401	41.35	1.21967	0.826924	1.27582	0.042451	0.0262296	TAF6
PIK1	8.94525	9.08421	8.30982	8.77976	0.337105	8.85344	9.51143	11.2894	9.88477	1.02894	28.67	32.941	26.3027	29.3046	2.74696	23.0697	21.8586	23.9855	22.9713	0.871105	0.888211	1.27571	0.22242	0.0359397	PIK1
SLY1	17.2367	15.8683	18.8802	17.3284	1.23133	16.4229	18.3304	22.2781	19.0105	2.43825	66.9286	66.4425	60.6327	64.6679	2.86022	49.3659	46.7728	55.9694	50.7027	3.87166	0.91152	1.27543	0.432978	0.0148174	SLY1
TPO3	252.09	214.061	224	230.05	16.1036	254.224	290.014	305.553	283.264	21.4916	108.625	118.967	88.4514	105.348	12.6717	89.5412	82.3368	75.9562	82.6114	5.54945	0.812142	1.27522	0.0487012	0.0807496	TPO3
YSC84	51.3398	44.1847	38.3586	44.6277	5.30884	35.3557	48.2192	62.4292	48.6681	11.0573	55.1765	56.3233	56.9826	56.1608	0.746248	40.5564	40.4551	51.1481	44.0532	5.01701	0.916981	1.27484	0.665561	0.0278938	YSC84
YOR1	39.1135	29.5491	28.9519	32.5382	4.65589	41.2047	51.2015	52.7079	48.3714	5.10477	39.8307	41.0625	29.2295	36.7076	5.31165	29.4157	27.146	29.8461	28.8026	1.18452	0.672674	1.27445	0.0316481	0.109166	YOR1
SEC6	3.63332	4.83799	4.62349	4.36493	0.52469	5.48613	3.96581	5.34537	4.93244	0.685921	23.9419	22.8874	20.3444	22.3912	1.51002	18.2448	17.1202	17.3689	17.578	0.482313	0.884945	1.27382	0.405317	0.0127044	SEC6
YDR282C	3.65893	1.87924	2.47713	2.67177	0.739477	2.42159	4.4288	5.29674	4.04904	1.2041	11.9998	10.521	7.40853	9.97644	1.91352	9.62891	6.14408	7.73056	7.83452	1.42458	0.659851	1.2734	0.240149	0.273008	YDR282C
MRPL19	114.601	94.5951	101.023	103.406	8.33922	99.2319	110.569	116.128	108.643	7.03112	45.8618	43.9368	30.2446	40.0144	6.95282	28.6506	34.9028	30.7244	31.4259	2.60022	0.951798	1.27329	0.534414	0.177134	MRPL19
FRT1	5.75582	2.21716	3.19655	3.72317	1.49188	3.66652	3.57811	4.95768	4.06743	0.63053	22.2686	20.6364	21.4409	21.4486	0.666396	15.9045	15.9191	18.7422	16.8553	1.33429	0.915362	1.27252	0.778699	0.0121048	FRT1
YSC83	15.7353	17.8952	14.6478	16.0928	1.34963	10.9348	16.5619	17.5396	15.0121	2.91058	28.5672	29.9753	22.2615	26.9347	3.35407	27.7442	16.7085	19.0783	21.177	4.74344	1.07199	1.27188	0.658669	0.233657	YSC83
YGR111W	20.2858	25.0052	26.5975	23.9628	2.6801	23.5577	20.7251	32.4514	25.578	4.9959	35.0386	39.7424	35.5836	36.7882	2.10075	30.2939	25.0603	31.4563	28.9368	2.7819	0.936851	1.27133	0.707616	0.0333696	YGR111W
FUS2	2.07964	1.64325	2.65342	2.12543	0.41367	2.51981	2.59298	2.98274	2.69851	0.203186	2.62322	1.28797	0.813924	1.57504	0.766025	1.65027	0.884884	1.18296	1.23937	0.315001	0.787632	1.27084	0.153485	0.597234	FUS2
VID30	5.08942	5.46024	4.55583	5.03516	0.371211	4.92525	4.99965	4.95099	4.95863	0.0308509	14.2803	15.4798	11.1798	13.6466	1.81173	11.6672	9.22761	11.3285	10.7411	1.07909	1.01543	1.27051	0.785818	0.123158	VID30
HBT1	66.5063	30.8591	21.8464	39.7373	19.2829	30.0432	61.288	70.1223	53.8179	17.1937	6.20026	7.92342	5.94834	6.69067	0.877726	5.57226	4.65578	5.57121	5.26642	0.431786	0.738366	1.27044	0.483844	0.10856	HBT1
KIN82	10.9815	10.0441	11.4065	10.8107	0.569162	11.8477	10.1967	13.2925	11.779	1.26481	7.89366	5.6016	5.6857	6.39365	1.06122	5.76399	4.99266	4.3485	5.03505	0.578649	0.917797	1.26983	0.379392	0.187137	KIN82
HOS1	2.30279	2.36544	0.818479	1.8289	0.714934	2.13367	1.69662	3.73358	2.52129	0.875589	7.55219	9.73361	6.02556	7.77045	1.52165	6.10853	6.36891	5.8826	6.12001	0.198702	0.725382	1.26968	0.435226	0.202905	HOS1
CSI1	2.19854	3.76392	0.434125	2.13219	1.36019	2.71611	3.23964	2.37637	2.77737	0.355078	6.00858	5.9003	2.39699	4.76862	1.67758	3.78	3.54701	3.94126	3.75609	0.161837	0.767702	1.26957	0.551689	0.443392	CSI1
YOR020W-A	94.1586	119.982	135.562	116.567	17.0743	125.896	89.5706	123.676	113.048	16.6254	31.2711	34.7858	39.8503	35.3024	3.52147	28.982	28.0197	26.4411	27.8142	1.04745	1.03114	1.26922	0.844745	0.044904	YOR020W-A
WBP1	92.3556	82.9774	96.0032	90.4454	5.48661	96.9984	114.953	113.834	108.595	8.21296	298.349	298.848	267.964	288.387	14.4429	219.177	226.896	235.657	227.243	6.73226	0.832866	1.26907	0.0601273	0.00559294	WBP1
YBL095W	16.009	18.089	18.4928	17.5303	1.08824	15.2042	16.8079	23.6848	18.5656	3.67855	37.7366	34.6397	27.9266	33.4343	4.09462	27.7213	27.1196	24.2147	26.3519	1.53103	0.944234	1.26876	0.722107	0.0837446	YBL095W
MCT1	27.6411	32.4052	23.8492	27.9652	3.50045	29.2301	34.9749	28.7403	30.9818	2.83064	33.9943	37.1915	32.7567	34.6475	1.86849	28.1159	25.5519	28.2766	27.3148	1.24827	0.902633	1.26845	0.396962	0.00991961	MCT1
DAP1	130.437	151.462	162.936	148.278	13.4573	163.552	110.204	116.085	129.947	23.8834	54.0537	62.7822	40.1901	52.342	9.30229	56.9365	39.7026	27.1638	41.2676	12.2049	1.14107	1.26836	0.397866	0.365158	DAP1
INO1	2868.33	2468.38	2984.4	2773.71	221.036	2925.86	2913.31	3025.54	2954.9	50.208	817.33	708.897	773.138	766.455	44.5188	290.795	829.989	692.403	604.395	228.752	0.938679	1.26813	0.321446	0.381066	INO1
HMRA1	11.9564	11.4044	10.1182	11.1596	0.770119	11.0783	10.0675	8.30795	9.81793	1.14468	7.00213	12.0329	11.1734	10.0695	2.19713	7.5515	7.67654	8.6118	7.94661	0.473121	1.13666	1.26714	0.24102	0.252557	HMRA1
SMD1	16.9701	9.09486	13.9865	13.3505	3.24636	17.7748	14.6775	14.3552	15.6025	1.54165	31.4572	36.3852	23.0604	30.3009	5.50091	23.378	27.5488	20.8324	23.9197	2.7686	0.855663	1.26678	0.425576	0.216683	SMD1
SEC13	159.416	188.802	188.008	178.742	13.6695	192.561	175.375	172.901	180.279	8.74318	365.854	354.572	376.447	365.625	8.93197	292.325	279.34	294.344	288.67	6.64859	0.991475	1.26658	0.899914	0.000613987	SEC13
ALD3	912.401	1199.38	1266	1125.93	153.417	1027.75	914.642	983.313	975.237	46.5297	28.59	44.5664	31.8758	35.0107	6.88877	29.3198	22.4834	31.2074	27.6702	3.74772	1.15452	1.26529	0.254497	0.256172	ALD3
PEX2	55.4269	38.0931	25.0388	39.5196	12.4468	39.5333	54.3513	57.2164	50.367	7.74935	84.3499	80.2614	74.197	79.6028	4.17098	64.3473	62.8625	61.6546	62.9548	1.10125	0.784632	1.26444	0.354489	0.00547875	PEX2
TDA2	11.9564	24.5633	15.1773	17.2323	5.34796	20.574	15.7305	15.9236	17.4094	2.23911	15.4047	24.9253	25.4505	21.9268	4.61682	16.3616	23.6201	12.0565	17.3461	4.77187	0.98983	1.26408	0.967624	0.384476	TDA2
YGR117C	11.3691	11.2113	12.9309	11.8371	0.776134	9.48075	11.727	15.4838	12.2305	2.47646	34.676	30.2065	27.6003	30.8276	2.92182	25.4672	22.168	25.5273	24.3875	1.5696	0.967834	1.26407	0.840737	0.0515867	YGR117C
YIR014W	16.5147	20.6319	19.0372	18.7279	1.695	19.4375	21.7042	24.6048	21.9155	2.11481	12.0765	9.88239	7.46169	9.80686	1.88475	5.92	9.25851	8.10147	7.75999	1.38416	0.854551	1.26377	0.171589	0.283448	YIR014W
YCR023C	28.7103	20.7532	16.7975	22.087	4.95398	25.945	36.6912	39.9402	34.1921	5.98052	54.0537	46.73	37.3561	46.0466	6.83385	38.0012	35.4138	35.9801	36.465	1.11056	0.645968	1.26276	0.0921974	0.121951	YCR023C
PUT4	21.7613	13.6604	13.7095	16.3771	3.80729	13.7622	18.4508	18.4812	16.8981	2.21744	5.66414	4.34536	6.15109	5.38686	0.762813	4.19962	4.53785	4.06364	4.26703	0.199379	0.969169	1.26244	0.875306	0.114979	PUT4
ATG23	3.10572	1.71781	0.849127	1.89088	0.929343	1.10678	2.64023	4.84173	2.86292	1.53289	6.85561	7.21292	5.20932	6.42595	0.872566	5.9852	4.95554	4.33625	5.09233	0.680093	0.660475	1.26189	0.485928	0.163433	ATG23
HDA2	14.7829	23.4378	15.0394	17.7533	4.02087	14.7394	12.6674	16.5431	14.65	1.58351	15.1505	16.9797	12.8471	14.9925	1.69085	12.9056	9.77698	12.9624	11.8816	1.4884	1.21184	1.26182	0.367256	0.122536	HDA2
SEC11	109.752	95.496	94.0812	99.7766	7.07761	103.487	108.451	120.898	110.945	7.32364	206.967	209.215	165.177	193.786	20.2507	149.85	147.756	163.187	153.598	6.8343	0.899332	1.26165	0.19588	0.0564357	SEC11
YCT1	150.255	192.458	208.935	183.883	24.7113	182.102	166.431	175.356	174.63	6.41803	14.3754	18.261	16.7449	16.4604	1.59897	16.9755	8.88086	13.2943	13.0502	3.30912	1.05299	1.26131	0.635269	0.259672	YCT1
BUD31	0.686463	4.93598	3.25319	2.95854	1.74732	1.90815	3.0346	3.33896	2.76057	0.615423	9.00527	16.5806	5.98742	10.5244	4.45605	9.10481	9.4929	6.46067	8.35279	1.34728	1.07172	1.25999	0.887185	0.545487	BUD31
DGK1	105.852	76.5719	66.6793	83.0344	16.6324	78.3938	113.139	109.076	100.203	15.5103	132.932	133.912	100.507	122.451	15.5216	106.835	95.8685	88.9491	97.2174	7.36376	0.828663	1.25955	0.345843	0.106365	DGK1
MLC2	39.0196	55.0267	59.5493	51.1985	8.80752	45.3457	40.93	51.4688	45.9149	4.3212	70.491	55.2433	55.2802	60.3382	7.17913	51.6556	49.3862	42.6809	47.9076	3.81016	1.11508	1.25947	0.488696	0.0965698	MLC2
FRE3	26.963	12.9876	10.4678	16.8061	7.25527	17.2198	26.1507	27.5386	23.6363	4.57242	6.36977	4.13932	2.65734	4.38881	1.52583	4.93888	3.26518	2.25294	3.48567	1.10756	0.711029	1.2591	0.323021	0.535293	FRE3
DCC1	4.27013	2.33936	1.68637	2.76528	1.09697	2.11015	3.77532	5.76941	3.88496	1.4959	10.2698	14.8979	13.2425	12.8034	1.91475	8.81008	9.44805	12.2479	10.1687	1.49312	0.711792	1.2591	0.441422	0.199682	DCC1
YIP1	39.6384	49.2182	34.5766	41.1444	6.07151	41.5706	44.609	42.727	42.9689	1.25213	119.641	109.155	101.63	110.142	7.38597	83.1296	89.1494	90.1899	87.4896	3.11211	0.95754	1.25892	0.698621	0.0161704	YIP1
MPM1	333.1	389.722	405.82	376.214	31.1864	368.22	345.228	333.284	348.911	14.4985	34.4461	47.4589	45.1817	42.3622	5.67426	33.8002	32.9025	34.2952	33.6659	0.576435	1.07825	1.25831	0.324387	0.0972905	MPM1
CNN1	4.49425	6.46313	4.96966	5.30901	0.838846	8.05078	7.50546	6.31512	7.29045	0.724709	7.86095	10.5537	8.4932	8.96929	1.1497	7.28552	7.25079	6.8482	7.12817	0.198475	0.728214	1.25829	0.0648159	0.0894427	CNN1
SPO12	7.48008	5.12239	5.16959	5.92402	1.10047	3.46538	5.97036	7.57981	5.67185	1.69292	17.3766	20.0746	12.686	16.7124	3.05272	10.1048	15.516	14.2474	13.2894	2.31062	1.04446	1.25757	0.86839	0.274747	SPO12
UBA3	2.53076	2.97099	2.57002	2.69059	0.198918	5.0248	5.86014	4.98246	5.28914	0.404133	8.89271	13.0987	7.62065	9.87067	2.34086	8.2584	8.24933	7.04828	7.852	0.56833	0.508701	1.25709	0.00122859	0.301562	UBA3
PRM8	27.3432	37.4494	48.0529	37.6152	8.45555	43.9142	46.335	50.9822	47.0771	2.93283	39.2325	37.6082	36.7673	37.8693	1.02323	29.2145	29.3043	31.8612	30.1267	1.22707	0.799012	1.257	0.209195	0.00237288	PRM8
MAL31	14.9906	7.97094	6.89518	9.95223	3.58961	8.82404	16.1121	19.4438	14.7933	4.43465	4.4825	6.03461	2.05098	4.18936	1.63947	3.50868	3.17047	3.31963	3.33293	0.138393	0.672752	1.25696	0.29636	0.502479	MAL31
YNL200C	175.207	145.693	170.641	163.847	12.9715	156.644	163.381	174.428	164.817	7.33111	60.8448	55.2406	53.301	56.4621	3.1986	45.2988	45.2392	44.2793	44.9391	0.467187	0.994111	1.25641	0.931031	0.00727566	YNL200C
MRPL33	26.1803	17.9284	26.5864	23.565	3.98917	16.1718	21.1259	38.4044	25.234	9.52995	16.3544	18.8199	17.2167	17.4637	1.02158	11.9421	15.516	14.2474	13.9018	1.47937	0.93386	1.25621	0.83049	0.0487195	MRPL33
SPO24	4325.69	3860.1	3293.79	3826.52	421.941	4142.5	3450.28	2994.65	3529.14	471.916	221.01	240.784	222.591	228.128	8.97222	195.099	161.016	188.717	181.611	14.7936	1.08426	1.25614	0.542805	0.0190663	SPO24
SLI1	4.16269	4.75105	1.64394	3.51923	1.34761	3.64271	6.81544	8.62386	6.36067	2.05881	7.39479	5.35304	6.21934	6.32239	0.836718	5.96418	4.31735	4.81943	5.03365	0.68917	0.553279	1.25602	0.177791	0.167994	SLI1
MST1	6.79347	5.53451	6.38343	6.23713	0.524275	6.29456	6.38598	8.92552	7.20202	1.21927	18.8226	19.5678	17.1971	18.5292	0.98982	15.3626	14.7396	14.1732	14.7585	0.485749	0.866026	1.25549	0.361989	0.00842186	MST1
SIS1	1510.47	1591.01	1296.66	1466.05	124.207	1297.05	1459.68	1623.51	1460.08	133.278	249.651	275.208	258.389	261.083	10.6061	225.497	193.539	204.901	207.979	13.2268	1.00409	1.25533	0.965282	0.0114252	SIS1
NCE102	4919.4	5737.72	6950.88	5869.33	834.552	5624.31	4750.11	4592.36	4988.93	453.876	552.472	645.523	601.678	599.891	38.0088	561.277	429.706	444.603	478.529	58.8271	1.17647	1.25362	0.260169	0.0704026	NCE102
IMA2	45.2228	44.7537	38.5503	42.8423	3.04089	50.248	46.9985	54.8419	50.6961	3.21768	2.26086	2.40512	1.46979	2.04526	0.411154	1.62549	2.03373	1.23582	1.63168	0.325777	0.84508	1.25347	0.0661424	0.32733	IMA2
QRI7	1.86085	2.73069	3.14954	2.58036	0.536734	4.18733	3.72135	2.37055	3.42641	0.770461	10.0261	12.5743	7.53564	10.0453	2.05706	11.3612	6.24949	6.43352	8.01473	2.36749	0.75308	1.25336	0.271575	0.411666	QRI7
BET3	36.3401	25.2687	35.7684	32.4591	5.0897	31.0812	32.1292	37.6178	33.6094	2.86645	79.3009	71.4574	55.6717	68.81	9.82656	65.5014	43.2954	56.0004	54.9324	9.09696	0.965773	1.25263	0.794433	0.216627	BET3
TFS1	2355.09	2871.39	2818.85	2681.78	231.998	2941.33	2301.07	2204.94	2482.45	326.845	159.26	188.045	206.761	184.689	19.5368	143.129	145.556	153.781	147.489	4.55799	1.08029	1.25222	0.520651	0.0586527	TFS1
YBL083C	10.6934	3.92296	6.33456	6.98363	2.80185	9.90805	3.37652	3.09598	5.46019	3.1472	11.2724	7.687	15.5448	11.5014	3.21202	14.6332	3.69688	9.24252	9.19088	4.4649	1.27901	1.25139	0.63607	0.584425	YBL083C
TDA5	22.2229	15.3319	23.5782	20.3777	3.61053	22.1276	27.3701	27.4264	25.6414	2.48475	43.5117	41.0585	49.9043	44.8248	3.72876	32.7501	33.2542	41.4736	35.8259	3.99878	0.794719	1.25118	0.164662	0.0804614	TDA5
RRP43	10.7088	17.7695	11.0609	13.1797	3.24865	8.39587	11.3292	11.1299	10.285	1.33827	53.1311	51.6761	45.5044	50.1039	3.30612	45.9287	35.3136	38.9486	40.0636	4.40475	1.28146	1.25061	0.308696	0.0614477	RRP43
YTH1	21.796	38.9143	27.0529	29.2544	7.15977	34.1398	27.5292	26.9247	29.5312	3.26809	13.1901	15.146	15.4651	14.6004	1.00569	14.1485	11.1235	9.76828	11.6801	1.83102	0.990626	1.25002	0.962714	0.119215	YTH1
IRC23	84.435	122.694	114.675	107.268	16.474	99.8599	106.211	96.2732	100.781	4.109	12.3822	12.4354	10.9769	11.9315	0.675356	14.6689	4.74645	9.22952	9.54828	4.05707	1.06436	1.2496	0.617666	0.458531	IRC23
ATG14	8.17389	5.8128	7.07687	7.02119	0.964713	4.95198	6.94879	7.90058	6.60045	1.22871	3.09311	3.48032	2.51356	3.029	0.397274	2.77983	1.95636	2.53611	2.4241	0.345382	1.06374	1.24953	0.72265	0.179477	ATG14
TKL2	163.01	149.965	204.434	172.47	23.2209	148.239	131.349	149.293	142.961	8.22165	4.04214	5.92192	6.5888	5.51762	1.07826	4.68739	4.17855	4.38335	4.41643	0.209047	1.20641	1.24934	0.165492	0.229201	TKL2
YOR331C	2.3325	1.79697	2.0726	2.06736	0.218661	3.78211	1.28889	0.47272	1.8479	1.40769	1.91241	0.586857	2.54304	1.68077	0.815234	0.429677	2.82235	0.784013	1.34535	1.05437	1.11876	1.24932	0.838204	0.73988	YOR331C
ATG36	13.6499	7.958	8.74157	10.1165	2.51888	13.3311	14.9493	17.3459	15.2088	1.64928	15.4261	15.5936	13.9435	14.9878	0.741563	11.4171	10.7134	13.8882	12.0063	1.36141	0.665174	1.24833	0.0750107	0.0529974	ATG36
RAV1	3.51421	3.7739	3.12263	3.47025	0.267688	3.47814	4.06028	5.37397	4.30413	0.792943	16.9603	18.6481	14.2807	16.6297	1.79821	12.7119	13.2537	14.0135	13.3264	0.533873	0.80626	1.24788	0.231596	0.067449	RAV1
YPT6	8.5363	12.8949	10.7084	10.7132	1.7794	7.90941	11.0988	8.95541	9.32119	1.32749	28.4073	30.8263	28.103	29.1122	1.21842	21.09	23.6092	25.3171	23.3388	1.73627	1.14934	1.24737	0.425308	0.0183135	YPT6
SSE2	757.666	604.258	502.154	621.359	105.011	622.09	805.098	918.027	781.738	121.939	67.5282	72.1936	68.3837	69.3685	2.02796	56.8883	51.4367	58.6248	55.6499	3.06236	0.794843	1.24652	0.231506	0.00616136	SSE2
GUP1	33.0604	33.9598	37.7945	34.9382	2.05278	36.544	40.5965	41.8471	39.6625	2.26346	93.841	78.8021	75.1807	82.6079	8.07941	67.8109	61.626	69.404	66.2803	3.35475	0.880887	1.24634	0.0940608	0.0576115	GUP1
ATG20	15.567	11.4714	6.21456	11.0843	3.82791	10.1907	17.4533	16.8719	14.8386	3.29513	16.0929	13.9637	10.5768	13.5445	2.27134	8.72761	12.7525	11.1474	10.8758	1.65433	0.746992	1.24537	0.352482	0.250384	ATG20
PMU1	31.5124	28.2294	37.7689	32.5036	3.95705	34.2909	34.8261	36.2397	35.1189	0.82211	86.2232	90.3483	91.0856	89.219	2.13966	70.47	69.1667	75.3765	71.6711	2.67364	0.92553	1.24484	0.411892	0.00192446	PMU1
YKL133C	7.94759	6.96325	3.87719	6.26268	1.734	3.89855	6.88888	7.57981	6.12242	1.59761	6.70786	4.94023	3.73784	5.12864	1.2198	5.68396	2.74762	3.92851	4.12003	1.20638	1.02291	1.24481	0.936995	0.452487	YKL133C
INA22	5.99785	11.2952	8.88257	8.72522	2.1655	5.09427	4.05079	9.31933	6.15479	2.27785	9.42545	13.5816	6.90255	9.96985	2.75373	6.9976	8.29426	8.73615	8.00934	0.737798	1.41763	1.24478	0.311805	0.385851	INA22
GCG1	71.2213	73.159	65.6293	70.0032	3.19236	58.2273	75.4525	76.6049	70.0949	8.40485	69.0807	67.9294	65.3006	67.4369	1.58203	56.5957	51.8198	54.1373	54.1843	1.95003	0.998692	1.24458	0.989185	0.00172208	GCG1
IGO2	43.5488	52.3299	46.7277	47.5355	3.63008	70.804	44.7986	49.2918	54.9648	11.3492	44.4635	33.9044	28.0698	35.4792	6.78472	28.4564	26.1342	30.9329	28.5078	1.95938	0.864835	1.24454	0.42771	0.23519	IGO2
YFL054C	14.9197	13.2592	15.293	14.4907	0.883981	15.5326	16.0563	17.3949	16.3279	0.784169	10.9956	14.3404	9.50399	11.6133	2.02218	10.376	9.50464	8.11399	9.33155	0.931541	0.887476	1.24452	0.0927713	0.220827	YFL054C
VMA21	15.2958	12.8552	19.7694	15.9735	2.86308	14.1725	11.2695	18.0361	14.4927	2.7717	36.4829	19.592	32.3423	29.4724	7.18808	23.5662	26.9209	20.5653	23.6841	2.59601	1.10217	1.2444	0.627006	0.34445	VMA21
TPM1	188.723	329.223	228.09	248.678	59.1776	247.723	235.738	219.815	234.425	11.4311	470.869	501.569	469.064	480.501	14.9159	346.853	380.969	432.011	386.611	34.9938	1.0608	1.24285	0.754848	0.0251107	TPM1
BSC5	37.8507	27.9667	14.9481	26.9218	9.37912	21.7399	39.3032	55.0882	38.7105	13.6208	8.52974	11.5838	6.43546	8.84968	2.11396	9.29682	5.9689	6.1009	7.12221	1.53862	0.695467	1.24255	0.370438	0.403009	BSC5
SDH2	148.677	127.268	134.758	136.901	8.87051	142.652	144.558	164.326	150.512	9.79891	127.229	135.729	111.018	124.659	10.2507	105.961	93.5317	101.587	100.36	5.14801	0.90957	1.24211	0.219031	0.0401113	SDH2
YKR005C	3.5054	1.27086	2.19869	2.32498	0.916608	3.24797	3.03844	4.01183	3.43275	0.418311	2.36688	2.69776	1.94838	2.33767	0.30663	1.97521	2.42376	1.24756	1.88218	0.484664	0.677295	1.242	0.19495	0.32421	YKR005C
IES4	10.1972	16.1881	16.4745	14.2866	2.894	18.8967	12.294	23.2966	18.1624	4.52169	25.842	30.7874	18.8663	25.1653	4.89024	19.1262	19.2292	22.4348	20.2634	1.53602	0.786602	1.24191	0.36498	0.247638	IES4
RKM5	33.5994	18.165	14.6659	22.1434	8.22558	20.7546	34.5268	30.344	28.5418	5.76507	23.6817	29.6618	21.2082	24.8505	3.54878	23.0204	20.3788	16.6432	20.0141	2.61621	0.775825	1.24165	0.41861	0.195765	RKM5
KAR9	2.3542	1.72732	2.9884	2.35664	0.514837	2.64873	3.5929	2.99902	3.08022	0.389707	6.61783	6.93856	7.7001	7.0855	0.453887	7.0627	4.18571	5.87828	5.70889	1.18062	0.765088	1.24113	0.188193	0.198601	KAR9
TDA11	1.93297	2.4268	2.29012	2.21663	0.208193	2.18902	2.53183	3.3081	2.67632	0.468146	9.50903	7.99753	6.40041	7.96899	1.26925	6.80507	6.97963	5.48654	6.42375	0.666525	0.828238	1.24055	0.273305	0.202106	TDA11
ERG10	138.091	111.971	124.959	125.007	10.6637	112.586	134.787	156.019	134.464	17.7329	675.088	672.715	666.042	671.282	3.82968	558.038	527.589	537.804	541.143	12.6532	0.929667	1.24049	0.553264	0.000154386	ERG10
CDC23	4.32461	3.02074	2.86924	3.40487	0.653292	2.72477	3.95094	4.48744	3.72105	0.73774	10.9209	14.1014	10.3101	11.7775	1.66211	12.364	6.81763	9.30312	9.49492	2.26836	0.915027	1.2404	0.673521	0.315001	CDC23
MSB3	4.96116	3.86603	3.24293	4.02337	0.710232	3.64575	6.05005	7.48895	5.72825	1.58539	16.2706	17.7335	14.9213	16.3085	1.14836	10.9669	15.1407	13.3406	13.1494	1.70929	0.702374	1.24024	0.237476	0.0958609	MSB3
GPP2	52.7182	40.3924	35.837	42.9825	7.13094	38.8371	58.2618	59.5514	52.2168	9.47549	290.164	296.155	253.463	279.928	18.8721	219.7	234.543	223.097	225.78	6.34939	0.823156	1.23982	0.332617	0.0183681	GPP2
RNH1	10.2556	5.42695	7.36396	7.68218	1.98411	4.89522	8.014	12.3449	8.41804	3.0547	17.5816	18.4532	14.6826	16.9058	1.6118	17.8618	10.5292	12.5352	13.6421	3.09412	0.912586	1.23924	0.789295	0.256401	RNH1
TOS8	25.8427	40.221	21.3395	29.1344	8.05205	36.2801	31.1566	32.377	33.2713	2.18515	6.74176	7.4872	5.12281	6.45059	0.986971	5.48188	4.87325	5.26449	5.20654	0.251828	0.875663	1.23894	0.52182	0.159196	TOS8
VPS34	8.79081	8.01251	7.77461	8.19264	0.433972	9.86604	11.4941	10.3383	10.5661	0.683877	19.8969	21.6816	20.2486	20.609	0.771876	19.7063	14.8104	15.3983	16.6384	2.1826	0.775368	1.23864	0.0143271	0.0723263	VPS34
DSC3	22.9508	23.5752	18.42	21.6487	2.29724	22.9803	21.0005	27.6081	23.863	2.76881	20.9419	15.2743	14.7983	17.0048	2.79069	13.3655	16.125	11.696	13.7288	1.82629	0.907208	1.23862	0.433196	0.237128	DSC3
YBR139W	322.614	381.515	393.33	365.819	30.9296	418.174	381.03	368.978	389.394	20.937	240.575	245.117	223.493	236.395	9.30964	184.02	184.17	204.415	190.868	9.57915	0.939459	1.23852	0.422508	0.00852289	YBR139W
YDL206W	30.4203	26.8674	26.7781	28.0219	1.69631	29.5034	36.7612	42.292	36.1855	5.23676	19.8134	19.5993	13.0185	17.4771	3.15389	15.3974	13.4655	13.4741	14.1123	0.908695	0.774396	1.23842	0.103966	0.220721	YDL206W
TRS120	5.63326	4.0592	3.48647	4.39297	0.907646	3.19406	6.44244	9.06522	6.23391	2.40142	34.1921	32.1543	24.7503	30.3656	4.05681	26.8259	24.7654	21.987	24.5261	1.98268	0.70469	1.23809	0.367882	0.141405	TRS120
YJR098C	6.43834	6.10477	3.1294	5.22417	1.48747	4.58886	3.40565	4.41637	4.13696	0.521888	7.30907	6.81183	4.67967	6.26686	1.14052	5.71726	5.25071	4.2172	5.06173	0.626806	1.26281	1.23809	0.384603	0.26049	YJR098C
AGP3	12.6118	5.97918	2.52865	7.03986	4.18419	4.67423	10.8645	10.2239	8.58755	2.77946	5.4088	9.56819	3.24363	6.07354	2.62443	6.14769	3.62225	4.95653	4.90882	1.03156	0.819776	1.23727	0.685518	0.590493	AGP3
SAL1	8.98366	1.57552	1.29799	3.95239	3.55945	2.43627	7.58751	10.3024	6.7754	3.26228	6.82672	5.5129	3.66301	5.33421	1.29775	5.16654	3.93907	3.82979	4.3118	0.606039	0.583344	1.23712	0.454784	0.369836	SAL1
YML002W	8.96495	7.39728	4.1789	6.84704	1.99226	6.1278	9.85353	11.9141	9.29847	2.39462	7.59133	7.24745	6.51612	7.1183	0.448354	6.60585	6.70677	3.95194	5.75485	1.27552	0.736362	1.23692	0.328103	0.226971	YML002W
YCR099C	2.78106	4.99926	0.823725	2.86801	1.70576	1.93261	5.1225	5.07264	4.04259	1.49211	6.2705	7.69686	6.56953	6.84563	0.614167	6.66	4.8073	5.14132	5.53621	0.806257	0.70945	1.23652	0.50422	0.141708	YCR099C
COX6	161.6	186.933	172.485	173.673	10.3762	194.247	186.102	191.785	190.711	3.41101	151.594	151.646	162.431	155.223	5.09634	138.921	121.299	116.465	125.562	9.65045	0.910658	1.23623	0.0920244	0.0184021	COX6
HUL4	2.42914	2.12095	2.01458	2.18822	0.175805	3.03851	2.95304	3.74153	3.24436	0.353277	3.98329	4.27821	1.85389	3.3718	1.08006	3.22186	2.26745	2.69444	2.72792	0.390353	0.67447	1.23603	0.0193509	0.472217	HUL4
YMR147W	8.23143	6.96325	7.45766	7.55078	0.521902	7.62693	8.20515	10.5982	8.81009	1.28623	10.7189	11.6952	13.3737	11.9293	1.09638	11.4171	10.3786	7.16112	9.65229	1.81183	0.85706	1.2359	0.26878	0.20301	YMR147W
SGF29	11.2633	11.5697	8.402	10.4117	1.42654	11.9822	12.294	16.9088	13.7283	2.25253	36.9389	37.7846	31.2305	35.318	2.91083	36.8861	22.4982	26.3609	28.5818	6.08016	0.758406	1.23568	0.153359	0.230471	SGF29
YNL011C	16.8176	11.016	15.8822	14.5719	2.54324	15.5825	20.292	23.1176	19.664	3.10806	15.9869	13.4911	13.641	14.373	1.14283	11.3145	11.4597	12.1249	11.6331	0.352805	0.741044	1.23553	0.147405	0.0316816	YNL011C
FPR3	28.1683	38.1289	44.2892	36.8621	6.64201	37.3201	32.5851	34.3594	34.7549	1.95319	135.117	153.401	149.824	146.114	7.91162	114.061	116.859	123.882	118.267	4.1312	1.06063	1.23545	0.689042	0.0115799	FPR3
YLR278C	7.03139	3.90191	3.63863	4.85731	1.54106	4.86754	8.87239	10.8761	8.20533	2.49791	22.1986	24.32	15.4497	20.6561	3.78201	17.6872	15.1441	17.3318	16.721	1.12448	0.59197	1.23534	0.181996	0.231234	YLR278C
MUD1	14.5099	33.5354	11.6038	19.883	9.72632	10.7554	17.6392	14.7033	14.366	2.8204	12.194	14.9678	9.2281	12.13	2.34366	10.6916	8.52773	10.242	9.82045	0.932341	1.38403	1.23517	0.484019	0.265038	MUD1
YGR016W	2.27144	1.74993	0.672781	1.56472	0.66566	1.05231	1.25515	2.76207	1.68984	0.762686	3.25911	9.14391	4.12745	5.51016	2.59379	2.929	5.49693	4.96268	4.46287	1.10632	0.925953	1.23467	0.869726	0.627191	YGR016W
YSW1	4.80074	4.20078	2.94921	3.98358	0.771332	4.44818	5.24007	5.76563	5.15129	0.541496	0.874692	1.43155	0.646183	0.984141	0.329832	1.17915	0.614704	0.597649	0.797167	0.270191	0.773316	1.23455	0.154604	0.568732	YSW1
OPT2	33.3537	24.2366	26.0515	27.8806	3.94036	28.3861	41.1387	49.0702	39.5317	8.52037	76.1653	67.5073	51.4488	65.0405	10.2401	54.524	50.0529	53.4808	52.6859	1.90991	0.705272	1.2345	0.15407	0.168787	OPT2
SSP120	118.153	166.881	118.659	134.564	22.8523	152.241	154.041	164.627	156.97	5.46428	102.172	100.795	102.317	101.761	0.685919	88.7622	78.8234	79.7392	82.4416	4.48497	0.857263	1.23434	0.24878	0.00383114	SSP120
PKP1	19.221	29.8979	24.399	24.5059	4.3595	26.4597	24.4791	33.6122	28.1836	3.92278	38.7227	45.0439	37.5212	40.4292	3.29972	33.5866	31.1367	33.5955	32.7729	1.15699	0.86951	1.23362	0.425261	0.0363424	PKP1
ACE2	4.64231	6.35815	3.50003	4.8335	1.17463	4.69242	5.70053	6.6144	5.66911	0.784958	23.76	23.6433	18.5072	21.9701	2.44917	17.5181	18.3837	17.59	17.8306	0.392208	0.852601	1.23216	0.449947	0.0776452	ACE2
MSN1	24.071	18.3263	13.4205	18.6059	4.35256	12.5948	18.9867	25.712	19.0978	5.35565	16.9495	17.1001	10.9092	14.9863	2.88358	12.7288	12.9232	10.8513	12.1678	0.934254	0.974243	1.23164	0.924559	0.258831	MSN1
YOL107W	26.5619	19.489	18.3573	21.4694	3.63047	27.8342	28.6561	26.6597	27.7167	0.819254	62.223	51.8727	44.8184	52.9714	7.14776	44.0375	44.6028	40.3893	43.0099	1.86736	0.774602	1.23161	0.076498	0.129203	YOL107W
FMS1	269.555	216.039	212.065	232.553	26.2147	233.964	290.757	339.957	288.226	43.3084	29.7006	28.522	24.0065	27.4097	2.45403	22.767	21.511	22.4899	22.256	0.538775	0.806842	1.23157	0.194862	0.0440783	FMS1
SEC20	15.2524	15.087	14.3895	14.9096	0.373954	13.0854	16.44	16.7151	15.4135	1.65003	24.0844	27.5731	19.5033	23.7203	3.30454	18.315	19.725	19.7473	19.2624	0.669998	0.967309	1.23143	0.695264	0.134872	SEC20
RGT1	29.9171	27.1157	31.7138	29.5822	1.89206	32.526	30.8452	35.741	33.0374	2.03113	22.9342	22.7446	22.553	22.7439	0.155651	18.6321	18.7645	18.0571	18.4845	0.30706	0.895415	1.23043	0.153157	6.26385e-05	RGT1
GRX3	62.953	99.3359	76.3818	79.5569	15.022	85.3864	70.1317	66.4055	73.9746	8.21155	141.475	128.239	135.617	135.11	5.41556	115.129	98.3312	116.253	109.905	8.19654	1.07546	1.22934	0.668659	0.0221903	GRX3
VPS35	12.6251	12.2612	11.0144	11.9669	0.689724	15.5264	16.8278	18.6086	16.9876	1.2634	39.3349	38.9263	33.4525	37.2379	2.68191	31.6297	28.2517	31.0171	30.2995	1.46946	0.704449	1.229	0.00785695	0.0326302	VPS35
NUR1	9.83978	9.41834	10.0681	9.77542	0.269153	10.1532	10.0507	10.1523	10.1187	0.0481161	23.4694	22.9564	16.7421	21.056	3.05753	19.2797	14.9988	17.1384	17.1389	1.74767	0.966073	1.22855	0.15045	0.190838	NUR1
SUL2	36.3964	35.7665	35.3594	35.8408	0.426598	38.8944	40.4024	48.192	42.4963	4.07427	158.557	161.291	147.087	155.645	6.15356	145.626	117.776	116.792	126.731	13.3668	0.843385	1.22815	0.0831552	0.0498803	SUL2
TIM11	120.761	124.046	147.048	130.618	11.6945	161.622	103.802	106.961	124.129	26.5435	105.429	136.163	100.778	114.123	15.6997	101.342	83.4984	93.9604	92.9335	7.32067	1.05228	1.22801	0.767508	0.158695	TIM11
YPC1	196.393	163.076	182.82	180.763	13.6792	189.262	200.912	196.1	195.425	4.77991	24.1253	21.6934	22.1333	22.6507	1.0581	16.3874	19.3991	19.5509	18.4458	1.45682	0.924978	1.22796	0.225704	0.0298574	YPC1
FAA1	288.559	369.678	325.194	327.811	33.1682	348.51	305.053	325.363	326.309	17.7541	245.977	231.702	232.792	236.824	6.48738	179.107	184.436	215.099	192.881	15.8607	1.0046	1.22782	0.957687	0.0222284	FAA1
MDL1	8.72676	7.36344	6.09273	7.39431	1.07556	5.92002	8.15184	9.85376	7.97521	1.61079	57.1126	59.2827	43.7214	53.3722	6.88147	45.2421	39.7597	45.466	43.4893	2.63878	0.927162	1.22725	0.693277	0.13078	MDL1
IPK1	11.5384	7.90156	7.74652	9.06217	1.75212	7.12737	9.63466	13.4071	10.0564	2.58099	6.30688	12.3864	9.50485	9.39939	2.48309	5.38468	9.83962	7.75673	7.66034	1.82	0.901136	1.22702	0.675542	0.469123	IPK1
LSO2	15.1612	25.1576	17.9625	19.4271	4.21033	20.5314	13.7481	17.9633	17.4143	2.79635	9.56205	18.7794	12.7152	13.6856	3.82503	12.031	9.67663	11.7602	11.1559	1.05185	1.11558	1.22675	0.60338	0.418156	LSO2
GLO4	6.447	12.0761	8.98609	9.16974	2.30175	10.5415	11.1764	15.0642	12.2607	1.99925	18.967	17.9381	15.1605	17.3552	1.60774	14.8103	12.8486	14.7866	14.1485	0.919229	0.747897	1.22664	0.224935	0.0705449	GLO4
HSF1	18.2069	18.0343	11.4018	15.881	3.16808	19.4003	23.0918	24.0373	22.1765	2.00063	35.187	39.919	31.6661	35.5907	3.3813	28.844	28.0553	30.162	29.0204	0.869046	0.71612	1.2264	0.0763098	0.0563034	HSF1
OPI10	242.83	299.956	213.822	252.202	35.783	228.252	229.38	245.979	234.537	8.10365	15.1212	19.8866	16.5967	17.2015	1.99193	14.8839	12.752	14.4646	14.0335	0.922175	1.07532	1.22575	0.533293	0.110806	OPI10
MPH1	4.25552	4.3713	4.39541	4.34074	0.0610604	2.83087	3.93928	5.13048	3.96688	0.939014	13.3301	9.99311	10.4689	11.2641	1.47378	9.48748	9.27993	8.8024	9.18994	0.28683	1.09425	1.22569	0.60419	0.122446	MPH1
RDS1	0.911439	1.33748	0.925578	1.05817	0.197589	1.56836	2.39829	2.21662	2.06109	0.356217	11.2093	13.8901	7.57113	10.8902	2.58957	9.78612	8.82281	8.05284	8.88726	0.709074	0.513401	1.22537	0.0253078	0.350933	RDS1
YMR187C	7.28096	4.12637	4.16439	5.19057	1.47821	4.18733	5.17942	4.07064	4.47913	0.497465	12.7627	12.1284	7.84694	10.9127	2.18321	8.88	10.2422	7.59513	8.90578	1.08082	1.15884	1.22535	0.554003	0.308742	YMR187C
HMG2	21.153	15.5508	15.3563	17.3534	2.68795	16.7173	20.8563	23.9568	20.5102	2.96565	54.2404	56.7692	45.3712	52.1269	4.8873	43.3982	41.2968	42.9393	42.5448	0.902118	0.846087	1.22522	0.327171	0.0526233	HMG2
GSP2	378.878	342.806	355.849	359.178	14.9131	395.618	412.211	426.102	411.31	12.4615	161.759	195.097	162.306	173.054	15.5884	141.035	134.378	148.466	141.293	5.75416	0.873253	1.22479	0.019209	0.0539193	GSP2
TGL2	48.0944	86.1995	68.3768	67.5569	15.5671	61.1581	49.364	51.8951	54.1391	5.06964	19.5803	20.0285	14.7061	18.105	2.41032	15.6418	13.9897	14.7164	14.7827	0.676109	1.24784	1.22474	0.310917	0.133764	TGL2
VPS55	91.5382	78.2255	71.9971	80.5869	8.15049	50.6044	81.6113	89.7966	74.0041	16.8802	92.0805	94.4466	69.8886	85.4719	11.0613	67.4502	86.1632	55.8484	69.8206	12.4889	1.08895	1.22416	0.645495	0.255266	VPS55
HSM3	9.01964	9.95991	8.01462	8.99806	0.794307	7.3126	9.80198	13.3443	10.1529	2.47489	26.2529	22.4665	20.3232	23.0142	2.45157	16.9477	18.3977	21.0706	18.8053	1.70766	0.886251	1.22381	0.563862	0.117147	HSM3
PDC5	99.9997	56.1011	61.0608	72.3872	19.6297	69.1355	96.7717	100.086	88.6643	13.8751	40.6794	29.0307	29.0737	32.9279	5.48115	30.1825	23.4023	27.1485	26.9111	2.77309	0.816419	1.22358	0.392488	0.238227	PDC5
FIT3	45.5008	16.8477	16.2977	26.2154	13.6387	27.9428	52.2345	52.3266	44.168	11.473	30.7991	47.3894	23.8426	34.0104	9.87751	29.239	30.7292	23.4745	27.8142	3.12838	0.593539	1.22277	0.227409	0.445328	FIT3
YFH1	57.6394	80.2167	60.212	66.0227	10.0915	56.852	59.8191	60.292	58.9877	1.52246	88.9271	87.9481	88.745	88.54	0.425103	72.613	77.5651	67.0802	72.4194	4.28264	1.11926	1.2226	0.384837	0.00609826	YFH1
GDI1	82.5457	74.439	69.3679	75.4509	5.42719	79.5964	88.9275	104.072	90.8651	10.0854	174.116	179.43	170.75	174.765	3.5735	144.634	134.889	149.375	142.966	6.03027	0.830361	1.22242	0.129736	0.00303345	GDI1
ECM31	14.9004	13.5261	13.1375	13.8547	0.756288	8.99006	9.95697	12.3602	10.4357	1.41689	23.2972	30.6891	23.1718	25.7193	3.51451	21.1928	17.4906	24.4597	21.0477	2.84698	1.32762	1.22195	0.0395323	0.217889	ECM31
PSK1	40.0435	31.7734	25.757	32.5246	5.85657	41.1759	49.8781	54.3624	48.4722	5.47438	28.7686	32.0951	24.8064	28.5567	2.97937	23.9112	21.111	25.0925	23.3716	1.66961	0.670996	1.22186	0.048157	0.0983046	PSK1
DAK1	382.117	499.355	526.965	469.479	62.7939	389.272	320.327	398.297	369.298	34.8234	266.325	262.533	264.264	264.374	1.55013	225.142	200.112	224.473	216.576	11.6449	1.27127	1.2207	0.119742	0.00452366	DAK1
YBR206W	16.0683	8.25274	10.7084	11.6765	3.2633	17.6798	8.13909	4.88477	10.2346	5.42966	25.5254	20.214	23.3583	23.0326	2.18056	17.02	15.9709	23.6293	18.8734	3.39008	1.14089	1.22037	0.763647	0.218266	YBR206W
GPI14	13.6919	12.4098	15.2675	13.7897	1.1687	13.4326	13.2526	17.8463	14.8438	2.12435	46.0043	47.0125	32.1972	41.738	6.75892	34.0253	33.0419	35.5542	34.2071	1.03369	0.928984	1.22015	0.571905	0.194319	GPI14
CAB4	21.9758	21.4814	13.438	18.9651	3.91342	18.063	21.9364	22.6998	20.8997	2.02994	44.4635	42.8061	41.2206	42.8301	1.32404	34.7365	36.2716	34.3121	35.1067	0.841692	0.907432	1.22	0.568469	0.00223758	CAB4
LAA1	8.50465	14.044	13.9024	12.1503	2.57854	14.3637	9.47828	11.7816	11.8745	1.99554	25.0231	25.5689	22.1049	24.2323	1.52072	21.0608	18.3112	20.2275	19.8665	1.1512	1.02323	1.21976	0.910547	0.0317603	LAA1
RAD1	5.31962	3.03575	3.73482	4.03006	0.955474	4.29002	5.80643	7.986	6.02748	1.51695	30.6924	31.8246	20.6215	27.7128	5.03557	25.406	20.7749	21.9866	22.7225	1.96095	0.668615	1.21962	0.190234	0.261598	RAD1
TVP38	36.2607	29.9956	27.7532	31.3365	3.60027	24.9753	33.3357	36.6791	31.6634	4.9222	66.3006	68.1414	56.91	63.784	4.91842	56.275	50.5876	50.047	52.3032	2.81717	0.989676	1.21951	0.943214	0.0457205	TVP38
VPS54	9.13999	8.3872	5.91972	7.81563	1.37539	7.33959	10.2358	12.6455	10.0736	2.16917	22.3816	22.4443	17.4499	20.7586	2.33978	16.7922	16.0942	18.1873	17.0246	0.870183	0.775851	1.21933	0.281661	0.101872	VPS54
NTC20	4.61537	7.11141	5.46813	5.73164	1.0359	6.41464	3.96721	6.23588	5.53924	1.11398	20.182	10.8381	12.8595	14.6266	4.01405	11.3362	12.7649	11.8936	11.9982	0.587955	1.03473	1.21906	0.866739	0.411393	NTC20
UBC8	50.0209	58.504	49.2881	52.6044	4.18242	36.7109	58.3825	84.3125	59.8019	19.4592	23.9575	32.3977	27.718	28.0244	3.45251	23.3556	23.9707	21.6409	22.9891	0.985795	0.879643	1.21903	0.636	0.118352	UBC8
STF1	278.01	454.612	376.641	369.754	72.262	399.674	299.437	237.501	312.204	66.8194	94.0378	99.1182	86.0835	93.0798	5.36433	76.2455	75.8559	77.1037	76.4017	0.52123	1.18434	1.2183	0.454742	0.0119093	STF1
FAR10	4.30222	4.41927	3.75577	4.15909	0.28916	2.72745	3.67024	6.24108	4.21292	1.48488	6.8691	9.34316	5.76034	7.3242	1.49766	6.17336	5.16659	6.69767	6.01254	0.635318	0.987221	1.21815	0.962274	0.31783	FAR10
SDH6	96.2593	116.983	130.107	114.45	13.934	153.256	96.8921	118.7	122.949	23.206	47.7983	50.4844	43.3589	47.2139	2.93818	39.96	24.373	51.9507	38.7612	11.2904	0.930869	1.21807	0.679951	0.363455	SDH6
RAD33	8.53066	11.2664	7.94108	9.24604	1.44873	9.03335	9.87664	8.89138	9.26712	0.434876	14.4881	12.8779	13.7296	13.6985	0.657737	12.5717	10.5329	10.6502	11.2516	0.934674	0.997725	1.21747	0.985219	0.0388644	RAD33
TFC7	6.46787	5.87724	6.77873	6.37461	0.373892	8.98932	7.148	9.67991	8.60574	1.06864	26.7189	22.2817	24.4097	24.4701	1.81197	19.6134	20.1245	20.5696	20.1025	0.390665	0.740739	1.21727	0.0494648	0.0290434	TFC7
MED4	3.80566	4.30011	1.80352	3.3031	1.0794	2.82094	3.64506	5.2447	3.90357	1.00624	19.0335	14.1711	14.937	16.0472	2.13467	15.984	10.7886	12.7918	13.1881	2.13945	0.846174	1.21679	0.595804	0.25194	MED4
MNN4	13.7991	23.4353	16.8937	18.0427	4.01696	24.8896	18.5714	21.7018	21.7209	2.57945	60.5669	65.1785	61.2487	62.3314	2.03236	52.8733	46.8791	53.9273	51.2266	3.10409	0.830661	1.21678	0.337118	0.0133404	MNN4
ALG3	31.9004	30.8264	23.5165	28.7478	3.72493	21.6756	30.8154	30.0749	27.5219	4.14502	81.3712	82.2828	77.4603	80.3714	2.09182	64.2494	70.4191	63.5409	66.0698	3.08898	1.04454	1.21646	0.771277	0.00561144	ALG3
ISW1	5.27909	6.60585	6.25448	6.04647	0.561263	5.69181	3.96019	4.59082	4.74761	0.715569	35.4134	37.0935	33.4174	35.3081	1.50263	32.3923	25.0865	29.617	29.0319	3.01117	1.27358	1.21618	0.113522	0.0577315	ISW1
TCD2	37.7677	49.9862	52.7773	46.8437	6.51806	40.1535	36.5664	50.8321	42.5174	6.05906	58.5569	54.8214	49.2715	54.2166	3.8148	44.2414	44.1928	45.408	44.6141	0.561743	1.10176	1.21523	0.529547	0.0244096	TCD2
GPH1	305.205	225.292	262.552	264.35	32.6491	322.188	347.52	397.176	355.628	31.1457	53.4744	62.0119	59.1039	58.1968	3.54396	49.2973	43.5181	50.8697	47.895	3.16085	0.743332	1.21509	0.0458911	0.037368	GPH1
DPB2	22.9498	16.6311	16.0161	18.5323	3.13369	21.41	22.6994	29.0538	24.3877	3.34112	16.7544	19.1418	15.4241	17.1067	1.53804	14.8257	13.0424	14.3713	14.0798	0.756651	0.759904	1.21498	0.144927	0.0669536	DPB2
YBL059W	3.91355	5.1686	4.63664	4.57293	0.514349	3.62614	4.53104	6.34516	4.83412	1.13053	10.0845	12.9411	8.12725	10.3843	1.97665	7.41526	6.9582	11.2752	8.54957	1.93636	0.94597	1.2146	0.780973	0.401484	YBL059W
FMP40	29.1224	22.7999	26.67	26.1974	2.60271	28.5881	27.2556	33.5624	29.802	2.71406	25.5552	29.7841	30.0921	28.4771	2.06991	21.5749	22.3131	26.4562	23.4481	2.1483	0.879048	1.21448	0.246702	0.0756564	FMP40
NSE3	6.77883	4.76433	3.38161	4.97492	1.39488	3.63637	6.57163	10.9907	7.06624	3.02271	20.4766	20.4667	12.1882	17.7105	3.90485	16.2995	12.8279	14.6306	14.586	1.41761	0.704041	1.21421	0.424513	0.347429	NSE3
GAD1	102.724	100.765	101.31	101.599	0.825316	98.438	111.003	135.19	114.877	15.2519	93.9349	103.567	102.781	100.094	4.36717	89.0576	73.4582	84.8581	82.458	6.59069	0.884421	1.21388	0.286317	0.0343603	GAD1
YMR085W	49.3461	38.3381	45.4057	44.3633	4.55404	49.2036	55.1811	50.9686	51.7844	2.50756	4.72361	7.05855	3.82338	5.20185	1.36336	5.16804	3.98351	3.7046	4.28538	0.634433	0.856692	1.21386	0.113659	0.43735	YMR085W
TUL1	38.4401	32.4401	30.8132	33.8978	3.27986	31.7774	35.4809	38.692	35.3168	2.82527	50.6146	48.7532	46.532	48.6333	1.66887	42.5398	39.9177	37.7535	40.0703	1.95696	0.959822	1.2137	0.667068	0.00925017	TUL1
YKL162C	15.0715	14.6522	15.9431	15.2223	0.537664	23.4407	18.0444	20.0724	20.5192	2.22558	6.39922	6.77143	4.89047	6.02037	0.813284	5.35444	4.28005	5.24686	4.96045	0.483117	0.741855	1.21367	0.0307388	0.188235	YKL162C
SEN15	10.9302	9.50025	9.96133	10.1306	0.595917	8.56942	7.43358	9.54234	8.51512	0.861752	13.0978	11.0002	12.2224	12.1068	0.860242	9.91256	8.72022	11.3044	9.97905	1.05603	1.18972	1.21322	0.0946855	0.0917082	SEN15
FUN26	37.8986	29.251	26.7917	31.3138	4.76318	31.0412	32.5506	35.3061	32.966	1.76574	80.515	98.1978	81.726	86.8129	8.06547	71.7428	73.2566	69.6758	71.5584	1.46766	0.949882	1.21318	0.669436	0.0580924	FUN26
NBP1	4.40624	2.08898	2.00783	2.83435	1.11199	2.82645	0.998888	4.12152	2.64895	1.28097	8.05901	10.2333	5.66622	7.98619	1.86522	7.74225	5.8589	6.15205	6.5844	0.827424	1.06999	1.21289	0.88465	0.386297	NBP1
YJL133C-A	1877.1	1691.98	1739.05	1769.38	78.5603	1620	1751.65	1751.48	1707.71	62.0233	331.994	359.485	248.065	313.182	47.3922	237.629	295.976	241.1	258.235	26.7246	1.03611	1.21278	0.432767	0.226418	YJL133C-A
TVP18	74.8899	68.3062	88.727	77.3077	8.51025	68.7919	72.7761	84.2623	75.2768	6.55861	66.6953	83.1661	61.0028	70.288	9.39801	64.2214	58.031	51.6469	57.9664	5.13374	1.02698	1.21256	0.802439	0.179022	TVP18
SCD6	26.9604	29.6038	23.1302	26.5648	2.65758	29.0003	27.3981	24.1168	26.8384	2.03257	85.8781	76.097	76.5819	79.519	4.50093	63.936	63.8519	68.9551	65.581	2.38608	0.989806	1.21253	0.913505	0.0180043	SCD6
LAS17	15.0546	12.1253	7.90464	11.6948	2.93476	12.8394	10.0834	11.0947	11.3392	1.13832	20.0577	22.5542	25.6149	22.7423	2.27264	16.7655	20.1088	19.4359	18.7701	1.44378	1.03136	1.21163	0.880797	0.105259	LAS17
UBI4	677.457	412.983	353.21	481.216	140.892	427.239	720.245	796.857	648.114	159.283	253.978	266.602	182.021	234.2	37.2547	219.466	177.08	183.428	193.325	18.6656	0.742488	1.21143	0.329261	0.237649	UBI4
RTT102	17.848	19.0388	20.3325	19.0731	1.01455	20.3536	20.7364	18.3643	19.8181	1.03983	43.9007	60.7955	52.3899	52.362	6.89728	45.524	39.8702	44.3017	43.232	2.42897	0.962408	1.21119	0.508466	0.152197	RTT102
FMP16	497.306	630.545	695.82	607.89	82.611	660.708	493.918	483.592	546.073	81.1687	15.1365	22.0633	14.2573	17.1524	3.49108	12.7532	9.57369	20.1675	14.1648	4.43859	1.1132	1.21092	0.492342	0.495932	FMP16
AIM7	34.7076	25.9961	29.9836	30.2291	3.56067	39.5284	31.9644	39.8597	37.1175	3.6463	68.7703	77.1365	70.9509	72.2859	3.54357	54.8784	62.9949	61.2471	59.7068	3.48796	0.814416	1.21068	0.128529	0.0232131	AIM7
CBP2	3.60964	3.88441	4.68388	4.05931	0.455658	4.30014	3.9259	5.4344	4.55348	0.641369	22.6898	23.0074	19.8648	21.854	1.41256	17.9852	16.8766	19.2972	18.053	0.989355	0.891474	1.21055	0.424575	0.0356308	CBP2
ECM9	17.2161	26.8214	32.2953	25.4442	6.2326	29.2449	23.2545	23.4934	25.3309	2.76928	10.3513	13.2835	8.1337	10.5895	2.10912	8.45714	8.72945	9.06593	8.75084	0.248997	1.00447	1.21011	0.98238	0.287996	ECM9
CUR1	89.1697	109.651	98.5345	99.1183	8.37148	99.3043	91.2818	107.388	99.3246	6.57523	15.8171	14.2377	16.5147	15.5231	0.952546	14.215	13.0424	11.2396	12.8323	1.22376	0.997923	1.20969	0.979443	0.070155	CUR1
COA1	133.659	187.937	184.315	168.637	24.7773	184.75	148.522	162.974	165.415	14.8907	103.748	100.335	86.7974	96.9602	7.32001	67.4073	80.6752	92.4304	80.171	10.2219	1.01948	1.20942	0.882386	0.131976	COA1
ENO2	22054.3	19674.4	23445.6	21724.8	1557.11	20919.2	20268.8	20446.2	20544.7	274.542	25654	24492.7	23501.5	24549.4	879.7	19571.1	21191.8	20154.5	20305.8	670.229	1.05744	1.20898	0.350745	0.00559271	ENO2
GLG1	5.801	5.41712	4.58189	5.26667	0.508945	3.90908	7.38238	8.55032	6.61393	1.97115	5.621	8.13801	4.98305	6.24735	1.36203	5.1812	5.83421	4.4906	5.16867	0.548596	0.7963	1.2087	0.402308	0.357522	GLG1
YFR016C	6.06469	11.0148	10.8299	9.30314	2.29117	10.6685	6.67005	10.2604	9.19966	1.79645	21.9075	27.8638	27.9817	25.9177	2.83605	21.3724	19.6297	23.3393	21.4472	1.51538	1.01125	1.20844	0.962322	0.120697	YFR016C
ORT1	21.4701	16.3506	13.1571	16.9926	3.42401	19.5504	26.4552	32.7096	26.2384	5.37441	30.9575	46.1955	37.9374	38.3635	6.22816	35.4594	28.9226	30.8575	31.7465	2.74168	0.647624	1.20843	0.109456	0.241077	ORT1
PTK2	49.6617	40.5382	39.225	43.1416	4.64146	51.1683	56.2987	63.663	57.0433	5.12806	52.6613	50.7793	54.2889	52.5765	1.43403	40.6919	39.7404	50.1223	43.5182	4.68595	0.756296	1.20815	0.0467534	0.0591634	PTK2
ATG19	40.673	32.6737	25.9473	33.098	6.01919	32.6129	41.6844	50.0924	41.4632	7.13768	45.3186	50.6418	54.3881	50.1162	3.72123	37.4625	41.6432	45.3955	41.5004	3.24021	0.79825	1.20761	0.27389	0.0689914	ATG19
GAL1	4.51067	1.68487	3.88661	3.36072	1.21208	4.36939	4.83394	4.3215	4.50827	0.231107	4.0345	4.74589	2.3844	3.7216	0.989136	4.07909	2.41001	2.75664	3.08192	0.71917	0.745456	1.20756	0.258759	0.500528	GAL1
YJR115W	142.276	139.593	110.36	130.743	14.4544	131.827	126.918	102.925	120.557	12.6275	7.3234	7.063	4.63732	6.34124	1.20954	7.52188	3.08798	5.14682	5.25223	1.81167	1.08449	1.20734	0.494666	0.518573	YJR115W
RAM2	30.7934	23.5477	19.863	24.7347	4.54059	23.4596	26.9731	26.35	25.5943	1.53069	100.148	105.712	99.7242	101.861	2.72828	83.4496	81.618	88.0939	84.3872	2.72565	0.966415	1.20707	0.812235	0.00304688	RAM2
RAD34	2.81717	1.12537	0.556282	1.49961	0.96019	1.45016	2.53686	1.77628	1.9211	0.455308	3.33637	4.88286	3.07147	3.76356	0.798813	3.80571	2.81362	2.73556	3.1183	0.487119	0.7806	1.20693	0.604784	0.384622	RAD34
YPR117W	15.8989	7.87491	5.83158	9.86847	4.34501	8.87916	16.2389	20.057	15.0584	4.63905	18.464	22.0503	16.2734	18.9292	2.38122	17.0753	15.4505	14.5534	15.6931	1.04375	0.655348	1.20622	0.312487	0.153165	YPR117W
OPT1	26.7086	23.2573	23.9333	24.6331	1.49334	21.1042	26.97	30.2245	26.0995	3.7739	65.4725	66.1755	63.2646	64.9709	1.2402	70.6293	41.2466	49.7633	53.8797	12.3435	0.943812	1.20585	0.636268	0.274755	OPT1
YER088C-A	16.0683	10.3159	4.7593	10.3812	4.61712	9.30518	8.13909	15.4684	10.9709	3.21567	11.5276	26.2782	14.599	17.4682	6.3545	12.58	18.0541	12.8273	14.4871	2.52423	0.946247	1.20578	0.889339	0.57087	YER088C-A
YML020W	5.38229	4.18842	2.89852	4.15641	1.01424	3.92917	3.96551	7.40428	5.09965	1.62969	11.5003	14.7729	12.4475	12.9069	1.37495	11.7777	10.3751	9.9776	10.7101	0.772122	0.815038	1.20511	0.525351	0.12015	YML020W
LST7	14.283	16.047	8.46098	12.9303	3.24131	7.03058	8.55015	9.76954	8.45009	1.12041	17.1999	17.0696	9.40822	14.5592	3.6427	12.4978	12.6533	11.102	12.0844	0.697518	1.5302	1.2048	0.13839	0.398768	LST7
YCL049C	86.6304	84.004	85.3937	85.3427	1.07283	81.2316	106.208	103.938	97.1257	11.277	46.0261	51.2647	46.5954	47.9621	2.34685	43.407	37.3771	38.6696	39.8179	2.59214	0.878683	1.20453	0.215244	0.0301068	YCL049C
ERV15	13.6525	12.4657	17.9722	14.6968	2.3662	14.7582	20.1175	19.0608	17.9788	2.31785	30.4715	29.0063	28.1157	29.1979	0.971222	19.5608	23.5995	29.5732	24.2445	4.1129	0.81745	1.20431	0.233742	0.172735	ERV15
SAY1	9.1873	11.2723	9.67538	10.045	0.890407	10.4043	11.8456	10.3442	10.8647	0.694049	24.0626	19.0059	19.6622	20.9102	2.24511	17.4884	16.5869	18.0139	17.363	0.589262	0.924551	1.2043	0.362526	0.0967577	SAY1
MNS1	11.6349	12.154	10.981	11.59	0.479942	10.5978	10.6064	13.4287	11.5443	1.33248	33.7923	36.319	29.9571	33.3561	2.6155	31.2415	25.4979	26.3813	27.7069	2.52519	1.00396	1.20389	0.965771	0.0929112	MNS1
MRP49	47.157	60.55	69.8376	59.1816	9.30971	64.8126	43.4299	49.6972	52.6466	8.97512	29.6424	30.8483	23.9931	28.1612	2.98818	22.007	22.2808	25.8895	23.3924	1.76923	1.12413	1.20386	0.514302	0.124083	MRP49
MTG1	4.12624	2.11925	1.04756	2.43102	1.27605	1.36543	2.1715	3.10608	2.21434	0.711259	13.0491	10.3816	10.7112	11.3806	1.18741	11.293	8.15151	8.91602	9.45352	1.33766	1.09785	1.20385	0.844105	0.202261	MTG1
MTC7	12.3956	10.3454	11.0144	11.2518	0.853644	8.61394	14.2698	9.42063	10.7681	2.49788	13.9743	8.5765	10.6989	11.0832	2.22031	10.2754	5.89238	11.4578	9.20853	2.39404	1.04492	1.20358	0.808335	0.462361	MTC7
PDR11	19.3571	10.8098	9.8287	13.3319	4.27927	14.8751	19.9778	25.2195	20.0241	4.22321	2.20428	2.47378	2.06577	2.24794	0.169405	2.15082	1.69958	1.7557	1.8687	0.200801	0.66579	1.20295	0.190566	0.110754	PDR11
MSH5	1.92392	0.988133	1.28216	1.39807	0.390728	1.89405	2.83498	2.33949	2.35617	0.384315	2.26754	1.57319	1.13619	1.65898	0.465837	1.68346	1.08084	1.3742	1.3795	0.246045	0.593366	1.20259	0.0687772	0.494833	MSH5
ATG22	48.3872	25.4837	19.9189	31.2633	12.3198	28.1161	46.5266	52.689	42.4439	10.439	38.4958	34.2529	29.358	34.0356	3.73368	32.6327	26.6519	25.6368	28.3071	3.08661	0.736578	1.20237	0.382925	0.169779	ATG22
ALG8	18.7649	12.1435	12.6723	14.5269	3.00449	10.4321	15.4845	18.7109	14.8758	3.40708	84.3115	77.0509	69.6961	77.0195	5.96673	64.9868	60.9812	66.2274	64.0652	2.23873	0.976544	1.20221	0.91873	0.0452535	ALG8
DUG3	35.7498	37.9672	34.8173	36.1781	1.32112	37.6158	37.5001	43.4717	39.5292	2.78816	22.6044	23.1727	19.1581	21.645	1.77379	15.6268	18.2248	20.1632	18.0049	1.85847	0.915225	1.20217	0.199332	0.115616	DUG3
MSC6	12.2078	11.5753	11.1256	11.6362	0.443869	10.2961	12.9149	13.7027	12.3046	1.45616	32.8504	32.4474	28.212	31.1699	2.09803	26.294	24.8897	26.6191	25.9343	0.750437	0.945682	1.20188	0.568292	0.0292964	MSC6
CDC15	14.5727	13.1409	15.1565	14.2901	0.846808	15.2548	14.425	15.2405	14.9734	0.38785	15.414	16.4573	13.2603	15.0439	1.33113	12.3774	12.5374	12.6383	12.5177	0.10744	0.954363	1.20181	0.358074	0.0555071	CDC15
CDC28	44.6178	65.5803	57.1594	55.7858	8.61285	50.7521	45.4344	56.1667	50.7844	4.38151	48.776	52.9349	44.0312	48.5807	3.63754	37.9553	40.883	42.4311	40.4231	1.85594	1.09848	1.20181	0.504769	0.0475827	CDC28
EXO70	1.91198	2.32108	2.05931	2.09746	0.169182	1.93261	3.20156	3.80448	2.97955	0.780145	13.2536	15.0439	12.76	13.6858	0.981188	10.7585	10.3357	13.087	11.3937	1.2097	0.70395	1.20117	0.193158	0.10589	EXO70
NEM1	31.7862	27.6661	24.4353	27.9625	3.00828	31.2504	30.9275	34.6196	32.2658	1.66955	17.7058	18.3147	13.9327	16.6511	1.93818	14.4821	13.0862	14.0281	13.8655	0.581381	0.866629	1.2009	0.15164	0.123403	NEM1
MNN2	64.2061	53.6566	51.3575	56.4068	5.5943	64.5325	75.7685	72.6344	70.9785	4.73415	147.815	159.17	127.216	144.734	13.2258	122.419	121.646	117.539	120.535	2.14161	0.794702	1.20076	0.048222	0.0630184	MNN2
BUD17	10.5733	10.5106	9.6982	10.2607	0.398555	8.8487	9.04653	11.6128	9.83603	1.25899	46.7007	44.28	31.4842	40.8216	6.67613	36.6928	32.0729	33.2466	34.0041	1.96067	1.04317	1.20049	0.672868	0.238107	BUD17
UBP9	6.75189	5.75506	5.27621	5.92772	0.614692	7.45401	8.46739	10.4812	8.80088	1.25815	7.06705	5.92765	6.3694	6.4547	0.469053	4.97515	5.3638	5.79443	5.37779	0.334615	0.673537	1.20025	0.0440411	0.0573854	UBP9
FRA1	100.218	131.021	123.704	118.314	13.1398	127.697	107.72	120.869	118.762	8.29045	65.9246	74.3713	66.326	68.8739	3.89064	58.3949	53.0957	60.6638	57.3848	3.17116	0.99623	1.20021	0.969445	0.0317602	FRA1
AAR2	2.43733	1.87773	2.52671	2.28059	0.287192	1.12917	2.46916	2.22284	1.94039	0.582369	7.74365	8.58526	4.20745	6.84545	1.89673	7.18382	3.79183	6.14437	5.70667	1.41894	1.17532	1.19955	0.49987	0.533889	AAR2
YBR126W-A	81.7389	77.504	59.5947	72.9459	9.59769	72.8232	81.0692	104.492	86.128	13.4143	119.858	142.377	98.2573	120.164	18.013	111.193	83.6888	105.671	100.184	11.88	0.846948	1.19943	0.321559	0.260524	YBR126W-A
PCA1	7.57535	3.47877	2.85089	4.635	2.09488	2.97277	8.47044	12.2099	7.88437	3.79375	20.3867	22.0643	12.1782	18.2097	4.31958	16.5488	15.2206	13.7798	15.1831	1.13072	0.587872	1.19935	0.348762	0.392036	PCA1
UBX3	4.04351	6.10812	8.17222	6.10795	1.68554	7.71351	6.65925	6.94151	7.10476	0.445608	20.0866	21.0651	14.3492	18.5003	2.96231	14.1963	15.2948	16.7892	15.4268	1.06266	0.859698	1.19923	0.464108	0.239381	UBX3
CUE1	171.73	241.393	282.828	231.984	45.841	226.609	197.819	196.109	206.846	13.992	104.62	119.322	121.73	115.224	7.56215	87.3635	104.036	96.8602	96.0865	6.82832	1.12153	1.19917	0.499431	0.0566098	CUE1
SPC3	9.38043	10.2379	14.5866	11.4016	2.27916	13.5805	13.3905	20.4368	15.8026	3.27779	50.4721	57.2329	44.7438	50.8163	5.10444	48.384	39.7265	39.0184	42.3763	4.2579	0.721503	1.19917	0.194008	0.146983	SPC3
HAL1	12.1329	13.9737	6.09836	10.735	3.36363	15.3299	16.524	14.9027	15.5855	0.686126	9.04343	7.03035	4.543	6.87226	1.84069	5.4183	5.84698	5.93192	5.7324	0.224792	0.688781	1.19884	0.116353	0.433735	HAL1
HOM3	1209.1	653.069	601.132	821.099	275.173	843.938	1287.96	1467.93	1199.94	262.236	310.908	337.596	287.268	311.924	20.5592	298.186	235.918	246.773	260.292	27.159	0.684282	1.19836	0.231492	0.0986864	HOM3
FUB1	56.1751	81.6726	80.8892	72.9123	11.8393	69.2662	58.8986	63.0544	63.7397	4.2602	35.0748	42.6185	38.3179	38.6704	3.08976	30.567	34.3598	31.954	32.2936	1.56689	1.14391	1.19746	0.360814	0.0598506	FUB1
RHO5	30.3822	43.9608	27.8677	34.0702	7.06861	32.3888	37.3079	39.4607	36.3858	2.95981	36.1601	41.0977	35.6179	37.6252	2.46535	31.7754	28.4615	34.0408	31.4259	2.2911	0.936361	1.19727	0.691145	0.0597362	RHO5
ARF1	225.266	275.469	279.596	260.11	24.6964	263.94	230.513	275.372	256.608	19.0335	643.5	612.95	689.151	648.533	31.3119	542.314	531.138	552.057	541.837	8.54695	1.01365	1.19692	0.881492	0.00966919	ARF1
ICL2	2.25961	1.54739	2.67711	2.16137	0.466407	2.79155	2.77469	2.74768	2.77131	0.0180696	8.33691	8.14876	8.07505	8.18691	0.110256	6.105	8.85345	5.56976	6.84274	1.43848	0.779909	1.19644	0.138303	0.258028	ICL2
CAC2	12.4881	7.60167	11.2336	10.4411	2.07207	11.7852	11.927	14.4356	12.7159	1.21734	38.87	43.988	34.7947	39.2176	3.7612	36.6371	32.9397	28.7611	32.7793	3.21737	0.821103	1.19641	0.251696	0.139667	CAC2
CTF19	2.05197	1.80668	1.7365	1.86505	0.135241	1.62966	1.94378	3.32692	2.30012	0.737295	8.65236	9.73549	6.60504	8.33096	1.29805	9.72	4.86447	6.30601	6.96349	2.03605	0.810848	1.19638	0.457848	0.468057	CTF19
FAR8	8.07249	12.1192	7.8474	9.34638	1.96287	9.97288	10.6751	11.578	10.742	0.656999	31.0566	26.4556	21.3635	26.2919	3.95887	21.2002	23.042	21.707	21.9831	0.776863	0.870077	1.19601	0.394316	0.205453	FAR8
MYO3	7.15691	8.13929	5.75378	7.01666	0.978917	8.60492	9.47884	11.3965	9.82676	1.16592	23.1224	24.5235	17.5876	21.7445	2.99455	18.7087	15.9649	19.875	18.1829	1.63902	0.714036	1.19588	0.0593925	0.214116	MYO3
AMA1	10.4079	9.00299	7.57162	8.99417	1.15792	12.6889	10.4934	11.9899	11.724	0.915816	0.299418	1.10258	1.19446	0.865486	0.402024	0.807273	0.505009	0.859247	0.723843	0.156187	0.767156	1.19568	0.0591058	0.666483	AMA1
SYN8	115.24	107.495	105.411	109.382	4.22866	94.6075	106.132	107.16	102.633	5.69035	59.7479	63.5319	59.1258	60.8018	1.94707	49.95	53.9019	48.7038	50.8519	2.21587	1.06576	1.19567	0.249437	0.00883795	SYN8
AIP1	49.1245	64.0258	65.9194	59.6899	7.51076	57.7526	56.6901	70.512	61.6515	6.28025	153.168	136.799	143.335	144.434	6.72782	118.972	122.23	121.206	120.803	1.36054	0.968181	1.19562	0.790962	0.00822675	AIP1
SOL2	131.801	136.797	137.854	135.484	2.63983	135.479	116.832	115.472	122.594	9.12757	108.626	101.901	106.776	105.768	2.83632	88.7719	88.284	88.3727	88.4762	0.212215	1.10514	1.19544	0.127493	0.00100562	SOL2
ESC2	3.08533	3.65685	3.65539	3.46586	0.269075	1.97913	2.27318	3.65556	2.63596	0.730893	9.34026	13.1369	7.07267	9.84993	2.5018	8.39422	7.71272	8.61557	8.24084	0.384213	1.31484	1.19526	0.206309	0.419456	ESC2
INH1	65.5812	37.5692	31.3782	44.8429	14.8804	38.5624	65.0439	72.5899	58.7321	14.591	69.2804	110.425	64.1675	81.2909	20.7062	70.627	72.3778	61.0436	68.0161	4.98185	0.763516	1.19517	0.399298	0.427834	INH1
YGR053C	2.29143	5.09985	0.904938	2.76541	1.74505	2.47701	2.81377	1.23839	2.17639	0.677364	2.19186	1.15305	1.9431	1.76267	0.442869	0.281408	1.32032	2.8241	1.47528	1.04382	1.27064	1.19481	0.679341	0.738125	YGR053C
RRT2	39.6946	48.5274	56.9644	48.3955	7.05101	42.2187	38.1019	42.8299	41.0501	2.0996	71.5084	73.4267	64.8148	69.9166	3.69155	53.9666	61.0775	60.5105	58.5182	3.22678	1.17894	1.19478	0.23081	0.0302798	RRT2
TDA1	22.9117	16.8921	15.9806	18.5948	3.07514	17.8051	27.9076	28.0104	24.5744	4.7868	35.6011	30.3106	25.6514	30.521	4.06469	27.7746	24.274	24.5942	25.5476	1.58012	0.756674	1.19467	0.211388	0.182081	TDA1
YGR182C	47.7965	54.7619	50.0937	50.884	2.898	47.693	35.215	34.2762	39.0614	6.11549	13.5651	18.5009	17.3703	16.4788	2.11133	16.9322	12.7108	11.7403	13.7944	2.25384	1.30267	1.1946	0.0689007	0.286347	YGR182C
PRY1	624.014	609.795	499.441	577.75	55.6761	612.021	709.344	579.138	633.501	55.2836	599.961	677.492	508.482	595.311	69.0763	570.895	496.71	427.515	498.373	58.5467	0.911996	1.19451	0.371812	0.20459	PRY1
ATX1	46.9021	45.167	34.73	42.2664	5.37589	40.7416	43.1952	36.8338	40.2569	2.61953	52.8755	82.6041	45.8092	60.4296	15.9429	42.12	45.6044	64.0454	50.5899	9.62021	1.04992	1.1945	0.65941	0.496411	ATX1
CRG1	14.4863	22.5113	18.043	18.3469	3.28326	14.4549	15.8727	15.3569	15.2282	0.585943	20.1	26.5412	18.3587	21.6666	3.51941	16.9693	18.7485	18.7277	18.1485	0.833855	1.2048	1.19385	0.256572	0.240947	CRG1
LST8	197.656	149.16	161.049	169.289	20.6379	157.686	215.287	250.473	207.815	38.2467	47.9738	50.9871	46.4189	48.4599	1.89637	44.4292	39.2238	38.1355	40.5962	2.74653	0.814611	1.19371	0.278227	0.0290505	LST8
MSN2	27.2307	26.3912	21.8725	25.1648	2.35308	28.2244	38.4253	34.1726	33.6074	4.18363	33.6788	38.2431	30.5273	34.1497	3.16751	32.6482	26.9127	26.2695	28.6101	2.86739	0.748787	1.19363	0.0676694	0.140639	MSN2
SLU7	12.7435	17.1627	11.7429	13.883	2.35477	8.92131	8.76309	11.7081	9.79751	1.35256	9.28742	9.40504	8.43919	9.04388	0.430272	7.51206	6.46161	8.7572	7.57696	0.938293	1.417	1.1936	0.100473	0.114833	SLU7
GNA1	21.6922	22.2824	13.6532	19.2093	3.9361	25.124	21.4761	24.1796	23.5932	1.54589	56.1352	66.8577	56.6622	59.885	4.93512	48.951	48.746	52.8621	50.1864	1.89387	0.814187	1.19325	0.216504	0.0603805	GNA1
SPP2	17.4937	29.9495	29.7073	25.7168	5.81544	26.4747	15.8963	23.1633	21.8448	4.41813	12.4307	13.4977	9.32449	11.751	1.77021	8.59355	6.45109	14.5042	9.84963	3.40555	1.17725	1.19304	0.495078	0.522181	SPP2
PER33	566.057	424.911	371.434	454.134	82.0974	347.701	449.135	469.794	422.21	53.3563	85.0324	86.0496	73.6555	81.5792	5.61827	67.0861	66.7829	71.3166	68.3952	2.06945	1.07561	1.19276	0.668687	0.0357302	PER33
PHR1	4.21581	6.29891	3.63254	4.71575	1.14451	4.43887	6.77691	8.07799	6.43126	1.50564	10.3696	10.7998	7.10345	9.42429	1.65046	8.04848	7.28739	8.37343	7.9031	0.455134	0.733256	1.19248	0.268852	0.277294	PHR1
MRPS28	8.3141	7.37571	9.85026	8.51336	1.02001	4.20192	11.4159	10.7227	8.78015	3.24964	26.0274	31.1873	28.8418	28.6855	2.1094	27.8467	22.7333	21.5945	24.0582	2.71892	0.969614	1.19234	0.917129	0.129991	MRPS28
YMR1	8.02833	10.9957	9.32519	9.44973	1.21461	10.5018	11.8301	13.5271	11.953	1.23812	12.9067	14.7336	13.387	13.6758	0.77329	13.9193	10.3402	10.1592	11.4729	1.73144	0.790577	1.192	0.110807	0.175759	YMR1
YLR361C-A	23.0069	10.1284	14.2779	15.8044	5.3673	18.272	21.7939	22.2035	20.7565	1.76473	8.08428	19.8464	10.352	12.7609	5.09505	9.68727	12.1202	10.311	10.7062	1.03181	0.76142	1.19192	0.282905	0.605989	YLR361C-A
CCL1	17.6181	26.8633	13.6981	19.3932	5.5193	24.4863	18.6594	24.5478	22.5645	2.76144	16.9277	15.7915	17.4076	16.709	0.677649	13.1848	13.7045	15.1748	14.0214	0.842775	0.859453	1.19168	0.507645	0.0245684	CCL1
PSF1	9.34116	12.2607	9.22257	10.2748	1.40505	7.69347	8.41169	11.7795	9.2949	1.7812	13.1901	15.146	12.8247	13.7203	1.0191	13.0013	9.32938	12.2104	11.5137	1.57793	1.10542	1.19165	0.574315	0.171991	PSF1
YJR027W	1.42062	2.22063	3.14667	2.26264	0.705282	3.03319	2.50291	2.35337	2.62982	0.291686	3.34236	2.61078	3.45686	3.13667	0.374785	2.73075	2.13536	3.03113	2.63241	0.372249	0.860377	1.19155	0.533608	0.248349	YJR027W
XRS2	0.634276	1.43337	0.901762	0.989803	0.332116	1.17539	1.40195	3.70214	2.09316	1.14147	7.38459	9.57504	6.26987	7.74316	1.37295	7.38442	6.31528	5.79895	6.49955	0.660251	0.472875	1.19134	0.259576	0.312595	XRS2
MTQ1	97.7873	59.0661	50.1766	69.01	20.6697	61.8928	94.8785	103.278	86.6831	17.8616	20.6085	20.0985	20.7722	20.4931	0.286916	14.4617	20.7126	16.4344	17.2029	2.60913	0.796118	1.19126	0.412003	0.150971	MTQ1
ESL2	12.7868	10.6195	9.77726	11.0612	1.26772	11.8478	16.0357	20.8787	16.254	3.6901	19.4063	22.4517	17.072	19.6433	2.20265	17.708	15.676	16.0946	16.4929	0.876082	0.68052	1.19102	0.132949	0.133349	ESL2
PFS2	9.07723	9.80235	7.44535	8.77497	0.985692	7.76364	7.54525	8.11333	7.8074	0.233974	23.0905	24.1266	17.4248	21.5473	2.94561	18.0077	15.7712	20.4971	18.092	1.93023	1.12393	1.19098	0.248151	0.237573	PFS2
INA17	7.11221	7.30571	8.4263	7.61474	0.579274	8.23738	10.4801	4.80469	7.84073	2.3339	17.0079	16.7014	14.6468	16.1187	1.04827	13.5384	13.9333	13.1483	13.54	0.320478	0.971177	1.19045	0.900685	0.0291894	INA17
YNL194C	416.965	262.298	243.812	307.692	77.6357	228.279	370.448	384.603	327.777	70.5925	3.53353	3.97586	3.91561	3.80833	0.195869	4.23417	1.98659	3.38008	3.20028	0.926336	0.938723	1.19	0.800018	0.415135	YNL194C
GMH1	24.9382	20.7373	24.8561	23.5105	1.96125	22.74	26.8314	23.1046	24.2253	1.8488	48.6827	40.2361	36.54	41.8196	5.08211	37.0432	30.107	38.3194	35.1565	3.60834	0.970492	1.18953	0.726646	0.205111	GMH1
SEC17	47.3824	50.5727	44.2956	47.4169	2.56273	41.8447	58.9105	71.7211	57.4921	12.2381	84.9815	87.1754	91.2111	87.7893	2.58001	79.3745	71.9225	70.1759	73.8243	3.98883	0.824755	1.18917	0.318079	0.0141754	SEC17
YMR155W	10.094	8.53888	10.0831	9.57201	0.730544	9.90289	10.0618	12.9963	10.987	1.42229	24.5036	24.6994	22.0103	23.7378	1.22411	21.8759	17.9274	20.0911	19.9648	1.61445	0.871211	1.18898	0.278939	0.0579671	YMR155W
PUS2	12.2786	8.70876	11.7764	10.9213	1.57785	8.939	13.3544	14.2198	12.1711	2.31257	15.1008	20.5954	15.0869	16.9277	2.59344	16.5872	13.9477	12.185	14.2399	1.80904	0.897313	1.18875	0.562093	0.295624	PUS2
CDC53	29.242	25.1223	18.2673	24.2105	4.52654	27.5871	28.2039	32.9722	29.5877	2.40638	55.7974	60.8649	49.7545	55.4723	4.5416	44.7591	44.4817	50.7533	46.6647	2.89331	0.818263	1.18874	0.212122	0.0817554	CDC53
YOL075C	7.20283	6.3664	8.6329	7.40071	0.935811	7.06188	8.14537	6.92543	7.37756	0.545774	13.8712	17.1951	11.8099	14.2921	2.21855	14.1326	11.5821	10.3599	12.0248	1.5717	1.00314	1.18855	0.977341	0.303625	YOL075C
PNC1	1249.55	1305.63	1224.02	1259.73	34.085	1260.14	1426.61	1305.52	1330.76	70.2686	304.893	354.63	374.554	344.692	29.2943	260.753	286.843	322.565	290.054	25.3369	0.946629	1.18837	0.26781	0.116777	PNC1
BNA3	112.848	89.1296	69.5928	90.5236	17.6865	79.9451	116.904	119.144	105.331	17.9739	293.16	327.221	281.146	300.509	19.5146	245.148	265.259	248.233	252.88	8.84366	0.85942	1.18835	0.452979	0.0347179	BNA3
YKL066W	39.5737	64.7394	52.9633	52.4255	10.2809	28.5191	31.8564	32.0811	30.8189	1.62874	38.4549	33.9267	35.6885	36.0234	1.86375	35.64	22.2955	33.008	30.3145	5.77121	1.70108	1.18832	0.0425781	0.253913	YKL066W
OXP1	4.46655	5.62687	3.59444	4.56262	0.832514	4.45087	5.58818	5.1922	5.07709	0.471387	26.2566	24.8505	18.5601	23.2224	3.34636	20.4302	17.0732	21.1318	19.5451	1.77119	0.898669	1.18815	0.489321	0.241537	OXP1
ATP17	95.7011	140.903	122.202	119.602	18.5451	126.113	91.6627	112.062	109.946	14.1435	83.6961	86.6823	95.8378	88.7387	5.16575	72.0847	69.112	82.9209	74.7059	5.93434	1.08783	1.18784	0.589639	0.0651913	ATP17
OXR1	12.667	11.7918	20.1662	14.875	3.75849	16.8716	13.1241	10.5896	13.5284	2.5805	21.0958	17.927	20.4279	19.8169	1.36391	16.9174	14.7798	18.3614	16.6862	1.47127	1.09954	1.18762	0.697609	0.0919428	OXR1
GLO1	535.009	654.503	674.336	621.283	61.5398	693.023	666.658	685.391	681.691	11.0767	231.7	213.304	231.199	225.401	8.55642	173.527	173.839	222.307	189.891	22.9222	0.911385	1.187	0.243628	0.109379	GLO1
MMF1	380.357	390.705	375.822	382.295	6.22869	349.671	337.159	314.967	333.932	14.3503	521.381	548.768	652.273	574.141	56.3682	501.963	436.095	513.389	483.816	34.0647	1.14483	1.18669	0.0119492	0.124449	MMF1
CDC37	25.2434	40.6533	24.585	30.1606	7.42434	28.9397	33.8873	39.3672	34.0647	4.25887	70.5102	71.6938	56.599	66.2677	6.85383	57.6937	55.7647	54.0737	55.844	1.47892	0.885391	1.18666	0.554014	0.103371	CDC37
CRS5	96.0656	62.0724	75.265	77.801	13.9931	50.248	57.0793	75.365	60.8974	10.6035	1.27039	10.9155	3.37862	5.18818	4.1403	5.70857	4.28537	3.12485	4.37293	1.05661	1.27757	1.18643	0.24497	0.800647	CRS5
PEX29	21.8877	23.2861	27.0894	24.0877	2.19796	29.1529	27.7889	30.576	29.1726	1.13793	22.1116	24.1912	16.9032	21.0687	3.06534	17.712	17.7013	17.867	17.7601	0.0757393	0.825698	1.18629	0.043879	0.201717	PEX29
KEI1	16.6112	28.6058	19.1015	21.4395	5.16832	22.1815	17.998	30.1007	23.4268	5.01877	88.5265	82.1124	78.4792	83.0394	4.15381	71.64	74.6561	63.717	70.0043	4.61321	0.915172	1.1862	0.716338	0.0411613	KEI1
DUG1	397.391	347.874	363.642	369.636	20.6548	357.574	400.716	415.368	391.219	24.5312	529.503	555.062	542.027	542.198	10.4351	465.758	452.92	452.758	457.145	6.09045	0.944831	1.18605	0.395089	0.000571866	DUG1
YGR237C	8.14149	12.7571	8.33786	9.74549	2.13104	8.95002	11.5901	13.6475	11.3959	1.92266	15.3869	16.3872	13.9414	15.2385	1.00397	13.9301	11.354	13.2654	12.8498	1.09194	0.855175	1.18589	0.461735	0.0850343	YGR237C
YDR391C	70.2903	58.8141	46.8781	58.6608	9.55861	56.502	60.362	66.0387	60.9676	3.91682	62.2108	59.4968	51.7668	57.8248	4.42463	48.7066	43.4514	54.1373	48.7651	4.3627	0.962164	1.18578	0.767944	0.108215	YDR391C
MVB12	17.0135	20.7532	20.157	19.3079	1.64055	18.7198	14.1019	18.1024	16.9747	2.04694	18.3085	14.9821	12.3662	15.2189	2.43172	11.7529	11.0285	15.7264	12.8359	2.06514	1.13745	1.18565	0.276867	0.350388	MVB12
GEX2	0.704294	0.723455	0.625817	0.684522	0.0422411	0.815714	0.259451	0.42821	0.501125	0.232873	0.866173	1.4176	0.895845	1.05987	0.253243	0.518961	1.21743	0.946925	0.89444	0.287555	1.36597	1.18496	0.334688	0.574464	GEX2
NTH1	193.124	252.455	243.674	229.751	26.1459	259.526	261.199	294.06	271.595	15.9003	118.254	134.267	130.202	127.575	6.79625	100.644	109.699	112.666	107.67	5.11355	0.845933	1.18487	0.125268	0.0296618	NTH1
ECM38	56.6099	43.4861	43.7409	47.9456	6.12742	49.5638	60.568	67.7069	59.2796	7.46269	60.4058	66.7153	53.0731	60.0647	5.57464	50.7812	49.353	51.9548	50.6964	1.06388	0.808805	1.18479	0.172257	0.0798576	ECM38
DDC1	1.23855	0.726995	0.62888	0.864807	0.267291	1.63941	0.521442	1.00405	1.05497	0.457827	7.3985	7.30077	5.01556	6.57161	1.10102	6.25801	5.50526	4.87674	5.54667	0.56466	0.819748	1.18478	0.638652	0.306444	DDC1
DGR2	4.8318	3.52652	2.71163	3.68999	0.873239	3.53444	4.12202	6.80317	4.81988	1.42277	9.48694	10.8772	8.04055	9.46822	1.15812	8.52605	8.52803	6.92377	7.99261	0.75579	0.765576	1.18462	0.392675	0.2058	DGR2
FMN1	42.5921	22.8929	24.0573	29.8474	9.02436	31.6631	31.0157	28.1042	30.261	1.54785	77.5574	69.2813	61.1956	69.3448	6.67981	58.754	63.0086	53.9358	58.5661	3.70632	0.986333	1.18404	0.952132	0.116725	FMN1
YJL144W	536.108	723.648	602.12	620.625	77.6729	707.3	624.067	550.165	627.177	64.1881	7.62232	6.23746	9.00964	7.62314	1.13174	5.328	3.57114	10.4162	6.43844	2.90269	0.989553	1.184	0.931152	0.619263	YJL144W
JEN1	71.7215	89.2019	82.474	81.1325	7.1991	66.6173	75.2485	55.8621	65.9093	7.93026	1.72954	2.12296	2.55541	2.13597	0.337286	1.81342	2.06628	1.53626	1.80532	0.216457	1.23097	1.18315	0.114792	0.308117	JEN1
YGL082W	13.6286	11.3745	15.1376	13.3802	1.54626	9.7339	14.4342	15.4215	13.1965	2.48142	31.6599	34.2897	30.1304	32.0267	1.71771	30.1269	25.1288	25.9586	27.0715	2.18692	1.01392	1.18304	0.933469	0.0653578	YGL082W
YCR100C	7.86943	1.75729	5.67513	5.10061	2.52812	3.48724	6.30213	5.27	5.01979	1.16271	7.85476	10.6745	8.45542	8.9949	1.21272	9.07609	5.91434	7.82035	7.60359	1.29984	1.0161	1.18298	0.969204	0.330455	YCR100C
ECM30	28.8379	24.9039	23.483	25.7416	2.26499	30.1094	32.1524	32.0671	31.443	0.943628	30.3398	32.1902	25.969	29.4996	2.60835	26.2012	22.8805	25.7341	24.9386	1.46774	0.818675	1.18289	0.0303275	0.0974159	ECM30
OAR1	0.7775	0.399326	0.460578	0.545801	0.165733	1.0806	1.4321	1.26059	1.25776	0.143511	6.69343	10.5634	5.08609	7.44765	2.29883	8.3071	4.83832	5.74943	6.29828	1.46834	0.433946	1.18249	0.0100864	0.583327	OAR1
MMR1	19.3996	28.7588	22.4616	23.54	3.89624	26.5538	22.4141	27.1641	25.3773	2.1101	101.037	89.188	94.2167	94.8139	4.85575	76.8336	79.8715	83.8799	80.195	2.88568	0.927599	1.18229	0.58909	0.0215778	MMR1
ISU1	1069.58	782.569	804.293	885.482	130.482	845.74	979.151	998.435	941.109	67.8937	160.712	200.557	164.792	175.354	17.8991	167.062	139.145	138.799	148.335	13.2424	0.940893	1.18214	0.621112	0.161281	ISU1
OST3	117.422	94.2717	92.9894	101.561	11.2278	117.675	110.418	113.727	113.94	2.96623	155.559	165.133	150.931	157.207	5.91391	136.615	138.664	123.807	133.029	6.57414	0.891355	1.18176	0.206165	0.0180412	OST3
DAL5	6.9782	4.91524	5.66917	5.8542	0.852305	5.54206	8.96061	10.5058	8.33617	2.074	10.462	11.2366	7.10089	9.59983	1.79509	11.3122	6.89282	6.16546	8.12349	2.27423	0.702265	1.18174	0.192551	0.511011	DAL5
SET3	2.45192	2.66678	1.53791	2.21887	0.489433	1.33638	1.91276	3.27383	2.17433	0.812298	10.8794	10.1607	8.5963	9.87881	0.953144	9.13979	8.4767	7.46585	8.36078	0.68828	1.02049	1.18157	0.950229	0.14188	SET3
GTO3	4.43302	1.82145	0.700279	2.31825	1.56385	1.91682	4.35482	1.43748	2.56971	1.27735	0.969232	1.48713	1.71846	1.39161	0.31324	1.52436	0.817372	1.19204	1.17792	0.288799	0.902145	1.18141	0.86876	0.517305	GTO3
PPZ2	12.814	10.0287	13.0128	11.9518	1.36229	12.1556	15.3978	19.5391	15.6975	3.02172	23.2636	28.4019	22.0647	24.5768	2.74872	22.0314	18.8803	21.5356	20.8158	1.38345	0.761383	1.18068	0.185255	0.158969	PPZ2
YPL257W	13.977	9.76291	15.2347	12.9915	2.34	12.9505	17.7122	21.3016	17.3215	3.42051	5.04226	8.43986	6.5018	6.6613	1.39164	7.41526	4.25223	5.26178	5.64309	1.31915	0.750024	1.18044	0.213591	0.49444	YPL257W
HAT1	4.04922	3.86228	5.14005	4.35052	0.563474	3.48386	4.68811	4.68938	4.28712	0.567989	23.0025	17.756	15.1362	18.6315	3.27053	16.6234	14.5988	16.1381	15.7868	0.863053	1.01479	1.1802	0.916171	0.30006	HAT1
MPS2	5.87032	2.01001	0.331189	2.73717	2.31906	2.07208	4.32508	6.57178	4.32298	1.83699	4.12548	9.56517	4.46999	6.05355	2.48707	7.0033	4.25223	4.13426	5.12993	1.32555	0.633168	1.18005	0.49063	0.66712	MPS2
YMR087W	43.0039	35.9646	45.0881	41.3522	3.90349	33.4987	41.778	42.2661	39.1809	4.02291	20.9057	30.6401	26.2781	25.9413	3.98121	24.9575	20.7878	20.211	21.9854	2.1147	1.05542	1.17993	0.612965	0.282412	YMR087W
SEC31	60.2751	40.3147	31.1671	43.919	12.1535	44.3318	64.3553	75.227	61.3047	12.796	169.478	178.984	147.582	165.348	13.1481	135.312	136.037	149.432	140.26	6.49219	0.716405	1.17887	0.235988	0.0727969	SEC31
YPR053C	109.888	97.4855	71.8592	93.0777	15.8351	122.314	109.878	89.0828	107.092	13.709	94.1925	104.129	80.3903	92.9038	9.73386	73.0847	78.4476	84.9055	78.8126	4.83273	0.869141	1.17879	0.397612	0.14062	YPR053C
VPS8	14.5466	8.47605	8.56674	10.5298	2.84053	10.7984	18.4892	18.2058	15.8311	3.56057	20.5055	23.1153	17.56	20.3936	2.26933	18.9301	16.234	16.7557	17.3066	1.16756	0.665131	1.17837	0.175108	0.162319	VPS8
BNA1	166.957	164.614	149.437	160.336	7.76614	189.7	205.614	239.573	211.629	20.8001	216.323	291.899	235.617	247.946	32.0619	242.903	171.896	216.692	210.497	29.3175	0.757628	1.17791	0.0308721	0.2898	BNA1
YAT2	26.6458	27.2501	24.0592	25.985	1.38394	32.6286	40.7339	52.9078	42.0901	8.3343	26.3701	31.4235	28.5817	28.7918	2.06838	28.9753	20.2094	24.1466	24.4438	3.58484	0.617367	1.17788	0.0543257	0.211538	YAT2
PET117	8.03416	9.28434	7.13895	8.15248	0.879837	7.44415	11.8387	8.95541	9.41274	1.82297	4.11699	10.107	2.91979	5.71459	3.14412	3.7	2.08316	8.77659	4.85325	2.85167	0.866112	1.17748	0.428318	0.788384	PET117
MKC7	8.53882	7.27817	6.67259	7.49653	0.777374	6.22839	7.6297	8.98405	7.61405	1.12505	62.2638	58.8745	55.7255	58.9546	2.66988	51.6736	52.8851	45.6776	50.0788	3.15114	0.984566	1.17724	0.90913	0.0384323	MKC7
DOC1	1.72847	2.21936	1.53587	1.8279	0.287757	2.40229	2.54697	3.15272	2.70066	0.325065	9.21157	5.21859	3.76897	6.06638	2.30138	5.0945	7.17073	3.1954	5.15354	1.62346	0.676835	1.17713	0.0467224	0.670485	DOC1
LDH1	16.1538	21.6305	22.2143	19.9995	2.72977	18.4421	18.4901	18.4738	18.4686	0.0199189	24.5968	28.7404	25.9986	26.4453	1.72084	24.2311	18.9479	24.2398	22.4729	2.49255	1.08289	1.17676	0.472112	0.137235	LDH1
GDH2	43.2654	36.186	30.0972	36.5162	5.38095	41.0075	51.2513	61.1378	51.1322	8.2186	19.6079	21.4716	16.517	19.1988	2.04328	19.8886	13.4481	15.61	16.3156	2.67623	0.714153	1.17672	0.103167	0.292549	GDH2
PCK1	7.69089	6.07702	5.37368	6.38053	0.970032	4.93344	6.39288	6.55447	5.96026	0.729066	1.45517	1.78618	1.57669	1.60601	0.136716	0.871854	1.49988	1.7234	1.36505	0.36048	1.07051	1.17653	0.649929	0.426672	PCK1
EXG2	76.8668	76.5834	86.5043	79.9849	4.61141	93.3559	77.3561	96.0469	88.9197	8.2501	56.3889	60.2972	54.1899	56.9587	2.52567	41.8764	47.8203	55.5591	48.4186	5.60195	0.899518	1.17638	0.25222	0.120801	EXG2
MRP2	22.4403	12.4858	14.401	16.4424	4.31262	12.9952	15.1555	11.3697	13.1735	1.55069	26.8314	15.0559	18.3494	20.0789	4.96045	19.98	15.516	15.7141	17.07	2.05926	1.24814	1.17627	0.370174	0.472539	MRP2
ELM1	2.7073	2.08572	1.60376	2.13226	0.451719	3.1356	2.49332	3.97792	3.20228	0.607917	12.3471	13.2826	12.7906	12.8068	0.382064	12.7174	10.2956	9.66868	10.8939	1.31456	0.665856	1.17559	0.11638	0.11933	ELM1
THI6	13.4323	10.9147	9.26348	11.2035	1.71414	12.8174	18.6114	18.0402	16.4897	2.60715	28.7657	28.449	26.2295	27.8148	1.12834	24.3749	23.9814	22.6422	23.6662	0.741655	0.679424	1.1753	0.074683	0.012204	THI6
MET3	66.9409	78.3366	91.6073	78.9616	10.0797	74.1943	88.8074	100.806	87.9358	10.8815	659.484	705.673	759.705	708.287	40.9564	618.756	555.277	634.146	602.726	34.1348	0.897946	1.17514	0.440424	0.0488108	MET3
ASI1	33.8399	36.1866	36.8027	35.6098	1.2765	40.3592	39.6359	44.4553	41.4835	2.12206	51.5065	49.6002	39.4802	46.8623	5.27763	40.0239	41.8766	37.7982	39.8996	1.66731	0.858409	1.17451	0.0284545	0.149842	ASI1
SEC8	4.47682	4.80765	3.13417	4.13955	0.723623	6.1278	6.22197	6.35112	6.23363	0.0915392	16.0169	14.6428	11.3888	14.0162	1.94066	14.0197	10.9747	10.807	11.9338	1.47655	0.664067	1.17449	0.0153461	0.293701	SEC8
PSD2	5.42782	4.59734	7.33325	5.78614	1.14531	5.73506	7.36669	10.0354	7.7124	1.77256	28.263	30.3795	24.8477	27.8301	2.27901	23.7164	23.0447	24.3258	23.6956	0.523211	0.750239	1.17448	0.266316	0.0667268	PSD2
TFB5	8.91462	4.57858	19.3632	10.9521	6.20536	6.88329	7.6627	7.22678	7.25759	0.31894	1.21818	8.97168	4.31969	4.83652	3.18638	3.28438	3.08194	5.99287	4.11973	1.32708	1.50906	1.17399	0.447743	0.783611	TFB5
PRP4	4.65499	4.06439	4.41206	4.37714	0.242372	4.9601	7.0308	8.49069	6.8272	1.44853	19.2739	24.3609	17.0864	20.2404	3.04741	19.3797	15.4494	16.8983	17.2425	1.62291	0.641133	1.17387	0.0777296	0.286778	PRP4
MIM1	51.3764	53.7514	50.7241	51.9506	1.30089	43.1956	32.9458	47.048	41.0632	5.95142	70.9856	90.0054	87.1327	82.7079	8.37146	65.8989	79.5988	65.8778	70.4585	6.46317	1.26514	1.17385	0.0648384	0.176771	MIM1
RRD2	136.861	170.066	166.085	157.671	14.8045	172.999	134.001	165.81	157.603	16.9453	27.4956	27.973	19.5439	25.0041	3.8659	20.4809	20.4719	22.9504	21.3011	1.16627	1.00043	1.17385	0.996826	0.26441	RRD2
SPT4	105.302	55.1652	42.4179	67.6284	27.1429	67.3225	106.289	109.267	94.293	19.1097	139.866	152.606	101.796	131.422	21.5852	126.475	104.118	105.476	112.023	10.2343	0.717215	1.17317	0.319404	0.314791	SPT4
YFL042C	6.42733	6.93231	4.94967	6.1031	0.841249	5.35979	6.15611	8.33667	6.61752	1.25834	17.2584	18.7586	13.431	16.4827	2.24306	11.84	15.1099	15.2308	14.0602	1.57071	0.922264	1.17229	0.655887	0.279083	YFL042C
OM14	411.349	481.96	483.545	458.951	33.6661	404.217	351.609	380.361	378.729	21.5084	194.322	209.417	208.473	204.071	6.90404	164.576	166.098	191.735	174.136	12.4596	1.21182	1.1719	0.0468754	0.0410661	OM14
MNE1	6.20712	5.03368	5.80577	5.68219	0.48696	6.20532	5.7767	7.1506	6.37754	0.573957	17.8122	14.302	12.3475	14.8206	2.26087	15.5266	12.4237	9.99263	12.6476	2.26479	0.890969	1.17181	0.261451	0.391297	MNE1
QCR8	562.857	673.163	726.37	654.13	68.0971	682.315	613.212	717.29	670.939	43.2443	136.667	124.093	131.944	130.901	5.18612	136.285	112.886	85.9609	111.71	20.5614	0.974947	1.17179	0.782896	0.269784	QCR8
AVO2	10.1603	15.1333	12.6395	12.6443	2.0302	11.0616	11.9773	14.8259	12.6216	1.60287	6.66432	8.4359	7.7542	7.61814	0.729615	6.17649	6.67393	6.65952	6.50331	0.231176	1.0018	1.17142	0.99068	0.108459	AVO2
GRC3	13.0222	6.68824	7.91713	9.20919	2.74248	12.8597	13.5079	11.9457	12.7711	0.640825	28.659	30.0048	26.6517	28.4385	1.37774	22.8523	25.3534	24.65	24.2852	1.05313	0.721097	1.17102	0.148196	0.0276049	GRC3
RGI1	2022.6	2555.6	2069.5	2215.9	240.965	1822.58	1769.88	1705.87	1766.11	47.7194	9.33185	13.476	6.81285	9.87356	2.74705	8.88	7.86973	8.55155	8.43376	0.420767	1.25468	1.17072	0.0607145	0.504374	RGI1
KKQ8	4.93686	5.22484	4.25383	4.80518	0.407202	5.96045	7.16444	9.09578	7.40689	1.29142	16.8041	21.3794	13.3747	17.1861	3.27907	13.8895	13.9644	16.1918	14.6819	1.06808	0.648744	1.17056	0.0531395	0.362502	KKQ8
CSC1	39.7553	27.8886	25.1094	30.9178	6.35122	31.1884	42.1498	47.6125	40.3169	6.8292	81.5449	80.9953	68.3634	76.9679	6.08841	60.9352	65.7035	70.6783	65.7723	3.97794	0.766869	1.17022	0.227205	0.0950612	CSC1
SPS100	2137.38	2570.65	3770.55	2826.19	690.788	2758.57	2634.86	1877.1	2423.51	389.659	4.35117	5.00713	7.47359	5.61063	1.34426	4.64367	5.50414	4.23655	4.79479	0.528408	1.16616	1.17015	0.512438	0.469146	SPS100
ERG20	90.0259	61.2293	64.0686	71.7746	12.9576	66.333	89.8716	107.852	88.019	17.0007	493.255	480.531	496.232	490.006	6.80908	396.883	431.268	428.185	418.779	15.5335	0.815444	1.17008	0.343005	0.00403002	ERG20
AFG3	84.1215	98.5456	98.1465	93.6045	6.7075	94.8249	101.724	99.4647	98.6712	2.87187	82.275	85.5194	74.5926	80.7957	4.58186	65.8658	67.6126	73.6787	69.0524	3.34815	0.948651	1.17006	0.381684	0.0429622	AFG3
SUA7	17.8679	10.304	12.9987	13.7235	3.13019	10.7467	17.0908	22.6168	16.8181	4.84978	58.3423	58.9944	43.2905	53.5424	7.25407	52.895	43.5658	40.882	45.7809	5.14835	0.815998	1.16954	0.49056	0.284766	SUA7
CAB5	30.4767	43.7361	49.9137	41.3755	8.10877	47.3411	31.0398	42.5096	40.2968	6.83642	29.7648	32.025	28.3413	30.0437	1.51673	26.0896	23.8617	27.1165	25.6893	1.35858	1.02677	1.1695	0.89259	0.0389991	CAB5
IFA38	69.1908	66.9113	71.6357	69.2459	1.92914	69.3076	82.8962	81.862	78.0219	6.17643	221.04	209.528	188.704	206.424	13.3823	183.954	173.262	172.436	176.55	5.24584	0.887519	1.16921	0.127556	0.0424215	IFA38
DCS1	244.115	258.692	217.463	240.09	17.0703	240.217	237.001	269.289	248.836	14.5219	71.4457	67.7946	77.0376	72.0926	3.80106	67.1692	53.4145	64.3963	61.66	5.93936	0.964855	1.1692	0.61043	0.104558	DCS1
ATG34	12.8683	14.2974	9.64536	12.2704	1.94569	10.4633	9.67446	13.6253	11.2543	1.70717	12.0579	10.0434	12.5982	11.5665	1.09938	9.86905	7.98966	11.8285	9.89575	1.56733	1.09028	1.16883	0.608403	0.284688	ATG34
MTM1	30.7356	25.5003	27.3109	27.8489	2.1709	29.2999	29.8305	28.9892	29.3732	0.347377	46.0385	49.3728	41.4578	45.6231	3.24458	36.3669	38.4165	42.3175	39.0336	2.46822	0.948106	1.16881	0.38235	0.0842376	MTM1
ISM1	2.27087	2.99913	1.92175	2.39725	0.448823	1.40274	2.39016	2.54222	2.11171	0.505147	7.9795	11.6447	7.15247	8.92556	1.95215	7.56969	7.92558	7.41491	7.63672	0.213801	1.13522	1.16877	0.582291	0.405874	ISM1
THI74	11.4016	8.70876	7.27365	9.128	1.7111	10.5643	10.9851	12.7978	11.4491	0.969076	11.026	13.2399	11.4745	11.9135	0.955621	9.6938	9.09629	11.7919	10.194	1.15592	0.797271	1.16868	0.170395	0.180256	THI74
YKL100C	78.3946	54.0007	57.4759	63.2904	10.7741	64.0918	81.8137	87.0286	77.6447	9.81698	89.8345	86.1363	76.1529	84.0412	5.77859	77.8812	66.8313	71.0532	71.9219	4.55274	0.815128	1.16851	0.236123	0.0802709	YKL100C
KTR4	90.0345	102.068	94.5105	95.5376	4.96598	112.166	111.188	128.958	117.437	8.15596	118.952	128.17	109.351	118.824	7.68326	109.826	98.7016	96.5904	101.706	5.8058	0.813519	1.16831	0.0315712	0.0657857	KTR4
AMD2	5.32446	2.83594	5.60732	4.58924	1.24514	7.85696	8.86286	11.3504	9.35675	1.46834	15.1984	15.2818	11.4668	13.9823	1.77907	11.1888	11.8627	12.8592	11.9702	0.686185	0.490474	1.16809	0.0248484	0.209901	AMD2
IES5	37.8753	53.0534	57.1116	49.3468	8.279	71.7828	48.8345	46.7542	55.7905	11.3401	50.8155	41.583	39.4172	43.9386	4.94244	44.4	27.9739	40.5074	37.6271	7.00838	0.884501	1.16774	0.5517	0.356738	IES5
PKH1	12.0198	11.1848	12.9004	12.035	0.70047	11.2681	12.5024	16.5076	13.426	2.23649	21.9129	21.2049	21.5844	21.5674	0.289295	18.0263	18.8707	18.5373	18.4781	0.34726	0.896392	1.16719	0.448486	0.000640808	PKH1
YGR027W-B	9.20314	19.605	18.2946	15.7009	4.62564	12.0755	11.4224	15.6224	13.0401	1.84531	13.6227	17.4052	11.3134	14.1137	2.51111	10.741	13.4955	12.0415	12.0926	1.12511	1.20405	1.16713	0.491948	0.357586	YGR027W-B
YPR022C	6.4082	5.99306	6.1191	6.17346	0.173783	5.84897	9.01994	8.6065	7.82514	1.40752	23.9178	22.7167	19.1177	21.9174	2.0395	18.5352	18.9138	18.9034	18.7842	0.176065	0.788926	1.1668	0.174897	0.0963963	YPR022C
NSI1	5.31859	2.14629	2.9256	3.46349	1.34978	2.816	4.19848	4.77356	3.92934	0.821516	16.3526	21.0282	14.0825	17.1544	2.8917	16.3759	15.1038	12.6417	14.7071	1.55007	0.881443	1.1664	0.698127	0.350985	NSI1
LEU5	7.27114	9.95862	6.46095	7.8969	1.4949	5.6143	9.82147	10.8065	8.74743	2.25166	13.4136	10.3667	8.5881	10.7895	1.99254	12.2782	7.12233	8.3504	9.25031	2.19897	0.902768	1.16639	0.679311	0.503911	LEU5
YDL109C	1.33903	1.20353	0.198304	0.913619	0.50882	0.930518	1.47983	1.89963	1.43666	0.396815	7.13612	5.89574	4.98798	6.00661	0.880474	5.42667	4.39779	5.62602	5.15016	0.538195	0.635932	1.1663	0.315564	0.30562	YDL109C
PLC1	7.60475	9.86061	8.56674	8.67737	0.924265	8.66345	5.87851	7.78194	7.4413	1.16218	14.0035	16.1851	9.60511	13.2646	2.73662	12.9526	11.0336	10.1408	11.3756	1.1731	1.16611	1.16605	0.30437	0.420339	PLC1
CTP1	26.3922	22.6538	24.4152	24.4871	1.52706	19.7642	30.3662	29.3086	26.4797	4.76814	14.5248	13.8264	11.0368	13.1293	1.50684	13.32	10.4991	9.96481	11.2613	1.47196	0.92475	1.16588	0.603596	0.278093	CTP1
ARG4	423.56	344.321	352.824	373.568	35.5193	401.551	522.349	611.122	511.674	85.8897	674.811	819.372	688.272	727.485	65.206	644.01	602.537	625.42	623.989	16.9616	0.73009	1.16586	0.103492	0.0955573	ARG4
SPO21	0.177805	0.547928	1.26395	0.663226	0.450848	0.823738	0.78601	0.720704	0.776817	0.0425627	1.16626	2.68415	1.4216	1.75734	0.663596	2.22728	0.860586	1.43436	1.50741	0.560336	0.853774	1.1658	0.740702	0.704874	SPO21
BXI1	1466.77	1176.93	1220.76	1288.15	127.564	1224.16	1614.58	1399.14	1412.63	159.672	120.26	121.243	113.225	118.243	3.57069	94.4021	105.696	104.232	101.443	5.01462	0.911886	1.16561	0.437628	0.018157	BXI1
IMP2'	44.3847	46.8765	39.254	43.5051	3.17346	35.9121	30.3984	34.4608	33.5905	2.33357	60.7369	62.5992	58.3874	60.5745	1.72331	45.6028	53.1657	57.1539	51.9741	4.79041	1.29516	1.16547	0.0235956	0.0752411	IMP2'
YJR029W	11.9209	14.6561	23.0512	16.5427	4.73571	23.9222	11.1948	10.515	15.2107	6.1662	13.1162	11.8107	17.0149	13.9806	2.2108	11.1051	9.39559	15.4878	11.9962	2.56572	1.08757	1.16542	0.82047	0.453891	YJR029W
SIP3	3.08629	1.721	2.50734	2.43821	0.559519	2.85964	2.92357	3.93164	3.23829	0.490972	25.8828	27.1558	19.0356	24.0247	3.56591	20.5323	19.3277	21.9925	20.6175	1.08958	0.752932	1.16526	0.203141	0.265855	SIP3
RFT1	13.5812	6.7816	6.48093	8.94792	3.27854	8.73878	13.3417	17.1264	13.069	3.42967	64.9554	57.1405	47.3006	56.4655	7.22333	53.0947	49.822	42.4799	48.4655	4.43835	0.68467	1.16507	0.286649	0.252944	RFT1
OPY1	16.1538	14.9001	13.6703	14.9081	1.01389	16.8002	19.6741	18.4404	18.3049	1.17717	20.5424	21.5657	18.4506	20.1862	1.29643	19.4334	15.0444	17.508	17.3286	1.79631	0.81443	1.16491	0.0365008	0.14217	OPY1
YCR006C	4.11878	2.11542	0.813298	2.34917	1.35954	1.2721	5.56343	5.00843	3.94799	1.90565	5.06547	5.52686	3.49266	4.695	0.870795	4.5524	5.69574	1.8459	4.03135	1.6143	0.595029	1.16462	0.388794	0.635821	YCR006C
SEH1	22.6219	23.5557	28.2703	24.816	2.47213	25.8418	21.2335	29.6436	25.573	3.43865	98.582	98.8637	84.6906	94.0454	6.61585	77.6366	84.2074	80.4129	80.7523	2.69326	0.970398	1.16462	0.81289	0.0580743	SEH1
YMR196W	81.8688	89.6207	93.6914	88.3936	4.90392	97.8198	89.6706	104.72	97.4034	6.15085	39.1148	44.6044	43.4349	42.3847	2.36093	38.6023	30.8515	39.7709	36.4082	3.95806	0.907501	1.16415	0.1806	0.140585	YMR196W
MUP3	50.1658	32.1812	24.4317	35.5929	10.7793	29.9467	46.0182	63.8146	46.5932	13.8325	29.4256	30.7312	26.2301	28.7956	1.89078	32.2894	21.5248	20.3944	24.7362	5.36085	0.763908	1.16411	0.425142	0.369665	MUP3
OLI1	7.04294	15.916	18.3573	13.7721	4.86148	14.3566	3.11342	5.70947	7.72649	4.80648	4.61959	8.50562	4.09529	5.74017	1.96715	5.18961	4.86973	4.73463	4.93132	0.190784	1.78245	1.16402	0.279234	0.593769	OLI1
RPM2	8.65526	10.8356	7.69084	9.06056	1.31544	11.6953	11.4918	12.9367	12.0413	0.638611	19.1456	17.3306	15.0067	17.161	1.69393	16.7413	12.2185	15.2736	14.7445	1.88399	0.752459	1.16389	0.044888	0.248681	RPM2
YOR062C	22.1761	16.5668	18.1526	18.9652	2.36095	19.8003	21.6859	21.8997	21.1287	0.94332	15.2069	10.9561	8.20581	11.4563	2.87996	9.21011	9.47878	10.8421	9.84367	0.714478	0.897604	1.16382	0.295161	0.485013	YOR062C
PTM1	92.7302	87.5988	81.4168	87.2486	4.62533	95.5095	105.226	120.311	107.016	10.2038	146.458	157.276	125.924	143.219	13.0023	124.608	121.364	123.285	123.086	1.33178	0.815289	1.16357	0.0671063	0.094907	PTM1
PGK1	22291.2	14846.1	16102.1	17746.5	3254.28	15192.7	19295.5	18175.1	17554.5	1731.51	9723.54	8940.8	9338.75	9334.37	319.568	8207.61	7707.29	8152.82	8022.57	224.06	1.01094	1.16351	0.944812	0.00894936	PGK1
MMT2	42.7136	28.4847	26.76	32.6528	7.14882	27.3515	44.3218	49.6736	40.4489	9.51553	39.0546	33.7594	32.3465	35.0535	2.88739	28.5075	31.0799	30.819	30.1355	1.15605	0.807259	1.1632	0.406685	0.0889964	MMT2
MRPS12	280.309	264.061	298.723	281.031	14.1601	267.554	264.122	281.477	271.051	7.50431	306.625	323.922	283.087	304.545	16.7358	263.632	243.974	277.923	261.843	13.9172	1.03682	1.16308	0.428206	0.0501018	MRPS12
YDR131C	9.15202	11.2012	8.99739	9.78354	1.00443	7.03652	9.18188	10.8921	9.03682	1.57736	8.46164	10.5824	7.07669	8.70691	1.44167	7.03066	8.75153	6.67608	7.48609	0.906436	1.08263	1.16308	0.602435	0.368004	YDR131C
RAD24	1.80769	1.85687	0.778795	1.48112	0.497022	1.21813	1.69508	1.86509	1.59277	0.27385	12.5306	11.9079	8.60011	11.0129	1.72492	11.1404	9.31742	7.95417	9.47065	1.30526	0.9299	1.16284	0.794608	0.37036	RAD24
YDL057W	5.27471	7.45005	5.85871	6.19449	0.919268	4.58188	3.88625	7.7503	5.40615	1.68172	16.2177	13.603	12.2205	14.0137	1.65749	11.4171	12.9929	11.7459	12.052	0.678716	1.14582	1.16278	0.591969	0.196308	YDL057W
SEC21	47.278	31.9	33.2236	37.4672	6.95827	38.1155	52.3349	57.5839	49.3448	8.22439	168.923	155.337	150.341	158.2	7.85178	139.006	127.393	141.776	136.058	6.23052	0.759294	1.16274	0.193955	0.0353892	SEC21
GLO3	15.5886	12.8552	10.6651	13.0363	2.01408	11.3923	18.6028	14.773	14.9227	2.94558	81.7265	80.2094	71.6531	77.863	4.43452	68.11	64.519	68.3377	66.9889	1.74893	0.87359	1.16233	0.496248	0.0320964	GLO3
GPI2	7.33368	5.94726	6.40219	6.56104	0.577039	3.57637	7.67828	7.50968	6.25478	1.89517	11.0763	10.4882	9.25813	10.2742	0.757545	9.10121	10.6753	6.74642	8.84097	1.61447	1.04897	1.16212	0.837639	0.319186	GPI2
GCR1	27.4603	23.955	19.128	23.5144	3.41586	21.6079	27.857	32.5527	27.3392	4.48317	33.7153	38.6072	31.7945	34.7057	2.86805	30.8089	26.3337	32.4677	29.8701	2.59068	0.860099	1.16189	0.391555	0.151545	GCR1
PTC7	5.99059	7.44906	7.84455	7.09473	0.797266	9.05632	10.6858	10.4795	10.0739	0.724429	51.1848	52.6739	42.1672	48.6753	4.64188	42.9802	40.549	42.1795	41.9029	1.01162	0.70427	1.16162	0.0173779	0.114019	PTC7
PRX1	690.923	681.229	815.148	729.1	60.9739	742.596	686.869	790.326	739.93	42.2782	205.347	207.895	234.999	216.08	13.4177	180.278	185.481	192.302	186.02	4.92362	0.985363	1.1616	0.846542	0.040966	PRX1
MRPL24	7.11908	13.7652	7.44215	9.44214	3.05971	10.4764	7.40488	8.82653	8.90261	1.2551	12.0172	12.222	13.0883	12.4425	0.464257	9.25714	13.0298	9.85314	10.7134	1.65596	1.0606	1.1614	0.828854	0.228119	MRPL24
SPT2	22.7314	34.024	19.2367	25.3307	6.3105	22.8673	31.3423	34.7491	29.6529	4.99565	31.6836	28.7595	24.7833	28.4088	2.82795	25.3638	23.5759	24.4499	24.4632	0.729969	0.854239	1.16129	0.489872	0.128673	SPT2
YGR130C	15.1341	24.2734	20.2897	19.899	3.74129	19.0659	18.1927	25.1832	20.8139	3.11001	27.538	27.1219	28.0793	27.5797	0.39199	25.727	19.6434	25.8811	23.7505	2.90481	0.956044	1.16123	0.803427	0.138387	YGR130C
CDC16	8.89872	11.128	10.0845	10.0371	0.9107	8.72319	7.31647	11.5004	9.18002	1.73836	23.157	22.1945	21.9349	22.4288	0.525704	19.0059	19.6179	19.3337	19.3192	0.250043	1.09336	1.16096	0.570259	0.0016454	CDC16
SLH1	3.74764	2.71737	2.28534	2.91678	0.613412	3.62562	4.83202	6.12085	4.8595	1.01886	18.662	17.3051	14.3007	16.756	1.82234	15.5535	13.3373	14.4122	14.4344	0.904898	0.600223	1.16084	0.0820164	0.181896	SLH1
COQ10	10.9504	16.6047	11.7381	13.0977	2.50055	14.0115	19.5936	21.136	18.247	3.06047	30.3549	30.9624	23.4987	28.272	3.38432	27.2804	20.9118	24.8887	24.3603	2.62669	0.717801	1.16058	0.139178	0.266167	COQ10
BIK1	1.47566	2.02108	1.74831	1.74835	0.222666	2.96247	3.80529	3.38943	3.38573	0.34409	18.1484	25.9894	17.1612	20.433	3.94958	17.3975	19.3862	16.0376	17.6071	1.37506	0.516389	1.1605	0.00483435	0.393389	BIK1
LTO1	3.81522	5.5986	6.45734	5.29039	1.10044	7.57507	6.42501	5.30206	6.43405	0.927976	7.14991	12.0674	9.11151	9.44295	2.02121	8.03216	9.42134	6.96157	8.13836	1.007	0.822249	1.1603	0.32406	0.459781	LTO1
CRR1	3.07691	5.53109	5.46813	4.69205	1.14236	4.98916	7.36768	6.02801	6.12829	0.973613	0.630688	1.5483	0.931848	1.03695	0.381916	0.755745	1.06374	0.861859	0.893782	0.12775	0.765638	1.16018	0.247407	0.641558	CRR1
TUB3	44.9895	41.7171	39.1842	41.9636	2.37641	42.3615	41.9264	51.0601	45.116	4.20684	169.679	191.879	167.921	176.493	10.9031	148.551	144.439	163.483	152.157	8.18214	0.930127	1.15994	0.408381	0.0650334	TUB3
YLR001C	13.1963	14.459	16.9747	14.8767	1.57051	19.7964	18.7046	22.1088	20.2033	1.41925	30.7071	32.8858	30.7847	31.4592	1.00924	28.2452	23.8972	29.2329	27.1251	2.31779	0.73635	1.15978	0.0236141	0.0724026	YLR001C
SUM1	16.8355	20.2282	14.1436	17.0691	2.4895	22.1224	22.1015	24.2354	22.8197	1.00108	38.9004	39.3288	38.9351	39.0548	0.194308	34.434	32.0999	34.5017	33.6786	1.11661	0.747996	1.15963	0.0387455	0.00257012	SUM1
SOL1	296.753	223.516	285.735	268.668	32.2425	292.437	295.572	301.46	296.49	3.74037	20.1605	17.9666	19.3413	19.1561	0.905179	20.3523	16.303	12.907	16.5208	3.04343	0.906164	1.15952	0.292148	0.305601	SOL1
YOR238W	11.417	13.9265	9.72213	11.6885	1.72714	12.8926	14.1947	13.5938	13.5604	0.532124	19.014	22.621	19.4493	20.3614	1.60763	15.2479	18.2551	19.1877	17.5636	1.68111	0.861963	1.1593	0.216849	0.16415	YOR238W
MNT3	14.9542	14.8314	17.7173	15.8343	1.3324	14.9709	18.6164	25.6392	19.7422	4.42749	31.8503	27.1591	28.4853	29.1649	1.97451	25.0779	26.2657	24.1503	25.1646	0.865762	0.802056	1.15896	0.297997	0.0585555	MNT3
HOS3	5.90477	4.78848	3.49788	4.73038	0.983464	4.46329	5.83877	6.92825	5.74344	1.00857	13.3773	14.7	12.0849	13.3874	1.06763	11.6789	11.2813	11.6995	11.5532	0.192463	0.823614	1.15876	0.366652	0.0750825	HOS3
ATG15	22.2751	10.6921	8.13923	13.7022	6.15095	11.3805	20.5529	32.2338	21.3891	8.53383	31.4061	35.6169	25.2694	30.7641	4.2487	28.3785	27.2051	24.0712	26.5516	1.81816	0.640614	1.15866	0.359796	0.266858	ATG15
NTH2	85.5469	91.1553	81.2799	85.994	4.04402	94.0622	103.547	111.455	103.021	7.11042	30.4014	31.8661	28.0614	30.1097	1.56692	29.6758	22.0853	26.2338	25.9983	3.10329	0.83472	1.15814	0.0422285	0.169743	NTH2
YPT7	70.0587	78.3616	73.7806	74.0669	3.39569	79.3389	88.7051	97.6019	88.5486	7.45664	159.133	167.65	148.616	158.466	7.78499	133.455	127.023	150.013	136.83	9.68425	0.836455	1.15812	0.0667959	0.0695025	YPT7
APS1	25.5609	39.7393	30.2837	31.8613	5.89483	33.9254	25.9584	38.0825	32.6554	5.03047	27.1879	24.334	22.0937	24.5385	2.08471	19.8527	19.5844	24.1496	21.1956	2.09168	0.975682	1.15772	0.891785	0.184658	APS1
MRPL31	13.1468	21.9448	13.6289	16.2402	4.03858	11.42	10.2916	14.6543	12.122	1.84895	21.5581	17.3656	23.8892	20.9376	2.69912	15.7418	14.7715	23.752	18.0885	4.0243	1.33973	1.15751	0.259988	0.452427	MRPL31
SAM4	63.879	54.339	59.9146	59.3775	3.91316	57.9547	62.5071	71.4735	63.9784	5.6162	171.307	178.131	180.158	176.532	3.78611	177.491	130.664	149.405	152.52	19.2434	0.928087	1.15744	0.395654	0.15841	SAM4
COX8	48.0524	45.1289	40.6649	44.6154	3.03772	47.0677	31.3575	42.2934	40.2396	6.57606	27.0158	55.2686	30.935	37.7398	12.4976	30.3494	37.9716	29.5345	32.6185	3.79981	1.10875	1.15701	0.44108	0.608801	COX8
HSP31	3899.59	4282.81	4791.26	4324.55	365.216	4662.93	4127.84	4431.02	4407.26	219.094	192.8	255.002	216.96	221.587	25.6038	193.084	167.949	213.532	191.521	18.642	0.981233	1.15698	0.797189	0.250554	HSP31
AAD14	5.75391	3.54627	4.09022	4.46347	0.939114	3.19881	3.60342	6.5303	4.44418	1.48433	4.9535	4.63259	4.18219	4.58943	0.316359	4.45178	3.58061	3.86808	3.96682	0.362441	1.00434	1.15695	0.988351	0.141191	AAD14
YML133C	1.49874	0.567189	0.560732	0.875553	0.440666	0.584704	0.581171	3.13336	1.43308	1.20228	4.46252	5.47762	3.95605	4.63206	0.632641	5.23113	3.76333	3.02259	4.00568	0.917774	0.61096	1.15637	0.571372	0.47128	YML133C
COS7	71.4601	66.441	88.3445	75.4152	9.3692	77.9891	58.4766	74.1874	70.2177	8.44605	22.6949	21.8879	15.8079	20.1303	3.07406	20.6044	17.772	13.8611	17.4125	2.76464	1.07402	1.15608	0.591356	0.405176	COS7
CAF130	11.5898	7.14307	7.20888	8.64725	2.08087	9.57531	11.9546	12.449	11.3263	1.25449	15.4415	17.01	13.9698	15.4737	1.24138	15.1585	11.9536	13.0504	13.3875	1.32991	0.763466	1.15584	0.193932	0.180171	CAF130
CCP1	454.219	373.63	419.936	415.928	33.0219	397.264	389.18	435.5	407.315	20.2014	329.423	420.339	367.386	372.383	37.2841	326.965	299.976	339.993	322.311	16.6653	1.02115	1.15535	0.768738	0.157959	CCP1
FLR1	11.0634	4.4646	6.55379	7.36061	2.75371	6.40685	6.25897	8.64844	7.10475	1.09322	12.6344	16.3037	8.75937	12.5658	3.08035	14.7029	9.56206	8.36709	10.8774	2.74873	1.03601	1.15523	0.908688	0.594001	FLR1
HMLALPHA2	20.5614	25.3449	10.3532	18.7532	6.25248	14.7648	19.315	18.3352	17.4717	1.95539	7.58619	7.75987	7.09883	7.48163	0.279814	6.43905	7.46385	5.52897	6.47729	0.790375	1.07335	1.15506	0.795766	0.165508	HMLALPHA2
SCO1	58.6277	43.6615	48.6221	50.3037	6.22457	52.9641	55.6138	61.1916	56.5898	3.42906	27.3391	33.1892	24.5026	28.3436	3.61672	25.65	24.5757	23.4012	24.5423	0.918368	0.888918	1.15489	0.279133	0.223112	SCO1
MAD2	22.5731	26.015	23.4824	24.0235	1.45629	20.4053	21.0933	22.7625	21.4204	0.989748	33.4041	38.7862	28.8126	33.6676	4.07599	29.615	30.4544	27.3887	29.1527	1.29353	1.12153	1.15487	0.104737	0.209699	MAD2
YFR020W	18.1545	10.9978	12.1332	13.7618	3.14048	15.096	23.3217	18.1135	18.8437	3.3976	9.92319	13.1174	7.44359	10.1614	2.32244	9.60412	7.72469	9.07504	8.80128	0.791314	0.730312	1.15454	0.195299	0.476885	YFR020W
NTE1	22.1442	17.1097	14.3034	17.8524	3.24377	17.3475	24.449	26.8488	22.8818	4.03407	24.8784	23.5854	19.5209	22.6616	2.28266	20.8839	18.3021	19.7039	19.63	1.0553	0.780203	1.15444	0.241402	0.163426	NTE1
PPQ1	194.047	135.72	144.622	158.13	25.656	158.784	195.564	198.393	184.247	18.0422	156.512	146.665	115.528	139.568	17.4678	137.317	111.809	113.745	120.957	11.5953	0.85825	1.15387	0.304238	0.277673	PPQ1
DBR1	7.74723	8.50683	10.4447	8.89958	1.13571	6.68323	8.26666	11.478	8.8093	1.99471	13.58	16.6691	8.54362	12.9309	3.3488	13.9762	9.05099	10.5958	11.2076	2.05671	1.01025	1.15376	0.958309	0.568759	DBR1
ATG8	433.845	792.159	623.993	616.665	146.373	745.203	539.738	535.752	606.898	97.8104	24.1158	41.6271	24.7192	30.154	8.1164	20.3186	22.8795	35.2208	26.1396	6.5059	1.01609	1.15358	0.941225	0.614228	ATG8
SSN3	5.267	6.4122	5.08458	5.58793	0.58759	3.79571	6.18017	7.907	5.96096	1.68557	23.9911	19.2396	20.4175	21.2161	2.0203	17.5364	19.5578	18.0972	18.3971	0.852035	0.937421	1.15323	0.78229	0.143174	SSN3
YHR140W	70.4998	76.1316	83.5257	76.719	5.33402	99.2398	90.8988	89.3913	93.1766	4.33125	20.3791	20.4667	15.4384	18.7614	2.34998	15.651	12.8115	20.3549	16.2725	3.11081	0.823372	1.15295	0.0275981	0.417664	YHR140W
CYR1	13.3771	12.3119	10.0798	11.9229	1.37393	12.2955	15.4539	19.8668	15.8721	3.10508	30.0079	29.6179	26.7189	28.7816	1.46721	26.0617	24.0114	24.82	24.9644	0.843257	0.751188	1.15291	0.175351	0.0332157	CYR1
YPR071W	8.69736	3.15317	4.24296	5.3645	2.39832	5.21441	9.04653	7.88015	7.38036	1.60387	16.7787	18.5358	11.1558	15.4901	3.14765	11.6864	15.211	13.4133	13.4369	1.43901	0.726861	1.1528	0.37904	0.448699	YPR071W
NGL1	8.34317	5.50939	5.6484	6.50032	1.30433	4.69349	7.90329	14.7348	9.11054	4.1873	23.9419	20.3917	14.7273	19.687	3.79471	16.6866	17.9244	16.6258	17.0789	0.59833	0.713495	1.1527	0.447344	0.391374	NGL1
TPI1	6498.96	6091.42	7124.33	6571.57	424.798	5520.82	5753.92	5439.04	5571.26	133.402	9063.77	7742.15	8526.14	8444.02	542.667	7394.69	7358.14	7225.44	7326.09	72.7164	1.17955	1.1526	0.0336253	0.0446716	TPI1
PRM15	37.7786	47.748	46.6152	44.0473	4.45667	55.9745	51.4355	54.7596	54.0565	1.91856	21.982	22.4268	20.8791	21.7626	0.650614	20.5252	19.5008	16.6191	18.8817	1.65367	0.814837	1.15258	0.0433583	0.0836089	PRM15
CDC1	31.5243	36.2316	39.6995	35.8185	3.35029	42.0776	39.1434	42.1758	41.1323	1.40691	49.3437	54.7996	43.423	49.1888	4.64577	45.158	38.5639	44.3111	42.6777	2.92934	0.870812	1.15256	0.107462	0.168934	CDC1
HRI1	130.153	158.251	167.314	151.906	15.8201	124.697	137.969	134.221	132.296	5.58667	259.885	239.251	259.027	252.721	9.53116	205.182	214.574	238.084	219.28	13.8381	1.14823	1.1525	0.173679	0.0480943	HRI1
YHR180W	4.62944	7.47276	5.4848	5.86234	1.19108	4.90224	5.35989	5.89746	5.38653	0.406734	2.71119	4.65907	2.40349	3.25792	0.9987	4.87317	1.82912	1.77837	2.82689	1.44709	1.08833	1.15248	0.621242	0.746295	YHR180W
GAS5	199.926	154.369	163.475	172.59	19.684	177.785	221.938	230.239	209.987	23.0215	346.907	354.249	321.839	340.998	13.8752	296.94	288.842	302.026	295.936	5.42882	0.821907	1.15227	0.155727	0.0128764	GAS5
LAG2	10.1734	5.89928	7.77617	7.9496	1.74919	11.2507	13.4192	18.2237	14.2979	2.91371	12.6462	15.688	9.77975	12.7047	2.41239	10.3981	10.4379	12.2441	11.0267	0.861013	0.555999	1.15217	0.0574757	0.406657	LAG2
TUS1	3.06809	3.23674	2.94727	3.08404	0.118711	3.61109	4.21549	3.4283	3.75163	0.336382	11.8297	12.3509	8.73928	10.9733	1.59397	9.53174	9.2309	9.81096	9.52453	0.236862	0.822053	1.15211	0.057178	0.272472	TUS1
YPR003C	12.9292	9.29663	7.65901	9.9616	2.20231	11.181	15.5588	15.7218	14.1539	2.1032	19.7877	18.795	13.3653	17.316	2.82282	16.4074	14.0055	14.6792	15.0307	1.01159	0.703806	1.15204	0.123396	0.341784	YPR003C
PRM1	5.73435	3.19763	1.55288	3.49495	1.71998	2.42891	6.03558	6.24247	4.90232	1.751	0.805985	0.65955	0.476341	0.647292	0.134856	0.24145	0.453135	0.991268	0.561951	0.315634	0.712919	1.15187	0.462914	0.742861	PRM1
YDR056C	24.2195	20.5517	16.8424	20.5379	3.01171	22.9287	21.7234	31.1582	25.2701	4.19249	93.6756	110.745	97.2035	100.541	7.35746	91.5588	79.3625	90.9646	87.2953	5.61459	0.812734	1.15174	0.26456	0.112973	YDR056C
AIM4	2.62406	5.39091	8.2904	5.43512	2.31348	5.67316	1.28889	3.5454	3.50248	1.79013	7.17154	11.4437	12.7152	10.4435	2.37114	12.8903	7.25747	7.05612	9.06797	2.70406	1.55179	1.15169	0.403017	0.617295	AIM4
MUP1	214.282	165.277	181.019	186.859	20.4277	165.687	217.358	234.724	205.923	29.321	722.088	752.698	636.433	703.74	49.2062	727.341	562.128	543.869	611.113	82.5233	0.907423	1.15157	0.492567	0.244454	MUP1
CHL4	3.30819	3.39819	4.19938	3.63525	0.40059	1.75156	2.43737	4.40587	2.86494	1.125	7.55589	7.37216	6.01133	6.97979	0.688901	6.44235	5.22833	6.51295	6.06121	0.589639	1.26888	1.15155	0.413249	0.225245	CHL4
YDR261C-D	2.23004	2.01305	3.36265	2.53525	0.591728	2.94287	3.68437	5.20433	3.94386	0.941294	11.1921	7.073	7.17122	8.47876	1.91901	8.9132	6.63497	6.54175	7.36331	1.0966	0.642834	1.15149	0.147658	0.514831	YDR261C-D
SEC15	10.2389	9.29453	8.18119	9.23822	0.84101	9.26637	10.877	10.6167	10.2534	0.705962	27.7226	26.4801	21.8936	25.3654	2.5068	20.1774	21.9795	23.9309	22.0293	1.53277	0.900993	1.15144	0.261139	0.183608	SEC15
ELA1	18.838	18.4709	12.512	16.607	2.89949	12.9587	21.4498	22.4442	18.9509	4.25654	11.9349	13.2136	8.50581	11.2181	1.98765	10.7261	9.86762	8.63446	9.74273	0.858463	0.876315	1.15143	0.554864	0.389773	ELA1
NKP1	6.80719	13.9848	14.5169	11.7696	3.51568	6.72776	9.69632	8.46148	8.29519	1.2176	14.5111	13.7015	11.8746	13.3624	1.10272	11.035	10.6686	13.1183	11.6073	1.07886	1.41885	1.15121	0.257108	0.182909	NKP1
IRC19	5.16482	4.82303	0.556282	3.51471	2.09657	1.30514	5.18903	6.0901	4.19476	2.07612	14.2437	12.2859	7.84931	11.4596	2.67509	8.99532	12.986	7.89104	9.95744	2.18842	0.837882	1.15086	0.760804	0.572013	IRC19
TAF14	31.4316	38.6532	37.7636	35.9495	3.21517	34.4558	38.4878	40.1947	37.7127	2.40614	104.172	95.7895	93.6359	97.8657	4.54486	81.8772	80.8097	92.5552	85.0807	5.30318	0.953245	1.15027	0.568263	0.0607614	TAF14
YMC1	43.3141	33.2789	27.1187	34.5706	6.67449	37.8491	44.8851	53.0981	45.2774	6.23153	90.9481	121.914	107.501	106.788	12.6518	107.944	84.0029	86.6437	92.8635	10.7178	0.763528	1.14994	0.172611	0.300692	YMC1
UFD2	17.2501	18.1826	17.7658	17.7328	0.381429	19.5351	20.1024	24.3121	21.3165	2.13084	55.5563	56.9605	46.5467	53.0212	4.61391	47.6861	40.927	49.7205	46.1112	3.75868	0.831881	1.14985	0.0792697	0.175919	UFD2
ARO4	193.535	159.761	155.171	169.489	17.1058	160.089	205.701	202.395	189.395	20.7663	431.931	491.053	521.454	481.479	37.1691	513.556	361.426	381.468	418.817	67.4886	0.894895	1.14962	0.354454	0.314154	ARO4
RFA3	25.5722	29.891	29.2523	28.2385	1.90333	35.1327	31.8345	32.8828	33.2834	1.37597	86.7581	63.0084	54.479	68.0819	13.6575	54.5795	57.3124	65.7998	59.2306	4.77723	0.848427	1.14944	0.0384869	0.435762	RFA3
GTR2	33.6166	45.6073	49.5969	42.9403	6.79103	34.6741	35.7497	40.6207	37.0148	2.58729	54.3443	65.7486	44.0274	54.7068	8.87136	46.2695	44.0754	52.4464	47.5971	3.54404	1.16008	1.14937	0.313082	0.351948	GTR2
YCL021W-A	21.5201	25.6425	31.6154	26.2593	4.1444	36.689	20.2949	25.8195	27.6011	6.81042	2.11731	0.866313	2.50268	1.82877	0.698506	1.26857	1.19038	2.31471	1.59122	0.512578	0.951385	1.14929	0.823556	0.717952	YCL021W-A
ATG18	23.1644	12.0085	20.5191	18.564	4.75958	16.4484	20.7354	20.3581	19.1806	1.93809	34.4348	37.6924	33.8311	35.3194	1.69594	33.3399	29.1892	29.6892	30.7394	1.85008	0.967851	1.14899	0.873488	0.0612792	ATG18
IWR1	39.524	48.4674	41.0187	43.0034	3.91153	38.3247	39.7298	52.4078	43.4874	6.33366	22.8598	18.8093	13.3618	18.3436	3.89151	18.2868	13.3464	16.2716	15.9682	2.02829	0.988869	1.14875	0.931151	0.486651	IWR1
YPL216W	1.67166	1.01008	0.81551	1.16575	0.366445	1.18445	1.73877	1.99288	1.6387	0.337541	4.67613	3.85953	3.85952	4.13173	0.384949	3.40548	4.07945	3.30522	3.59672	0.343789	0.711387	1.14875	0.25056	0.216532	YPL216W
RKR1	3.9554	3.92045	2.8775	3.58445	0.50009	2.18609	3.52774	5.40044	3.70476	1.31821	27.1959	25.4906	20.4273	24.3713	2.87436	23.0607	20.3918	20.1993	21.2173	1.30589	0.967527	1.14865	0.909767	0.23058	RKR1
AVT1	53.4212	38.2459	43.2599	44.9757	6.31295	50.3313	60.8278	69.2616	60.1403	7.74355	140.838	147.713	116.617	135.056	13.3368	119.814	120.139	112.816	117.59	3.37815	0.747847	1.14854	0.0983594	0.147023	AVT1
ATE1	5.81042	8.84223	6.62903	7.09389	1.28063	7.37768	10.6231	12.5608	10.1872	2.13834	21.3496	22.091	16.7367	20.0591	2.36872	20.2971	15.3261	16.7816	17.4683	2.08668	0.696353	1.14831	0.154094	0.310331	ATE1
MRPL23	85.314	84.9177	86.1898	85.4738	0.531478	102.334	98.427	92.751	97.8375	3.9345	68.322	51.9154	55.7609	58.6661	7.00592	54.5795	48.4717	50.239	51.0967	2.56622	0.873631	1.14814	0.0116552	0.224682	MRPL23
MRPL28	43.9708	54.2005	48.6221	48.9311	4.18197	64.5076	41.0354	51.092	52.2117	9.61512	21.03	26.5513	28.2312	25.2709	3.07614	21.6	21.2821	23.1549	22.0123	0.81828	0.937168	1.14803	0.681019	0.221255	MRPL28
DLT1	4.42699	5.19706	4.87031	4.83145	0.31558	7.03179	5.12549	7.69031	6.61586	1.0876	12.9631	10.5018	9.19351	10.8862	1.56275	10.9511	10.0575	7.44013	9.48292	1.48983	0.730283	1.14798	0.0897741	0.410044	DLT1
BCH2	7.07971	3.92706	5.03268	5.34648	1.30605	5.51022	5.00748	5.28014	5.26595	0.205489	16.6013	14.8201	14.923	15.4481	0.816496	15.0241	11.5526	13.8021	13.4596	1.43779	1.01529	1.14774	0.935491	0.164207	BCH2
RPC11	7.81702	13.0483	3.473	8.11276	3.91467	6.33758	4.31952	9.5055	6.72087	2.13444	20.8298	26.5513	17.7555	21.7122	3.6447	18	23.6467	15.1081	18.9183	3.54582	1.2071	1.14768	0.681683	0.48053	RPC11
YOP1	705.897	708.482	703.562	705.98	2.0097	672.934	682.113	670.86	675.302	4.89002	635.263	513.212	614.56	587.678	53.3299	527.207	470.68	538.591	512.159	29.6963	1.04543	1.14745	0.00120167	0.155079	YOP1
AGP2	23.7997	6.90493	4.3049	11.6698	8.64253	13.4668	24.8969	29.4559	22.6065	6.72543	19.6623	29.2544	14.3935	21.1034	6.15191	24.0965	15.3254	15.7551	18.3923	4.03726	0.516216	1.1474	0.230704	0.629851	AGP2
YPL113C	3.00522	3.64825	3.88417	3.51255	0.371436	3.54394	2.81802	3.32214	3.22803	0.303733	1.79198	1.6497	1.98575	1.80915	0.137727	0.805239	2.45572	1.46928	1.57675	0.678077	1.08814	1.14739	0.448888	0.659563	YPL113C
YDL199C	17.9718	19.1085	18.1172	18.3991	0.505071	20.888	20.2101	19.1699	20.0893	0.706587	9.30632	7.29819	8.13552	8.24668	0.823576	8.01523	7.08518	6.46469	7.18837	0.637197	0.915867	1.14723	0.0512667	0.223996	YDL199C
TPP1	5.44575	2.79696	4.30129	4.18133	1.08469	2.52291	3.34356	5.15047	3.67231	1.0976	6.32536	9.13435	6.59702	7.35224	1.26501	9.02862	4.70673	5.49137	6.40891	1.87991	1.13861	1.14719	0.665135	0.587663	TPP1
ZPS1	56.3998	19.6085	15.9341	30.6475	18.2713	24.119	55.2984	56.9759	45.4645	15.109	11.027	10.9155	8.82945	10.2573	1.01068	11.1888	6.59946	9.04124	8.94317	1.87487	0.674098	1.14694	0.426722	0.432153	ZPS1
CSR1	50.3854	38.681	36.1311	41.7325	6.20645	40.5424	46.3054	45.5753	44.141	2.56202	96.5369	94.21	81.7256	90.8242	6.50343	67.4142	86.7289	83.4313	79.1914	8.4359	0.945436	1.14689	0.638643	0.19736	CSR1
SKM1	7.44017	4.92523	1.95886	4.77475	2.24027	4.59585	5.4817	7.77393	5.9505	1.33912	10.4381	11.1485	8.05168	9.87942	1.32455	7.9189	9.1456	8.78071	8.61507	0.514311	0.802413	1.14676	0.558715	0.276689	SKM1
FIG4	1.97202	1.51926	1.75229	1.74786	0.184868	1.713	2.45182	2.79764	2.32082	0.452387	8.08428	8.18666	7.61468	7.96187	0.249034	6.90218	6.56197	7.37418	6.94611	0.333037	0.75312	1.14624	0.172648	0.0259503	FIG4
ECM5	5.06972	4.81313	3.73127	4.53804	0.580011	4.19919	6.11218	6.47612	5.59583	0.998686	17.5713	18.7079	13.4554	16.5782	2.25637	16.3576	12.3751	14.6653	14.466	1.63195	0.810967	1.14602	0.264913	0.343804	ECM5
MCM2	4.49321	5.64112	6.21064	5.44832	0.714267	3.46937	6.98877	7.18381	5.88065	1.70689	24.7645	24.2428	22.7703	23.9259	0.844394	22.1642	19.4173	21.0601	20.8805	1.1286	0.926484	1.14585	0.757658	0.0378246	MCM2
FRA2	120.114	106.808	121.067	115.997	6.50872	154.481	122.838	148.965	142.095	13.8014	179.324	171.401	146.593	165.773	13.9426	119.55	149.988	164.507	144.681	18.7332	0.81633	1.14578	0.0728577	0.270603	FRA2
YGR149W	88.1717	82.5941	64.399	78.3883	10.1506	64.5217	72.3444	88.1289	74.9983	9.81862	74.7562	64.0312	59.3533	66.0469	6.44772	54.2644	59.9258	58.7684	57.6529	2.44218	1.0452	1.1456	0.751331	0.160223	YGR149W
ALG13	22.9745	28.539	22.1554	24.5563	2.836	22.7725	24.8	17.3253	21.6326	3.15619	25.8458	32.2627	35.7279	31.2788	4.0939	24.0154	29.1848	28.7343	27.3115	2.33796	1.13515	1.14526	0.385007	0.299816	ALG13
STB3	35.0283	47.9028	36.0003	39.6438	5.85347	34.4111	39.1782	38.4889	37.3594	2.10368	34.775	37.3762	29.7546	33.9686	3.16332	29.0759	27.2838	32.6265	29.6621	2.22021	1.06115	1.14519	0.630897	0.190178	STB3
GIP4	6.41361	4.97767	6.58547	5.99225	0.720837	9.64022	6.6155	10.3986	8.88477	1.63421	15.4249	17.9296	12.6384	15.331	2.16117	15.2279	11.3328	13.6054	13.3887	1.59749	0.674441	1.14507	0.0838361	0.364532	GIP4
RGA1	5.16482	2.7632	2.16718	3.36507	1.29567	2.89125	4.04312	5.66982	4.2014	1.13985	24.0844	27.2889	20.3343	23.9025	2.84212	21.8829	19.0461	21.7004	20.8764	1.2964	0.80094	1.14495	0.530763	0.242562	RGA1
ASI3	57.3547	25.6725	16.8931	33.3067	17.3781	29.6886	62.0874	65.1976	52.3246	16.0563	28.5039	27.571	18.7479	24.941	4.39568	25.6169	19.2746	20.4631	21.7849	2.75274	0.636541	1.14487	0.319129	0.437996	ASI3
TUM1	30.5825	44.1995	32.8626	35.8815	5.95491	37.5624	32.7504	38.6297	36.3142	2.55736	74.932	85.5349	76.5081	78.9917	4.67132	73.8932	68.3551	64.7852	69.0112	3.74717	0.988086	1.14462	0.929324	0.0779234	TUM1
ARG7	184.777	177.957	184.03	182.254	3.05416	204.63	234.49	291.031	243.383	35.8291	343.637	462.799	478.179	428.205	60.1275	448.42	328.989	345.101	374.17	52.9131	0.748837	1.14441	0.074026	0.394067	ARG7
RSF1	21.0018	26.8926	23.1779	23.6908	2.43209	19.9926	17.3812	19.1245	18.8327	1.08587	10.6146	14.1873	15.265	13.3557	1.9875	12.5074	9.54829	12.9581	11.6712	1.51238	1.25796	1.14432	0.0613645	0.394195	RSF1
ECM4	27.4807	26.4266	20.7819	24.8964	2.94107	24.65	30.1551	29.8616	28.2222	2.52881	24.4489	29.1277	22.5241	25.3669	2.77297	21.7572	19.4054	25.3526	22.1717	2.44555	0.882156	1.14411	0.291996	0.28874	ECM4
MCR1	504.72	718.479	698.486	640.562	96.4006	633.821	501.092	578.047	570.987	54.4158	181.376	173.28	182.906	179.187	4.22368	160.631	150.483	158.821	156.645	4.41957	1.12185	1.14391	0.424308	0.00645025	MCR1
YGR050C	7.29151	3.74494	6.47905	5.8385	1.51707	8.44504	4.70065	5.91098	6.35222	1.56016	11.2093	16.5109	18.5493	15.4232	3.09367	16.1183	15.755	8.57803	13.4838	3.47207	0.919127	1.14383	0.755259	0.587045	YGR050C
TIM8	22.1852	27.853	35.0458	28.3613	5.26257	23.982	25.4262	35.9697	28.4593	5.34326	33.3476	26.0485	27.7712	29.0558	3.11524	30.8782	21.3051	24.0282	25.4038	4.02743	0.996558	1.14376	0.986147	0.367792	TIM8
MSW1	6.56476	4.69103	4.39609	5.21729	0.960379	3.70248	4.62643	6.47875	4.93589	1.15433	11.9349	15.7988	15.5594	14.4311	1.76772	13.8808	13.6173	10.3614	12.6198	1.60061	1.05701	1.14352	0.804083	0.343245	MSW1
SDH1	143.656	122.014	130.506	132.059	8.90315	125.581	142.369	147.32	138.423	9.30332	102.107	103.366	99.3731	101.615	1.66658	86.9021	92.6602	87.1319	88.898	2.66187	0.954021	1.14305	0.523074	0.00460322	SDH1
TMN2	5.15715	2.31764	1.90938	3.12805	1.44443	1.7919	6.53062	8.49209	5.60487	2.81258	25.5021	28.7081	20.1479	24.786	3.53118	25.1754	19.9464	19.9347	21.6855	2.46775	0.558095	1.14298	0.330061	0.366316	TMN2
GMC1	4.98672	6.58593	4.64208	5.40491	0.846879	6.93076	6.95449	6.93012	6.93845	0.0113421	15.3323	16.1314	11.7798	14.4145	1.89132	11.0234	12.6837	14.1277	12.6116	1.26833	0.778979	1.14295	0.0625948	0.325558	GMC1
SDT1	28.5627	30.9258	26.9807	28.8231	1.62106	29.6839	38.3914	37.5484	35.2079	3.92121	55.0652	72.2524	65.368	64.2285	7.06277	58.0202	57.6466	52.9335	56.2001	2.31488	0.818653	1.14285	0.100427	0.201325	SDT1
CSF1	4.54518	4.59353	3.95188	4.36353	0.291752	4.58498	5.34721	7.51782	5.81667	1.24249	10.188	11.657	8.92515	10.2567	1.11634	9.02105	8.69311	9.2158	8.97665	0.215685	0.750177	1.1426	0.182647	0.186559	CSF1
BUR2	3.01281	3.37612	2.92048	3.10314	0.196675	3.29911	5.44848	5.1068	4.61813	0.943061	13.2492	16.2631	14.5326	14.6816	1.2349	13.9255	11.5521	13.0728	12.8501	0.981635	0.671947	1.14253	0.0902071	0.175954	BUR2
YJR141W	2.18169	1.9209	2.58479	2.22913	0.273102	1.73269	2.75555	3.03193	2.50672	0.558833	9.96596	6.2733	6.79607	7.67844	1.63154	8.26759	5.81849	6.0761	6.72073	1.09884	0.88926	1.1425	0.562204	0.528964	YJR141W
YGR012W	14.59	18.3802	16.6334	16.5345	1.54892	13.2634	14.4002	16.0677	14.5771	1.15164	43.5607	36.5699	36.616	38.9155	3.28471	37.323	30.8351	34.0509	34.0696	2.64874	1.13428	1.14223	0.224826	0.179678	YGR012W
YAP1801	26.6903	26.3687	25.9822	26.3471	0.289481	23.7851	31.1878	35.2806	30.0845	4.75742	34.846	41.4038	38.058	38.1026	2.67739	32.3187	33.618	34.1709	33.3692	0.776342	0.875768	1.14185	0.329629	0.074252	YAP1801
LSB5	54.6889	49.5862	58.278	54.1844	3.56629	43.5954	53.7993	69.5976	55.6641	10.6969	93.937	109.155	82.3875	95.16	10.9622	75.1923	83.0214	91.8091	83.3409	6.78751	0.973416	1.14182	0.861797	0.26458	LSB5
OSH6	6.52217	7.44401	4.29291	6.08636	1.32283	6.26701	10.8565	11.7496	9.62436	2.40184	41.9878	38.4111	30.3749	36.9246	4.85606	35.4211	31.5676	30.0422	32.3436	2.26346	0.632392	1.14163	0.142092	0.29317	OSH6
OMA1	22.8834	18.998	20.0551	20.6455	1.64024	19.7507	24.9433	27.6992	24.1311	3.29541	31.6128	28.0776	27.7971	29.1625	1.73641	25.6391	22.7583	28.2381	25.5451	2.23811	0.855558	1.14161	0.251568	0.145232	OMA1
DST1	17.1439	22.2824	17.8244	19.0835	2.27894	19.1267	21.9111	23.8251	21.6209	1.92906	50.7745	55.9862	50.098	52.2862	2.63082	46.663	42.3353	48.452	45.8167	2.56785	0.882642	1.1412	0.295713	0.0675776	DST1
SLD2	2.62791	1.71781	0.283042	1.54292	0.965245	1.5495	2.11219	3.48605	2.38258	0.813383	5.28861	9.37679	5.38296	6.68279	1.90534	6.33727	5.4511	5.78167	5.85668	0.365645	0.647585	1.14105	0.400103	0.579522	SLD2
YJR085C	442.031	453.006	501.882	465.639	26.016	488.259	437.249	430.505	452.004	25.7833	238.257	225.519	209.729	224.502	11.6688	193.014	210.832	186.41	196.752	10.3145	1.03017	1.14104	0.626413	0.0653672	YJR085C
BCY1	223.165	220.152	228.652	223.99	3.51862	221.718	218.653	239.529	226.634	9.20417	132.004	147.897	145.569	141.823	7.0078	121.892	124.99	126.068	124.317	1.76996	0.988334	1.14082	0.723643	0.0266483	BCY1
RIM1	80.5484	83.559	75.5889	79.8988	3.28605	89.4119	82.2614	105.382	92.3516	9.66504	279.859	263.257	261.429	268.182	8.29066	236.822	227.187	241.257	235.089	5.87318	0.865158	1.14077	0.159585	0.00998379	RIM1
ITT1	11.196	9.58383	7.46136	9.41373	1.5294	11.6705	10.3111	15.5052	12.4956	2.19928	9.37081	9.38972	6.44238	8.40097	1.38495	7.90606	8.54769	5.6449	7.36622	1.24503	0.753363	1.14047	0.179063	0.475932	ITT1
YNL211C	16.2068	10.2448	19.2013	15.2177	3.72279	8.08588	16.5333	15.1596	13.2596	3.70111	7.15505	8.78262	8.15528	8.03098	0.670242	8.26759	10.344	2.51425	7.04194	3.31188	1.14767	1.14045	0.625754	0.700149	YNL211C
KSP1	150.161	219.471	214.21	194.614	31.5064	227.14	179.606	188.486	198.411	20.6359	56.119	58.3929	50.2091	54.907	3.4492	47.1761	45.9429	51.3224	48.1471	2.30103	0.980865	1.1404	0.893529	0.0824253	KSP1
GPM3	3.92458	2.56541	3.38161	3.29053	0.558605	2.64463	5.2573	3.75999	3.88731	1.07041	12.286	15.4398	10.6323	12.786	1.99424	10.5158	12.0878	11.0329	11.2122	0.654181	0.846481	1.14037	0.523067	0.348718	GPM3
PAF1	22.8595	40.9677	35.7268	33.1847	7.60801	24.3353	31.3552	33.7115	29.8007	3.98249	41.4727	45.0328	42.0686	42.858	1.5569	37.0929	34.3021	41.3611	37.5854	2.90277	1.11355	1.14028	0.607038	0.0863227	PAF1
GLC7	141.727	233.859	193.778	189.788	37.7181	200.35	156.248	173.885	176.828	18.1244	178.138	157.282	156.409	163.943	10.0438	147.329	136.331	147.69	143.783	5.27169	1.07329	1.14021	0.684003	0.0658161	GLC7
YMR253C	63.77	58.7933	51.0908	57.8847	5.21596	76.2801	93.5826	85.3834	85.082	7.06692	19.2854	21.5681	15.5769	18.8101	2.46886	18.2949	16.6252	14.5826	16.5009	1.51808	0.68034	1.13994	0.0118838	0.322853	YMR253C
PEX17	3.79614	2.7853	3.85503	3.47883	0.490985	4.01984	6.39288	8.35295	6.25523	1.77166	8.89271	12.0071	7.88344	9.59441	1.75508	6.7932	8.24933	10.2079	8.41679	1.39905	0.556147	1.13991	0.0995636	0.499289	PEX17
MAK32	6.25738	4.59116	4.2363	5.02828	0.881096	4.41741	7.02515	5.79731	5.74662	1.06521	17.1014	15.2938	14.5107	15.6353	1.08484	15.8083	10.9194	14.4224	13.7167	2.05732	0.874998	1.13987	0.503172	0.30819	MAK32
PAU23	7.80921	11.5869	4.11204	7.83603	3.05164	4.01984	1.27858	4.92385	3.40742	1.5499	3.55708	4.36622	3.78405	3.90245	0.340773	2.55744	4.79961	2.91653	3.42453	0.98332	2.2997	1.13956	0.141251	0.551452	PAU23
DYN2	62.9775	92.2444	91.1944	82.1387	13.5558	83.2063	74.7555	87.9258	81.9626	5.44823	131	153.757	133.934	139.563	10.1073	109.997	122.571	134.85	122.473	10.1464	1.00215	1.13955	0.98721	0.166751	DYN2
YKL023W	12.4847	14.4275	10.1692	12.3605	1.74067	15.1828	14.6599	16.1303	15.3244	0.608548	14.0748	21.9882	23.5369	19.8666	4.14395	20.4112	15.1067	16.7858	17.4346	2.21363	0.806589	1.1395	0.0854322	0.504701	YKL023W
DBP1	28.9581	26.8615	25.3675	27.0624	1.4727	29.1081	27.0249	30.5891	28.9074	1.46197	7.91422	8.30147	8.16408	8.12659	0.1603	7.88854	6.43152	7.07896	7.133	0.596056	0.936176	1.13929	0.277028	0.0851138	DBP1
HEM4	36.9397	34.3117	29.3318	33.5277	3.155	30.2216	39.0869	38.8658	36.0581	4.12801	28.6758	27.2889	27.9919	27.9855	0.566211	25.7713	22.8242	25.0969	24.5642	1.26074	0.929825	1.13928	0.528846	0.0248743	HEM4
SHR3	79.6753	70.7546	65.7731	72.0677	5.751	71.9189	86.7281	75.8412	78.1628	6.26471	301.762	290.219	265.646	285.876	15.0609	264.001	247.373	241.547	250.974	9.51394	0.92202	1.13907	0.368104	0.0502925	SHR3
YBR238C	10.2238	3.95726	3.68651	5.95586	3.01992	4.94243	6.44092	8.28809	6.55714	1.36833	16.1575	23.5609	14.1083	17.9422	4.0601	19.8708	14.1382	13.2479	15.7523	2.93482	0.9083	1.13902	0.810231	0.569904	YBR238C
YUH1	8.6952	9.87195	9.21738	9.26151	0.481419	6.3605	8.76661	8.90388	8.01033	1.16795	22.8884	28.5554	24.2823	25.242	2.41104	19.2213	18.0365	29.2268	22.1615	5.01928	1.1562	1.139	0.233915	0.477718	YUH1
YVC1	8.66406	6.098	5.32253	6.69486	1.42797	4.31122	8.62945	9.75509	7.56525	2.34639	40.1224	41.014	33.1198	38.0854	3.53006	37.0044	32.3938	30.9558	33.4513	2.58007	0.884949	1.13853	0.677258	0.208284	YVC1
AI5_BETA	0.611049	4.70755	5.06765	3.46208	2.02134	2.83087	1.80081	1.48607	2.03925	0.574319	0.751496	1.22992	2.44275	1.47472	0.711822	2.02614	0.422501	1.43773	1.29546	0.662367	1.69772	1.13838	0.392505	0.807167	AI5_BETA
SSO2	24.1839	22.2071	17.7991	21.3967	2.66882	19.6918	28.0768	30.8929	26.2205	4.75749	72.7039	86.2918	67.9147	75.6368	7.78379	69.12	65.1129	65.2771	66.5033	1.85147	0.816031	1.13734	0.279249	0.181742	SSO2
PHO88	284.065	264.088	270.6	272.918	8.31868	264.799	298.926	313.556	292.427	20.4285	758.938	759.468	646.108	721.505	53.314	586.08	653.121	664.706	634.636	34.6585	0.933285	1.13688	0.279162	0.125534	PHO88
MRPS16	30.2269	52.9664	35.8118	39.6684	9.6756	37.0682	36.0255	47.5664	40.22	5.21211	40.819	46.5253	45.2328	44.1924	2.44301	38.6498	31.3499	46.6167	38.8721	6.23461	0.986284	1.13686	0.946814	0.324048	MRPS16
CTF3	51.5708	26.2592	26.9607	34.9303	11.7701	30.6691	46.3789	53.067	43.3716	9.3879	13.0846	14.2765	8.91451	12.0919	2.29881	10.4528	10.8302	10.629	10.6373	0.154196	0.805371	1.13674	0.472199	0.422413	CTF3
MET8	6.31047	6.88729	7.00915	6.73564	0.304727	6.57792	4.0682	5.11569	5.25393	1.02924	23.2827	27.3881	25.227	25.2993	1.67679	22.9588	22.0891	21.7414	22.2631	0.512018	1.28202	1.13638	0.122654	0.0705158	MET8
SEC10	3.4827	3.19415	1.32627	2.66771	0.955825	2.99644	3.574	4.0333	3.53458	0.424212	16.7248	14.8962	12.2953	14.6388	1.81749	12.5562	12.4703	13.6294	12.8853	0.527325	0.754746	1.13608	0.306121	0.260259	SEC10
RPS22B	141.579	149.683	146.158	145.807	3.31783	138.853	198.253	169.14	168.749	24.2513	425.628	526.613	407.411	453.217	52.4285	435.594	394.434	366.793	398.94	28.2684	0.864048	1.13605	0.255641	0.266989	RPS22B
DPP1	51.9866	37.2654	36.3348	41.8623	7.16905	36.0399	52.6311	61.5481	50.073	10.5696	133.084	124.964	104.659	120.903	11.9544	101.691	112.749	104.844	106.428	4.65136	0.836024	1.136	0.414676	0.185773	DPP1
SRB5	4.22576	7.59628	8.76144	6.86116	1.92326	6.52571	2.85397	6.56589	5.31519	1.74043	13.57	10.9864	17.149	13.9018	2.52679	10.1197	11.6874	14.9141	12.2404	1.99596	1.29086	1.13573	0.44674	0.50601	SRB5
RRF1	5.63435	5.78764	4.45026	5.29075	0.597603	4.35048	4.49716	7.99326	5.61363	1.68372	6.54442	11.8134	7.16676	8.50818	2.35089	5.88156	6.49298	10.1005	7.49169	1.86154	0.942482	1.13568	0.81088	0.656693	RRF1
OSH2	21.9626	19.4364	19.015	20.138	1.3016	21.6019	26.0769	30.6782	26.119	3.70548	27.3568	29.4992	25.7255	27.5272	1.54528	24.9594	22.5449	25.213	24.2391	1.20245	0.771008	1.13565	0.0975771	0.0764131	OSH2
YPR170W-B	303.944	222.824	203.211	243.326	43.6044	234.88	244.379	360.905	280.055	57.3011	360.878	351.582	313.504	341.988	20.4958	339.195	327.88	236.544	301.207	45.956	0.868853	1.13539	0.510599	0.315635	YPR170W-B
SPO22	2.33369	1.36982	1.18495	1.62949	0.503636	0.72077	2.45628	3.60352	2.26019	1.18502	1.36671	1.90127	0.646183	1.30472	0.51426	1.39205	1.38308	0.672356	1.14916	0.337174	0.720952	1.13537	0.526601	0.738611	SPO22
RUB1	18.0769	38.5657	26.3592	27.6673	8.41552	38.6523	17.4165	18.0361	24.7016	9.86786	34.2027	64.3737	52.5562	50.3776	12.4132	48.1569	29.8053	55.1523	44.3715	10.6885	1.12006	1.13536	0.762601	0.631457	RUB1
MAG2	6.62729	8.80006	9.57535	8.33423	1.2478	5.99082	7.97919	9.5657	7.84524	1.46251	26.7709	30.2577	23.9675	26.9987	2.573	25.9651	22.3529	23.0367	23.7849	1.5667	1.06233	1.13512	0.73725	0.20586	MAG2
NAS2	20.1218	22.1816	26.1654	22.8229	2.50863	26.3745	21.6953	29.0434	25.7044	3.03703	23.3383	12.8418	17.1224	17.7675	4.30939	15.55	14.2522	17.1561	15.6528	1.1877	0.887899	1.1351	0.359344	0.540099	NAS2
YHL009W-B	0.30078	0.308963	0.213812	0.274518	0.0430555	0.61312	0.443211	0.731496	0.595943	0.118317	2.81134	2.30056	1.44289	2.18493	0.564617	2.65957	1.53898	1.57716	1.92523	0.519486	0.460646	1.13489	0.0225507	0.657155	YHL009W-B
NTG2	1.99273	2.9242	1.34909	2.08867	0.646604	2.37392	3.56558	4.61553	3.51834	0.915742	11.2034	8.59492	7.03509	8.94447	1.71957	10.2784	6.10187	7.27219	7.88416	1.75913	0.593652	1.13449	0.145628	0.575077	NTG2
DNL4	5.62391	6.01271	4.35136	5.32933	0.709511	7.55049	7.44145	8.83911	7.94368	0.634723	6.02257	5.19788	3.92086	5.0471	0.864618	5.24343	3.09499	5.0152	4.4512	0.963506	0.670889	1.13387	0.017785	0.550566	DNL4
YMR160W	6.90328	5.59106	6.44865	6.31433	0.544069	6.76534	6.74891	6.78008	6.76478	0.0127318	11.5377	11.8909	8.58783	10.6721	1.48085	10.1734	7.71051	10.3524	9.41212	1.20544	0.933413	1.13387	0.306763	0.403543	YMR160W
SFT2	54.7327	62.9272	60.0862	59.2487	3.39737	58.6227	49.5744	67.1656	58.4542	7.18254	138.331	142.509	152.559	144.466	5.97127	133.2	119.435	129.624	127.419	5.83177	1.01359	1.13378	0.894383	0.0446373	SFT2
MHF1	53.6347	33.0563	42.363	43.018	8.41383	39.7567	33.3694	47.3447	40.1569	5.71239	47.8838	56.377	39.8503	48.037	6.74785	45.6686	47.7983	33.6523	42.373	6.22752	1.07125	1.13367	0.711051	0.432259	MHF1
MRS4	40.5396	36.5285	41.7102	39.5928	2.21882	34.9265	34.0604	30.8461	33.2777	1.75535	18.9517	30.7783	20.1609	23.2969	5.31307	24.107	17.7035	19.842	20.5508	2.66185	1.18977	1.13363	0.0342931	0.549081	MRS4
COG7	7.74723	5.5706	5.50719	6.27501	1.04134	8.25503	7.9911	9.42063	8.55559	0.621093	17.1502	16.3733	18.0193	17.1809	0.672312	11.988	14.7309	18.7491	15.156	2.77653	0.73344	1.1336	0.0563911	0.372866	COG7
NCE101	32.1367	82.5274	54.732	56.4654	20.6084	63.2752	50.3144	53.7325	55.774	5.48466	9.88078	38.4066	18.9786	22.422	11.8974	26.64	11.1102	21.6039	19.7847	6.4692	1.0124	1.1333	0.965631	0.796646	NCE101
VAN1	27.3177	28.0609	29.0087	28.1291	0.692029	30.5613	31.7557	33.7924	32.0365	1.33395	81.4612	89.1979	73.8337	81.4976	6.27249	76.3415	67.4385	71.961	71.9137	3.63477	0.878033	1.13327	0.0212577	0.134894	VAN1
CPR4	126.481	93.2508	90.6356	103.456	16.3164	113.727	158.319	166.756	146.267	23.2656	166.146	159.798	131.967	152.637	14.8437	139.797	135.177	129.141	134.705	4.36322	0.707307	1.13312	0.100141	0.176537	CPR4
YCR075W-A	9.98985	13.1935	18.5988	13.9274	3.55271	13.2232	17.8748	11.5692	14.2224	2.66948	19.8916	21.5438	33.1934	24.8763	5.91966	23.1347	18.7485	23.9846	21.9559	2.29441	0.979259	1.13301	0.929722	0.550833	YCR075W-A
YIA6	38.8604	34.5556	31.9535	35.1232	2.84816	38.4249	45.0835	45.1384	42.8823	3.1519	17.5952	18.3872	14.1227	16.7017	1.85204	14.5309	16.242	13.4519	14.7416	1.14875	0.819061	1.13296	0.0611315	0.27232	YIA6
SHY1	4.44969	3.71373	2.63592	3.59978	0.74484	4.38059	4.098	4.73447	4.40435	0.260379	10.0328	11.4753	9.29841	10.2688	0.904257	8.81169	8.84543	9.53481	9.06398	0.333212	0.817323	1.13293	0.222746	0.151771	SHY1
YLR146W-A	22.3809	26.5267	32.6352	27.1809	4.2118	22.3324	29.1739	27.913	26.4731	2.97279	38.1116	36.3852	33.7862	36.0943	1.77779	36.7886	33.3306	25.4618	31.8603	4.73958	1.02674	1.13289	0.855501	0.302362	YLR146W-A
PMT7	12.7601	13.9475	11.0476	12.5851	1.19033	12.4294	15.4278	17.9035	15.2535	2.23818	37.8242	39.8426	28.5373	35.4014	4.92305	31.7028	28.7307	33.3223	31.2519	1.90145	0.825061	1.13277	0.21081	0.328495	PMT7
ACP1	567.269	407.627	393.662	456.186	78.7544	492.909	537.814	465.449	498.724	29.8277	295.012	301.477	351.001	315.83	25.0091	291.771	288.667	256.354	278.931	16.0146	0.914707	1.13229	0.514487	0.153722	ACP1
MET22	123.003	136.931	130.655	130.196	5.69511	136.427	148.885	171.431	152.248	14.4866	250.138	260.083	245.532	251.918	6.07223	236.411	201.52	229.534	222.488	15.0905	0.855162	1.13227	0.115662	0.0627315	MET22
YSP3	18.341	22.7941	21.4616	20.8656	1.86617	23.9176	17.0165	26.7999	22.578	4.10484	8.72562	12.5335	10.204	10.4877	1.56745	7.0076	8.45443	12.3298	9.26394	2.24691	0.924154	1.1321	0.619692	0.561871	YSP3
FAT1	47.9172	47.8906	51.784	49.1973	1.82916	47.3981	58.0846	66.4037	57.2955	7.77904	80.5653	79.1784	64.7148	74.8195	7.16751	69.423	62.7934	66.0572	66.0912	2.70665	0.858659	1.13206	0.225103	0.182445	FAT1
SMT3	236.063	296.007	288.498	273.522	26.6648	326.119	254.618	257.743	279.494	32.9939	255.447	256.836	284.422	265.569	13.3434	226.44	226.452	250.907	234.6	11.5311	0.978635	1.13201	0.851917	0.0679624	SMT3
YDL211C	1.74468	2.09084	1.37803	1.73785	0.291045	1.88598	0.428477	1.17863	1.16436	0.59511	7.86754	7.60869	6.34056	7.27227	0.667234	7.92772	7.43907	3.90956	6.42545	1.79015	1.49253	1.13179	0.288027	0.564755	YDL211C
COG8	3.03263	3.66487	5.07241	3.92331	0.852552	3.1405	2.76008	3.9046	3.2684	0.475918	17.1126	17.2351	17.8933	17.4137	0.342833	15.6422	15.0481	15.4701	15.3868	0.249592	1.20038	1.13173	0.39655	0.00249845	COG8
TMS1	21.5092	19.7439	17.8926	19.7152	1.47662	19.2935	23.4338	29.8651	24.1975	4.34948	54.4068	60.3349	47.2341	53.9919	5.35642	53.9544	43.5091	45.6861	47.7166	4.49949	0.814763	1.13151	0.239693	0.273374	TMS1
OSW7	33.3237	21.8027	14.8367	23.3211	7.62325	20.4532	38.0007	41.2959	33.2499	9.14812	50.6414	60.6657	45.2025	52.1699	6.40466	48.3274	44.7615	45.2319	46.1069	1.58178	0.701386	1.1315	0.30368	0.263543	OSW7
QCR9	385.28	513.826	659.767	519.624	112.134	568.477	412.675	497.372	492.841	63.6867	221.654	153.143	136.489	170.429	36.8542	145.526	177.971	128.414	150.637	20.5515	1.05434	1.13139	0.783584	0.543402	QCR9
ARH1	15.369	13.5318	11.4454	13.4488	1.60286	12.6129	14.8822	15.6629	14.386	1.29367	47.1637	51.9262	44.2047	47.7649	3.18082	42.0632	38.7114	45.9029	42.2258	2.93815	0.934851	1.13118	0.554944	0.14471	ARH1
MYO2	7.29961	11.7425	9.30104	9.44771	1.81675	9.06059	9.08195	9.88119	9.34124	0.381899	66.173	65.424	67.7725	66.4565	0.979519	56.5275	55.5193	64.2099	58.7523	3.88106	1.0114	1.13113	0.939257	0.0528782	MYO2
IRC24	25.0611	18.9907	10.7084	18.2534	5.88261	13.704	21.7939	33.3052	22.9344	8.04271	23.5791	22.3273	12.8404	19.5823	4.79452	20.5855	15.3397	16.0188	17.3146	2.32937	0.795897	1.13097	0.542805	0.579858	IRC24
YTA7	11.6321	8.63847	5.95947	8.74334	2.31702	8.8116	11.176	14.1446	11.3774	2.18184	30.9311	35.6733	27.2493	31.2846	3.44815	27.3929	27.0087	28.5841	27.6619	0.670708	0.768484	1.13096	0.306792	0.218467	YTA7
COF1	1162.19	1365.57	1523.27	1350.35	147.804	1514.42	1389.56	1359.8	1421.26	66.9845	1422.83	1441.76	1426.14	1430.24	8.25563	1314.24	1204.59	1276.49	1265.11	45.4824	0.950105	1.13053	0.570016	0.00722003	COF1
PTP1	34.8625	39.1268	34.0375	36.009	2.23026	36.7887	39.242	38.4676	38.1661	1.024	21.9671	21.1164	23.4626	22.182	0.969823	19.0286	20.0877	19.7473	19.6212	0.441474	0.94348	1.13051	0.281724	0.0273099	PTP1
AVT2	6.08826	4.63252	4.54162	5.08747	0.70864	3.55183	6.31314	9.87109	6.57869	2.58665	18.8577	17.0201	10.9811	15.6196	3.36465	13.6246	14.0321	13.7944	13.817	0.167133	0.773325	1.13046	0.475644	0.491342	AVT2
PSY3	4.01708	2.29243	0.528811	2.27944	1.42411	0.827127	4.93278	5.78936	3.84975	2.16574	6.95314	6.28879	4.86632	6.03608	0.870481	6.90667	4.01202	5.10093	5.33987	1.19375	0.5921	1.13038	0.439867	0.541607	PSY3
COY1	10.3676	12.6158	7.74786	10.2438	1.98925	9.16287	10.4589	13.4475	11.0231	1.7941	22.7549	25.5231	18.7811	22.353	2.76703	21.0378	16.6531	21.6595	19.7834	2.22803	0.929299	1.12989	0.701839	0.364176	COY1
ERV2	14.3147	13.0075	9.78435	12.3688	1.90383	10.2026	13.3861	16.9603	13.5164	2.76035	51.4603	52.0843	48.8213	50.7886	1.41427	45.8424	46.8236	42.1934	44.9532	1.9921	0.915102	1.12981	0.653716	0.0278378	ERV2
YOR142W-B	9.20314	7.74047	14.4161	10.4532	2.8651	9.9008	8.50989	14.5208	10.9772	2.56926	10.5841	10.6296	9.06864	10.0941	0.725365	9.92173	8.62686	8.26295	8.93718	0.711858	0.952273	1.12945	0.856708	0.182704	YOR142W-B
YDR061W	6.42733	5.98324	5.94913	6.1199	0.217833	6.14142	7.54715	13.3517	9.01343	3.12084	24.5373	32.3424	24.2343	27.038	3.75281	23.532	22.7759	25.5196	23.9425	1.15712	0.678976	1.12929	0.26097	0.32743	YDR061W
RIM21	7.5151	7.51092	5.05342	6.69315	1.15947	6.77501	9.42771	11.1965	9.13309	1.81707	47.4611	45.1748	36.6122	43.0827	4.66956	39.511	39.1822	35.7739	38.1557	1.68952	0.732846	1.12913	0.184665	0.233228	RIM21
KTR3	28.923	29.7099	33.9497	30.8609	2.20763	33.9949	27.2289	35.1703	32.1314	3.49962	103.638	94.6014	95.7691	98.003	4.01328	91.9573	82.9562	85.5155	86.8097	3.78692	0.960458	1.12894	0.686502	0.0455236	KTR3
FBP26	27.2949	30.7428	20.9914	26.343	4.03752	31.5021	32.1055	37.8489	33.8188	2.86031	17.275	21.6865	12.704	17.2218	3.66729	16.0546	15.2305	14.4861	15.2571	0.640609	0.778946	1.12878	0.0994575	0.49692	FBP26
NDC80	4.23187	6.601	3.8996	4.91082	1.20281	3.63064	5.65844	5.59066	4.95991	0.940348	10.9231	10.884	8.31634	10.0412	1.21973	10.0477	7.36934	9.2722	8.89643	1.12527	0.990103	1.12867	0.965913	0.384541	NDC80
ANT1	16.1538	7.78868	9.37394	11.1055	3.62789	9.16377	16.7595	14.4316	13.4516	3.17741	41.6254	38.8182	35.4635	38.6357	2.51891	38.6239	32.8241	31.2485	34.2322	3.17136	0.825587	1.12864	0.529276	0.198951	ANT1
GPT2	42.5681	46.2719	51.4695	46.7699	3.65101	55.9211	50.6962	53.4173	53.3449	2.13367	47.6907	46.215	37.6159	43.8405	4.44255	40.7119	37.3961	38.5147	38.8742	1.37734	0.876745	1.12775	0.0927694	0.20555	GPT2
YKU70	2.3383	2.21716	0.852412	1.80262	0.673718	1.49994	1.1927	2.91628	1.86964	0.750639	9.73331	10.4992	7.71348	9.31533	1.17504	8.21731	8.83013	7.73872	8.26205	0.446687	0.964155	1.12748	0.929655	0.301634	YKU70
STE24	784.791	732.767	663.168	726.909	49.825	728.485	843.466	787.266	786.406	46.9447	234.266	184.17	222.959	213.798	21.453	188.886	186.659	193.365	189.636	2.78861	0.924343	1.12741	0.286389	0.18937	STE24
SYP1	43.2101	39.2692	36.8832	39.7875	2.60883	38.5369	48.1668	47.1428	44.6155	4.31849	64.4236	69.679	68.1542	67.4189	2.2076	57.5314	60.4428	61.4447	59.8063	1.65979	0.891787	1.12729	0.247388	0.0175724	SYP1
MTR2	33.4178	33.7247	40.9814	36.0413	3.49545	30.9636	30.2366	40.3984	33.8662	4.62846	53.3562	59.593	41.7609	51.57	7.38867	40.176	47.4286	49.6598	45.7548	4.04861	1.06423	1.1271	0.623943	0.384276	MTR2
UGP1	778.318	584.69	640.45	667.819	81.3826	696.839	844.02	971.405	837.421	112.188	378.829	371.784	345.767	365.46	14.2188	315.364	326.973	330.443	324.26	6.44782	0.797471	1.12706	0.158576	0.0202616	UGP1
HOM2	559.79	557.669	619.333	578.931	28.582	647.732	632.52	698.842	659.698	28.3673	1214.12	1524	1684.6	1474.24	195.268	1573.73	1159.33	1191.31	1308.12	188.262	0.877569	1.12699	0.0470369	0.43529	HOM2
TSC10	42.5736	23.6013	28.0221	31.399	8.10511	26.6111	37.8395	35.0608	33.1704	4.77488	91.4203	98.2739	74.6593	88.1179	9.91941	77.9282	78.9655	77.6833	78.1923	0.555803	0.946595	1.12694	0.80316	0.230566	TSC10
YBR063C	10.4444	9.07802	6.34574	8.62272	1.70397	7.19601	14.2064	16.2826	12.5617	3.88761	16.6875	16.7102	14.9883	16.1287	0.806448	14.8	15.1839	12.9624	14.3154	0.969527	0.686432	1.12666	0.259638	0.111778	YBR063C
MOB2	8.28523	15.4739	13.3855	12.3816	3.0194	10.4683	8.60153	10.9907	10.0202	1.02557	31.8038	28.0469	26.0044	28.6184	2.40182	26.3625	26.2999	23.5449	25.4024	1.31373	1.23566	1.1266	0.354096	0.171994	MOB2
RTC5	5.91954	3.53066	2.94105	4.13042	1.2878	4.60017	6.75304	7.73995	6.36439	1.31094	24.7368	22.6767	22.4844	23.2993	1.01946	20.8242	19.1446	22.0794	20.6827	1.2023	0.648989	1.12651	0.160699	0.0787328	RTC5
PAC1	27.1701	12.8293	9.60514	16.5348	7.63458	16.0388	31.4801	33.2164	26.9118	7.72099	21.1988	22.7132	16.2447	20.0522	2.76241	19.0516	16.9683	17.3813	17.8004	0.90066	0.614409	1.1265	0.247902	0.334634	PAC1
BNA6	181.379	190.454	233.125	201.653	22.5606	223.4	182.23	224.864	210.165	19.7621	297.425	295.752	274.589	289.255	10.3934	261.36	243.73	265.296	256.795	9.37715	0.959501	1.1264	0.708683	0.0305196	BNA6
TIM12	19.7202	16.2054	12.8501	16.2586	2.80496	14.6176	7.9911	11.1906	11.2664	2.70579	17.7854	24.8081	23.6503	22.0813	3.07418	23.2495	15.6805	19.8854	19.6051	3.09634	1.4431	1.1263	0.144296	0.467204	TIM12
PCL9	17.4249	17.1684	14.746	16.4465	1.20693	13.8388	18.0782	20.7563	17.5578	2.84793	33.8214	38.6518	33.3431	35.2721	2.39776	29.3477	28.0305	36.5761	31.3181	3.75668	0.936706	1.12625	0.638119	0.277899	PCL9
FMP46	103.605	91.4576	94.9374	96.6666	5.10754	76.4969	85.8745	90.5505	84.3073	5.84339	31.1908	41.5442	30.5924	34.4425	5.02763	32.2066	29.1021	30.4712	30.5933	1.27033	1.1466	1.12582	0.0874385	0.35307	FMP46
INP51	2.51969	2.94118	4.88494	3.44861	1.03012	3.18361	4.80985	4.64234	4.21193	0.730342	26.8565	25.704	22.7263	25.0956	1.74018	23.9676	20.4313	22.4822	22.2937	1.44982	0.81877	1.12568	0.440796	0.155116	INP51
YSF3	8.82824	12.9549	25.4014	15.7282	7.04441	16.3598	6.50439	12.2687	11.711	4.04274	19.6467	15.231	17.4169	17.4315	1.80272	11.1516	20.0565	15.2609	15.4897	3.639	1.34303	1.12536	0.522794	0.535982	YSF3
CCT6	91.6071	85.9523	78.4632	85.3409	5.38335	87.268	103.285	113.805	101.453	10.911	319.292	328.265	313.176	320.244	6.19674	279.501	279.548	294.719	284.589	7.16281	0.841187	1.12529	0.134397	0.00598999	CCT6
YKL151C	144.401	154.263	161.577	153.414	7.03768	152.231	139.963	185.477	159.223	19.2277	43.6742	56.8384	48.047	49.5199	5.47421	46.1077	41.7126	44.2225	44.0143	1.80033	0.963512	1.12509	0.708732	0.248021	YKL151C
MRH1	507.504	437.665	439.946	461.705	32.3979	455.206	567.343	538.785	520.445	47.5813	1254.67	1155.48	1132.66	1180.94	52.9646	1227.18	989.172	932.653	1049.67	127.624	0.887135	1.12506	0.22247	0.25026	MRH1
PKR1	112.87	124.999	117.009	118.293	5.03401	128.275	113.045	107.227	116.182	8.87486	90.373	106.493	103.831	100.232	7.05576	79.92	87.188	100.182	89.0965	8.38113	1.01817	1.12498	0.784434	0.223961	PKR1
DBF2	10.7893	12.2495	8.97041	10.6697	1.34135	11.7508	9.90172	13.1965	11.6164	1.34847	19.865	26.2888	21.6003	22.5847	2.71327	20.503	19.2393	20.487	20.0764	0.591993	0.91851	1.12494	0.520338	0.270592	DBF2
SYC1	9.1819	6.4843	4.0794	6.58187	2.08423	5.84897	7.18776	3.72173	5.58616	1.42715	8.46924	8.08559	10.4278	8.99422	1.02574	7.18857	7.53907	9.25882	7.99549	0.904701	1.17825	1.12491	0.606936	0.360094	SYC1
FOX2	4.09288	4.69884	4.70648	4.4994	0.287472	4.79615	4.87803	7.70937	5.79452	1.35442	4.63881	4.96712	3.23737	4.2811	0.7501	4.52377	3.57906	3.31792	3.80692	0.517983	0.776493	1.12456	0.25645	0.50275	FOX2
MYO5	13.7799	14.5201	12.9554	13.7518	0.639075	14.0035	16.3097	18.7383	16.3505	1.93317	48.837	49.2094	43.7466	47.2643	2.49206	43.3664	39.5255	43.2101	42.034	1.77493	0.841063	1.12443	0.145389	0.0729492	MYO5
YPK9	8.24688	6.95853	8.81101	8.00547	0.775299	8.05059	11.8809	14.0275	11.3197	2.47214	31.6346	35.4218	25.2077	30.7547	4.21604	31.0348	24.4888	26.5319	27.3518	2.73454	0.707218	1.12441	0.144708	0.39247	YPK9
AIM14	17.2854	15.8045	15.0781	16.056	0.918523	16.368	17.7736	16.9384	17.0267	0.577199	37.8446	35.1744	38.7959	37.2716	1.53296	35.831	33.2285	30.3912	33.1502	2.22151	0.942992	1.12433	0.274422	0.096947	AIM14
ECM2	9.50893	7.02049	5.28087	7.27009	1.7351	4.68063	8.75737	10.1175	7.85183	2.3101	15.5927	20.3358	9.93529	15.2879	4.25146	16.8598	13.3551	10.5874	13.6008	2.5666	0.92591	1.12405	0.789965	0.655998	ECM2
YNL320W	22.8339	24.6279	28.4055	25.2891	2.32214	17.6309	23.2723	30.5427	23.8153	5.28518	45.8676	45.1942	41.4918	44.1845	1.92382	47.6716	33.9446	36.3287	39.315	5.98864	1.06189	1.12386	0.736318	0.335088	YNL320W
MET1	18.4421	10.8786	12.1146	13.8118	3.31277	8.96681	15.2019	16.7266	13.6318	3.35685	57.3385	71.8515	56.4051	61.865	7.07179	61.8909	51.1322	52.1686	55.0639	4.84593	1.0132	1.12351	0.959552	0.324681	MET1
RIP1	385.138	361.058	365.276	370.491	10.4993	362.437	391.046	367.579	373.687	12.4527	132.155	129.875	127.376	129.802	1.95194	121.73	128.115	96.8801	115.575	13.4737	0.991445	1.1231	0.79511	0.213512	RIP1
USE1	20.2814	15.8513	8.88016	15.0043	4.6929	12.6641	24.3631	19.6582	18.8952	4.80647	9.39879	12.8679	8.65255	10.3064	1.8367	10.721	7.62133	9.18825	9.17685	1.26545	0.794081	1.12309	0.45871	0.513452	USE1
RAD2	4.30902	4.96604	4.85615	4.7104	0.287344	4.18733	5.96235	6.64556	5.59841	1.03604	15.9414	20.2022	13.5974	16.5803	2.734	16.2628	12.063	15.9674	14.7644	1.914	0.841382	1.12299	0.307653	0.484518	RAD2
IRC3	1.41471	1.13027	0.931168	1.15872	0.198428	1.01952	1.15813	1.784	1.32055	0.332558	6.95951	6.32785	6.5124	6.59992	0.265194	7.06539	3.80404	6.76297	5.87747	1.47132	0.877447	1.12292	0.586295	0.531885	IRC3
SAS4	4.05042	7.39665	4.2656	5.23756	1.52924	2.08498	4.31055	3.28354	3.22636	0.909486	9.96278	9.73794	7.1965	8.96574	1.25441	6.79817	7.77945	9.37888	7.9855	1.0636	1.62337	1.12275	0.185159	0.446732	SAS4
GCN2	5.42306	6.24176	5.10908	5.5913	0.477471	5.87236	6.30623	6.46202	6.21354	0.249493	19.0711	20.5817	17.3816	19.0115	1.30715	16.7543	15.9927	18.0526	16.9332	0.850427	0.899858	1.12273	0.177716	0.132557	GCN2
VHR2	13.2897	13.8715	14.2215	13.7942	0.38429	13.9026	17.214	17.0291	16.0486	1.51931	23.3741	24.3766	26.7974	24.8494	1.437	26.8506	18.0815	21.4705	22.1342	3.61058	0.859528	1.12267	0.111658	0.379034	VHR2
BET2	19.9622	17.4295	23.2563	20.216	2.38556	20.3458	29.17	23.1952	24.237	3.677	61.9216	72.9935	48.8483	61.2545	9.86854	62.2689	51.9896	49.4289	54.5625	5.54866	0.834097	1.12265	0.264266	0.450224	BET2
HER1	39.3139	25.8204	25.2468	30.1271	6.50032	32.1555	46.0754	51.5427	43.2579	8.16171	31.3776	33.1756	26.3624	30.3052	2.88298	27.6868	24.9579	28.3584	27.001	1.47051	0.696453	1.12237	0.149729	0.222272	HER1
UIP4	57.2533	72.6918	36.6544	55.5332	14.7624	44.8113	51.8767	53.6203	50.1028	3.80874	4.0819	5.72619	3.8771	4.56173	0.827632	4.45456	3.19646	4.54214	4.06438	0.614755	1.10839	1.12237	0.64093	0.532557	UIP4
PDX1	27.1813	27.1076	24.0744	26.1211	1.44752	26.6522	30.7201	30.5922	29.3215	1.88818	51.0627	60.0222	54.2825	55.1225	3.70561	53.8634	45.4343	48.0766	49.1247	3.52007	0.890851	1.12209	0.129886	0.172338	PDX1
YDR433W	247.911	278.909	405.609	310.81	68.2172	242.694	201.68	258.992	234.456	24.112	70.7787	112.126	63.282	82.0621	21.4773	91.3371	57.6484	70.4332	73.1396	13.8859	1.32567	1.12199	0.209872	0.647603	YDR433W
REV3	1.22514	1.03639	0.59768	0.953071	0.262849	1.00162	1.16813	1.57741	1.24905	0.241928	5.25881	5.5847	3.7191	4.8542	0.813592	5.52271	3.38843	4.06958	4.3269	0.890114	0.763034	1.12186	0.306338	0.569801	REV3
RFC2	9.49802	17.9392	20.6909	16.0427	4.76218	16.1816	12.1898	17.6348	15.3354	2.30204	48.9852	40.702	45.6527	45.1133	3.40304	40.863	39.6154	40.1641	40.2142	0.510572	1.04612	1.12183	0.859216	0.114353	RFC2
PAM1	36.5453	31.6405	36.6483	34.9447	2.33682	42.4478	46.5426	52.0572	47.0159	3.93727	50.4027	52.0163	43.8285	48.7492	3.54126	43.278	43.1373	43.9585	43.4579	0.358605	0.743254	1.12176	0.0203227	0.103382	PAM1
NHP6B	412.153	506.925	453.609	457.562	38.7914	472.331	517.024	454.577	481.311	26.273	167.183	194.297	160.034	173.838	14.7581	155.844	155.237	153.847	154.976	0.835961	0.950659	1.12171	0.513094	0.145467	NHP6B
YBR284W	75.8413	35.0431	41.5455	50.81	17.8978	46.4699	74.103	86.4935	69.0221	16.7298	2.22875	3.14609	1.18548	2.18677	0.800964	2.60391	1.69159	1.55329	1.9496	0.466101	0.73614	1.12165	0.352442	0.735707	YBR284W
ATP10	8.13459	9.5496	10.0965	9.26024	0.826676	10.0496	7.42031	10.9907	9.48688	1.51095	7.93992	12.0851	8.16499	9.39666	1.90321	11.1317	7.23155	6.77051	8.37793	1.9563	0.97611	1.1216	0.861424	0.625524	ATP10
CBK1	8.73994	9.27207	5.09252	7.70151	1.85758	8.49636	7.91721	10.9181	9.11057	1.29983	32.8924	39.221	35.4078	35.8404	2.60167	31.0389	31.5034	33.3263	31.9562	0.987165	0.845338	1.12155	0.429069	0.119614	CBK1
MRP1	77.4723	49.478	49.4849	58.8117	13.195	66.4772	93.5604	90.9295	83.6557	12.1945	52.4725	62.0356	48.9654	54.4912	5.52348	48.1506	50.3065	47.3257	48.5942	1.25669	0.703021	1.12135	0.122182	0.214946	MRP1
YNL284C-B	13.8356	20.1125	22.3194	18.7558	3.5939	23.9794	19.9322	20.5294	21.4803	1.78383	18.6362	12.6809	13.3785	14.8985	2.65822	14.7005	10.7195	14.4498	13.2899	1.82045	0.873163	1.12104	0.391279	0.519087	YNL284C-B
RSM27	32.2452	22.0817	38.203	30.8433	6.65576	24.445	19.4378	27.7244	23.869	3.40739	41.6595	37.3685	35.511	38.1797	2.57483	30.24	35.8079	36.1282	34.0587	2.70339	1.29219	1.121	0.257587	0.193536	RSM27
PRP22	5.39467	6.61084	7.40059	6.4687	0.825059	6.84004	6.48493	7.05862	6.79453	0.23641	17.1491	18.9546	16.1659	17.4232	1.15486	16.249	14.8548	15.5243	15.5427	0.569325	0.952045	1.12099	0.619813	0.107786	PRP22
TIP41	13.6716	13.1073	10.7984	12.5258	1.24296	7.60054	12.3112	14.2849	11.3989	2.80409	20.924	23.5433	24.2907	22.9193	1.44353	19.2524	22.6872	19.4027	20.4474	1.58495	1.09886	1.12089	0.630785	0.178297	TIP41
TRR2	72.4129	42.2261	26.2247	46.9546	19.1504	28.7131	62.6707	69.9818	53.7886	17.9805	36.2968	39.7797	39.0724	38.383	1.50316	38.9115	32.5775	31.2485	34.2458	3.34342	0.872947	1.12081	0.731575	0.185712	TRR2
YRB30	3.9351	6.06324	7.57603	5.85812	1.49346	5.69705	4.1677	5.18384	5.01619	0.63551	15.3253	16.3362	16.6249	16.0955	0.557209	13.5918	14.2846	15.2109	14.3624	0.663281	1.16784	1.12066	0.503873	0.0473816	YRB30
SIP2	8.34317	8.03452	11.1203	9.16599	1.38763	9.4215	11.9098	11.4135	10.9149	1.07528	16.6738	20.2043	15.1605	17.3462	2.1133	14.7929	16.7655	14.8981	15.4855	0.906093	0.839767	1.12016	0.231642	0.316281	SIP2
PRP8	14.4675	11.6304	11.5513	12.5497	1.35645	12.5724	16.0881	19.1587	15.9397	2.69087	26.7444	26.2263	22.9253	25.2987	1.69149	23.7707	20.162	23.8312	22.588	1.71561	0.787323	1.12001	0.186832	0.186785	PRP8
MIC60	10.4251	12.5622	6.88823	9.9585	2.33976	8.7307	10.7828	14.4647	11.3261	2.3722	23.0125	28.449	24.1895	25.217	2.33534	24.2271	22.0407	21.2944	22.5208	1.24446	0.879255	1.11972	0.592739	0.223036	MIC60
VPS51	4.60138	6.07702	3.89397	4.85746	0.909434	3.04533	6.29602	7.46037	5.60058	1.86831	11.8569	12.5694	10.0335	11.4866	1.0679	9.68727	11.8172	9.27987	10.2615	1.1126	0.867314	1.11939	0.639621	0.324092	VPS51
DSL1	2.87314	3.68914	2.8934	3.1519	0.379979	1.99661	4.33954	3.84312	3.39309	1.00804	18.1388	21.1082	12.9476	17.3982	3.37245	17.7835	12.8135	16.0313	15.5428	2.05818	0.928917	1.11938	0.767362	0.542922	DSL1
RFS1	224.119	210.152	200.973	211.748	9.51631	172.415	219.661	250.443	214.173	32.0902	176.168	170.2	174.108	173.492	2.47527	157.946	156.385	150.664	154.999	3.13034	0.988678	1.11931	0.923329	0.00280324	RFS1
CBP4	25.371	35.1828	32.3132	30.9556	4.11902	20.5694	23.8331	24.6809	23.0278	1.77251	26.5221	30.6401	24.434	27.1988	2.57841	26.1726	24.5594	22.1724	24.3015	1.64322	1.34427	1.11922	0.0667483	0.251274	CBP4
HRQ1	3.21963	2.17036	2.38407	2.59135	0.452743	2.88996	3.03929	3.8335	3.25425	0.414105	11.714	11.2396	10.0188	10.9908	0.714037	10.8982	8.41768	10.1456	9.8205	1.03843	0.796298	1.11917	0.201251	0.259355	HRQ1
PHO8	84.7413	77.4186	79.3217	80.4939	3.10225	81.7084	92.0316	97.8505	90.5301	6.67495	118.883	146.696	114.428	126.669	14.2774	114.876	112.292	112.392	113.187	1.19525	0.889139	1.11911	0.126063	0.254052	PHO8
LSM7	64.5157	74.915	64.2506	67.8938	4.96594	66.7085	73.0221	66.7024	68.811	2.97772	61.329	74.3386	57.7666	64.4781	7.12254	55.8062	51.7199	65.3705	57.6322	5.72044	0.98667	1.11879	0.833712	0.348993	LSM7
TDH1	28956.9	30442.6	34379.7	31259.7	2288	34930.3	29149	29363.5	31147.6	2676.21	2684.64	2781.01	2663.32	2709.65	51.1977	2416.56	2322.33	2528.53	2422.48	84.2852	1.0036	1.11855	0.966258	0.0146327	TDH1
COS6	668.087	565.227	593.393	608.902	43.401	640.859	684.683	673.254	666.265	18.5609	222.55	232.027	215.659	223.412	6.70969	207.75	188.27	203.279	199.766	8.33158	0.913903	1.11837	0.160812	0.0353211	COS6
MBB1	19.9011	29.6417	35.3673	28.3034	6.38456	24.8935	24.9264	33.8797	27.8999	4.2284	20.3961	14.02	14.465	16.2937	2.90653	12.4646	17.2004	14.0475	14.5708	1.9685	1.01446	1.11824	0.944172	0.525835	MBB1
UBC13	264.814	353.769	368.815	329.133	45.893	285.826	296.293	270.058	284.059	10.7833	173.235	175.074	177.121	175.143	1.58755	149.98	149.501	170.447	156.642	9.76298	1.15868	1.11811	0.247723	0.057268	UBC13
RCF1	13.5577	29.2457	31.3222	24.7085	7.93027	23.8678	21.9755	28.5759	24.8064	2.77512	37.794	32.0644	25.1285	31.6623	5.1785	30.4695	25.7792	28.7096	28.3194	1.9346	0.996053	1.11804	0.987639	0.440646	RCF1
PCP1	25.6306	23.1172	22.2192	23.6557	1.4438	16.2184	30.3984	31.6736	26.0968	7.00447	48.692	49.0728	41.1211	46.2953	3.66202	44.4512	42.7919	36.9819	41.4083	3.20241	0.906459	1.11802	0.654525	0.228449	PCP1
GUT1	31.7746	29.5007	25.3383	28.8712	2.66504	27.4595	29.2632	30.0929	28.9385	1.09935	41.3323	42.2785	36.5303	40.047	2.51654	36.5831	34.1169	36.7647	35.8216	1.20764	0.997672	1.11796	0.975217	0.0989959	GUT1
SEC14	38.7615	21.9171	28.2281	29.6356	6.94835	34.9265	43.7546	71.7821	50.1544	15.712	235.001	233.342	175.762	214.702	27.5429	200.455	188.345	187.423	192.074	5.93796	0.590888	1.1178	0.166475	0.319507	SEC14
LIF1	2.31315	2.37609	1.21802	1.96909	0.531705	2.38142	1.89363	4.79217	3.0224	1.26716	9.48274	7.24254	4.85709	7.19413	1.88872	7.38597	6.39758	5.52897	6.43751	0.758644	0.651497	1.11753	0.339335	0.626887	LIF1
REC107	9.29668	5.65902	4.48734	6.48101	2.04763	7.97587	9.64006	11.1652	9.59371	1.30244	12.7039	10.7423	8.50911	10.6518	1.7137	8.37257	11.4276	8.79588	9.53203	1.35149	0.675549	1.11747	0.143885	0.508286	REC107
TUB2	289.625	255.421	280.29	275.112	14.4358	284.153	270.616	299.101	284.624	11.634	544.435	578.19	579.209	567.278	16.1576	480.916	528.56	513.577	507.684	19.8917	0.966581	1.11738	0.508288	0.0302535	TUB2
RPS28B	63.8007	40.9603	62.3608	55.7073	10.4442	47.2922	51.7071	62.0653	53.6882	6.19163	227.549	240.784	206.361	224.898	14.1778	267.967	167.633	168.344	201.315	47.1312	1.03761	1.11715	0.825622	0.535175	RPS28B
SNF8	13.9053	12.3791	15.3762	13.8869	1.22363	12.4546	14.6845	21.4178	16.1857	3.81006	26.9821	24.7232	21.5615	24.4223	2.22316	22.8831	23.3955	19.3189	21.8658	1.81307	0.857974	1.11692	0.462148	0.27608	SNF8
FRE8	10.5777	5.67601	5.9855	7.41308	2.24131	7.75296	9.8871	14.2064	10.6155	2.68446	17.9925	18.9076	12.9669	16.6223	2.61162	17.2171	13.4269	14.0095	14.8845	1.66647	0.698328	1.11676	0.265	0.472001	FRE8
BSD2	69.3882	121.792	88.993	93.3911	21.6186	87.3878	86.1153	76.7303	83.4111	4.75254	45.8444	36.6112	29.6241	37.3599	6.64304	32.7622	29.8112	37.8153	33.4629	3.30497	1.11965	1.11646	0.558387	0.498876	BSD2
LEU4	741.385	555.982	517.321	604.896	97.7944	636.853	788.413	966.901	797.389	134.891	926.132	1078.53	1026.88	1010.51	63.2821	1053.01	827.473	835.209	905.231	104.544	0.758596	1.1163	0.177618	0.290025	LEU4
DYN3	4.8513	5.33924	3.28437	4.49164	0.876596	4.17395	6.63798	6.461	5.75765	1.12217	11.3645	5.57983	5.54107	7.49513	2.73609	7.40473	5.75033	6.98849	6.71452	0.70264	0.780117	1.11626	0.277036	0.715868	DYN3
SMF3	233.855	215.303	221.759	223.639	7.6898	211.593	273.451	249.309	244.784	25.4553	87.8014	99.2532	85.8197	90.9581	5.92105	91.7225	77.6835	75.0668	81.491	7.31326	0.913618	1.11617	0.323693	0.227863	SMF3
YBR138C	4.13186	5.09312	3.4267	4.21722	0.682988	4.01984	3.65308	4.18694	3.95329	0.222974	5.08155	5.40579	5.40578	5.29771	0.15285	3.80571	5.71382	4.722	4.74718	0.779185	1.06676	1.11597	0.630814	0.382346	YBR138C
NUT2	4.11878	11.2822	11.3862	8.92906	3.40165	8.26866	7.08072	9.46038	8.26992	0.971489	9.5681	12.4354	6.48637	9.49664	2.42922	10.1165	6.64503	8.76805	8.50984	1.42892	1.0797	1.11596	0.805183	0.64645	NUT2
TYR1	12.9292	20.1673	16.169	16.4218	2.96036	18.1913	17.8168	23.4857	19.8313	2.58859	39.4577	43.373	34.8055	39.2121	3.50201	38.9897	33.441	32.9961	35.1422	2.7266	0.828077	1.11581	0.287401	0.264446	TYR1
ARG3	94.7036	77.5612	84.1512	85.472	7.0604	96.6421	109.612	132.278	112.844	14.7266	76.3356	112.053	91.8571	93.4154	14.6233	100.666	68.3573	82.1618	83.7284	13.2365	0.757434	1.1157	0.0767996	0.52557	ARG3
RFC5	12.221	11.612	9.04938	10.9608	1.37424	5.94483	13.5061	12.6316	10.6942	3.37721	28.3064	24.5984	28.4248	27.1099	1.77651	25.2142	24.9275	22.7982	24.3133	1.07771	1.02493	1.11502	0.922618	0.129735	RFC5
CPA2	86.5557	68.9978	79.007	78.1868	7.19141	84.5998	108.619	131.457	108.225	19.1312	185.881	259.476	200.996	215.451	31.7362	249.045	153.942	176.712	193.233	40.545	0.722446	1.11498	0.106204	0.574666	CPA2
YNR014W	177.204	117.166	121.262	138.544	27.3881	118.897	168.826	151.084	146.269	20.666	4.17498	8.19947	5.55172	5.97539	1.67008	6.37859	4.22501	5.47705	5.36022	0.883069	0.947186	1.11477	0.766104	0.669073	YNR014W
YMR027W	96.2564	113.777	112.404	107.479	7.95563	109.244	111.129	120.968	113.78	5.1404	119.325	117.499	116.996	117.94	1.00046	108.087	101.425	107.899	105.804	3.09728	0.944622	1.1147	0.400089	0.00619929	YMR027W
HER2	6.531	4.07313	7.7377	6.11394	1.52484	5.61913	7.04592	7.56351	6.74285	0.82221	12.8131	12.6761	8.98542	11.4916	1.77299	12.031	8.70897	10.1922	10.3107	1.35879	0.906729	1.11453	0.634726	0.496254	HER2
PKP2	8.15664	7.01986	7.83544	7.67065	0.47849	7.76188	10.3949	17.335	11.8306	4.03789	15.5442	19.3019	13.9402	16.2621	2.24699	16.4063	14.3281	13.0414	14.5919	1.38634	0.648374	1.11446	0.221489	0.42157	PKP2
OPI3	2286.59	1600.14	1905.17	1930.63	280.823	1826.41	2135.98	2015.5	1992.63	127.414	3090.54	2771.07	2799.95	2887.19	144.273	2167.88	2907.37	2699.9	2591.72	311.439	0.968888	1.11401	0.790284	0.290353	OPI3
NFI1	5.07246	6.12996	5.47942	5.56061	0.435523	5.66759	7.91416	9.07075	7.55083	1.41289	11.7428	14.5641	12.4704	12.9257	1.19595	12.9719	10.1092	11.7343	11.6051	1.17224	0.736424	1.11379	0.129685	0.327235	NFI1
ERS1	23.6869	9.81792	14.2779	15.9276	5.78091	10.7812	26.637	23.5816	20.3333	6.86856	28.2795	33.8758	26.2781	29.4778	3.21541	25.109	23.5613	30.7297	26.4667	3.07994	0.783326	1.11377	0.525868	0.393027	ERS1
MDM12	11.1651	13.5169	10.8659	11.8493	1.18548	11.8231	12.9268	14.5466	13.0988	1.1185	14.0583	12.0392	10.1441	12.0806	1.59823	13.2221	10.4771	8.84609	10.8484	1.80567	0.904611	1.11358	0.339263	0.509906	MDM12
SSN8	25.7763	23.3828	17.4508	22.2033	3.49971	19.8511	20.471	22.7956	21.0392	1.26746	6.86166	13.1391	8.02943	9.34339	2.72597	10.36	6.71242	8.10147	8.3913	1.50316	1.05533	1.11346	0.681152	0.68765	SSN8
BET5	7.45671	12.5339	11.2439	10.4115	2.15468	11.9339	10.9878	13.7384	12.22	1.14103	29.4571	30.7	21.1867	27.1146	4.22223	26.4735	20.1546	26.431	24.3531	2.9688	0.852001	1.1134	0.353367	0.491383	BET5
LTP1	23.433	24.7582	27.7626	25.3179	1.81132	28.5359	20.7177	24.4238	24.5591	3.19321	48.855	43.7969	55.9627	49.5382	4.99007	40.9467	42.5891	49.9591	44.4983	3.91915	1.0309	1.11326	0.784588	0.324166	LTP1
ATP15	110.183	182.15	134.62	142.318	29.8803	141.971	130.648	110.256	127.625	13.1226	98.8078	126.482	83.8397	103.043	17.6643	92.6057	79.7554	105.319	92.5601	10.4364	1.11512	1.11326	0.558935	0.509923	ATP15
DSC2	83.2767	92.7859	77.9759	84.6795	6.12697	86.8061	92.5286	90.1036	89.8128	2.34521	58.9176	66.2368	50.0342	58.3962	6.62494	55.9193	44.5784	56.8859	52.4612	5.58791	0.942845	1.11313	0.330554	0.387663	DSC2
YER134C	21.2075	21.7845	19.3829	20.7916	1.02361	24.1415	24.1072	22.1043	23.451	0.952388	46.6991	50.614	40.9586	46.0906	3.9652	43.7551	38.1254	42.363	41.4145	2.39417	0.886598	1.11291	0.0546615	0.22656	YER134C
LSB6	6.77883	5.68055	5.70647	6.05528	0.511734	7.60331	7.36023	9.97843	8.31399	1.18111	12.1397	15.4398	9.20599	12.2618	2.54639	11.3045	10.361	11.3927	11.0194	0.466943	0.728324	1.11275	0.0680959	0.534564	LSB6
HEH2	3.43025	4.53031	4.25757	4.07271	0.467734	4.23778	5.29531	4.23739	4.59016	0.498615	24.2407	22.6859	20.6584	22.5283	1.46669	22.2669	17.1673	21.303	20.2457	2.21206	0.887269	1.11275	0.344732	0.290746	HEH2
ECM3	83.3773	60.7867	72.4127	72.1922	9.22391	77.9089	97.2207	98.0932	91.0743	9.31612	125.57	133.689	113.758	124.339	8.18324	116.105	107.85	111.27	111.742	3.38685	0.792674	1.11273	0.111339	0.114597	ECM3
TCA17	2.83559	3.64092	0.839877	2.43879	1.17744	0.656836	1.56688	2.29871	1.50748	0.671609	12.2057	9.98808	5.15257	9.11544	2.94479	11.4918	7.8425	5.24213	8.19213	2.56335	1.6178	1.11271	0.386248	0.754839	TCA17
COG5	4.29549	8.54894	6.04337	6.29594	1.74562	7.21382	6.52739	9.35844	7.69988	1.2058	13.207	14.3199	13.6594	13.7288	0.456983	12.2649	14.2934	10.4677	12.342	1.56277	0.817666	1.11236	0.402335	0.294797	COG5
BUD7	19.6014	12.5283	12.7297	14.9531	3.28787	14.6641	20.6464	27.7784	21.0296	5.36078	46.6659	45.1527	39.681	43.8332	3.00031	42.0463	36.6436	39.5313	39.407	2.20737	0.711051	1.11232	0.24356	0.16816	BUD7
MDM10	3.51291	3.60849	2.60124	3.24088	0.453975	1.62747	2.58821	3.91573	2.71047	0.93817	11.1609	12.8158	6.70252	10.2264	2.58174	8.73619	9.10857	9.74144	9.1954	0.41496	1.19569	1.11212	0.511508	0.606846	MDM10
YPR098C	744.499	813.583	856.674	804.919	46.2033	837.466	833.64	758.225	809.777	36.4864	277.211	256.717	254.508	262.812	10.2212	233.347	223.13	252.496	236.324	12.172	0.994001	1.11208	0.912723	0.0779348	YPR098C
CMK1	16.257	15.7024	13.5113	15.1569	1.18545	13.4894	14.8381	19.0801	15.8025	2.38211	20.2921	28.8151	23.809	24.3054	3.49716	23.243	20.4681	21.8577	21.8562	1.13282	0.959145	1.11206	0.748764	0.399433	CMK1
ENV11	2.77137	2.84677	2.68644	2.76819	0.0654931	3.38488	4.45497	3.57422	3.80469	0.466269	12.6006	13.692	9.43082	11.9078	1.80727	11.7884	9.5811	10.7549	10.7081	0.901745	0.727573	1.11203	0.0357611	0.448191	ENV11
MIT1	45.0431	43.429	33.9073	40.7931	4.91338	50.3233	60.3825	57.2111	55.9723	4.19904	69.7284	69.5518	64.2967	67.859	2.51995	61.947	59.7028	61.4351	61.0283	0.960292	0.728809	1.11193	0.0293417	0.0231235	MIT1
LRO1	11.7964	18.3443	18.8287	16.3231	3.20699	17.7614	18.5896	17.3992	17.9167	0.49822	45.0009	44.8494	34.2965	41.3822	5.01075	33.5616	35.6844	42.4042	37.2167	3.7691	0.911055	1.11193	0.525647	0.400652	LRO1
YBR085C-A	1407.47	1738.55	1824.42	1656.81	179.761	1682.72	1425.39	1668.55	1592.22	118.109	316.415	338.89	231.92	295.741	46.0521	245.336	268.583	284.022	265.98	15.9006	1.04057	1.11189	0.692907	0.436375	YBR085C-A
COQ4	57.7814	69.3009	69.9872	65.6899	5.59913	51.7435	48.5174	65.1593	55.1401	7.20606	59.2847	62.0497	50.21	57.1815	5.05717	48.5229	49.7727	55.987	51.4275	3.26414	1.19133	1.11188	0.177407	0.24779	COQ4
YLR326W	8.55088	8.78352	9.0644	8.7996	0.209949	10.4249	7.29478	11.31	9.67655	1.72249	12.9147	13.5878	9.81341	12.1053	1.64376	9.94855	11.8248	10.8916	10.8883	0.765966	0.909374	1.11177	0.514283	0.396324	YLR326W
PRP40	6.87169	6.48632	4.62076	5.99292	0.982937	7.91578	8.62054	9.18403	8.57345	0.518833	21.4704	23.5507	18.6287	21.2166	2.0174	17.6536	19.3905	20.2259	19.09	1.07145	0.699009	1.1114	0.0304024	0.258349	PRP40
YLR227W-B	11.0561	11.9279	16.6115	13.1985	2.43943	9.61465	7.50872	9.86412	8.99583	1.05646	17.0663	18.7106	19.4841	18.4203	1.00818	15.9749	16.1006	17.647	16.5742	0.760336	1.46718	1.11139	0.0890395	0.107522	YLR227W-B
AIM18	66.0199	82.694	84.6032	77.7724	8.34675	83.0184	68.7433	76.1842	75.982	5.82953	33.969	46.7809	33.7862	38.1787	6.08314	39.4636	31.4415	32.1543	34.3531	3.62533	1.02356	1.11136	0.81584	0.487455	AIM18
SMX3	67.3208	55.0657	60.558	60.9815	5.01205	45.0499	42.2518	47.5002	44.934	2.1442	13.288	18.8199	15.4044	15.8374	2.27907	13.7793	17.24	11.7332	14.2508	2.27273	1.35714	1.11133	0.0141103	0.524113	SMX3
YME2	28.0393	25.6601	25.519	26.4062	1.15626	25.9802	30.2366	37.4021	31.2063	4.71311	43.4708	44.124	36.3138	41.3029	3.53784	36.72	34.721	40.098	37.1797	2.21907	0.846181	1.1109	0.234422	0.235137	YME2
ATG9	9.88975	12.7264	13.1334	11.9165	1.44274	11.6809	15.2936	15.3298	14.1014	1.71163	11.0491	11.0468	8.45218	10.1827	1.22365	8.56858	8.19072	10.7397	9.16634	1.1232	0.845058	1.11088	0.239614	0.435666	ATG9
RSC9	47.8944	40.2002	39.0802	42.3916	3.91782	36.6068	49.1549	51.2145	45.6587	6.45569	72.8835	71.0823	60.2771	68.081	5.56694	61.1072	58.7581	64.0183	61.2945	2.15156	0.928445	1.11072	0.573704	0.183096	RSC9
NIF3	47.6629	49.7306	52.9122	50.1019	2.15906	51.8128	53.0897	57.1974	54.0333	2.2973	121.544	119.353	138.847	126.581	8.7189	109.51	111.064	121.354	113.976	5.25555	0.927241	1.1106	0.152584	0.154815	NIF3
VAC14	7.01735	4.42613	4.81332	5.41894	1.14125	5.47538	6.44005	7.78458	6.56667	0.946971	22.8122	23.5409	17.7176	21.3569	2.59051	21.1366	17.3652	19.2008	19.2342	1.53985	0.825218	1.11036	0.335214	0.375567	VAC14
APN2	3.33086	4.4907	1.23322	3.01826	1.34811	3.47203	3.0676	3.03775	3.19246	0.198062	11.7773	9.2185	5.74991	8.91524	2.46999	9.20384	6.90923	7.97707	8.03005	0.93752	0.945434	1.11023	0.865314	0.66032	APN2
ADH1	14169.6	13948.5	14923.8	14347.3	417.517	12640	13167.9	13411.3	13073.1	321.943	14311.6	13748.6	14050.4	14036.9	230.068	12943.4	12407.1	12582.7	12644.4	223.247	1.09747	1.11013	0.0268321	0.00356101	ADH1
PTC1	26.5384	28.8407	26.4293	27.2695	1.11193	31.0041	32.8712	29.6204	31.1652	1.33201	24.5968	24.3858	19.2893	22.7573	2.45379	23.5226	17.8177	20.1675	20.5026	2.34102	0.874997	1.10997	0.033688	0.400337	PTC1
ATP4	123.07	140.97	138.467	134.169	7.91431	125.107	108.94	124.173	119.407	7.41092	169.143	160.837	149.303	159.761	8.13543	159.84	137.744	134.22	143.935	11.3385	1.12363	1.10996	0.126467	0.184015	ATP4
VPS1	61.5383	81.3861	73.273	72.0658	8.14768	64.7166	63.1354	61.9846	63.2788	1.11992	122.101	107.298	126.135	118.511	8.0985	106.673	96.5879	117.075	106.779	8.36411	1.13886	1.10988	0.205323	0.227237	VPS1
FLD1	4.93006	1.94776	2.69583	3.19122	1.26691	3.51385	3.63232	5.53379	4.22665	0.925553	16.1686	20.2281	12.404	16.2669	3.19493	17.8842	12.3242	13.7668	14.6584	2.35579	0.755022	1.10973	0.403499	0.597287	FLD1
OSM1	18.581	22.1936	19.1984	19.991	1.57776	16.8161	19.739	22.2442	19.5997	2.21821	46.0578	54.7952	36.2764	45.7098	7.56428	43.9401	38.6921	40.9592	41.1971	2.14908	1.01996	1.10954	0.848843	0.462571	OSM1
SPO11	1.631	1.67537	1.28823	1.53153	0.17299	1.76309	2.8039	3.08512	2.5507	0.568637	1.783	1.91501	1.9758	1.89127	0.0804804	1.40211	2.0675	1.64466	1.70476	0.27495	0.600436	1.10941	0.0723737	0.409308	SPO11
HHT2	486.888	430.197	479.3	465.462	25.1276	485.608	527.879	521.779	511.756	18.6559	425.811	398.378	407.407	410.532	11.4157	371.015	380.991	358.18	370.062	9.33703	0.909539	1.10936	0.1046	0.0178293	HHT2
FOL3	4.05462	1.30154	3.00236	2.78618	1.13429	2.34804	3.36074	4.31412	3.34097	0.802771	18.0763	19.8928	14.9196	17.6296	2.05474	15.872	16.6458	15.1619	15.8932	0.606017	0.833943	1.10925	0.602499	0.315599	FOL3
HSL7	19.5178	12.2446	13.3467	15.0364	3.20063	14.9288	19.6882	23.9991	19.5387	3.70446	31.8977	33.2212	29.8009	31.64	1.40819	29.5356	27.0811	28.9716	28.5294	1.04969	0.769569	1.10903	0.263264	0.0664422	HSL7
CWC21	10.3676	13.1073	12.2832	11.9194	1.14768	10.3452	7.63855	12.9303	10.3047	2.16052	28.1166	38.5255	23.7662	30.1361	6.19233	27.6194	29.777	24.1257	27.174	2.32852	1.1567	1.109	0.403447	0.561	CWC21
GRX5	49.5617	70.0937	82.5471	67.4008	13.6002	82.5265	76.2065	90.255	82.996	5.74486	113.662	113.493	89.7981	105.651	11.2098	86.8005	90.39	108.646	95.2787	9.56472	0.812097	1.10886	0.209515	0.375867	GRX5
YKL075C	10.3411	12.8457	9.97237	11.0531	1.27651	11.5871	10.0996	14.6218	12.1029	1.88185	13.0137	17.9102	13.2847	14.7362	2.24708	13.8221	12.4713	13.5803	13.2912	0.588132	0.913261	1.10872	0.549456	0.428657	YKL075C
MGA2	11.0019	8.10088	6.92107	8.67461	1.71468	9.47224	11.1904	11.8392	10.834	0.998642	27.6201	32.4331	26.9622	29.0051	2.43877	28.0509	22.754	27.6861	26.1637	2.4156	0.800688	1.1086	0.198643	0.306717	MGA2
GCS1	16.8991	19.2525	21.8416	19.331	2.01853	21.3518	23.9959	23.6628	23.0035	1.17581	115.63	109.774	106.527	110.644	3.76703	97.5794	98.1506	103.69	99.8066	2.75565	0.840352	1.10858	0.0902808	0.0303954	GCS1
YHC3	15.9112	10.896	14.4525	13.7532	2.10627	11.7941	16.6074	22.3577	16.9197	4.31819	16.9592	16.5468	14.6489	16.0516	1.00605	16.0231	11.5516	15.8662	14.4803	2.07188	0.81285	1.10852	0.404062	0.389269	YHC3
GIM5	17.8564	21.7389	37.6101	25.7351	8.54514	30.0262	24.8504	19.3008	24.7258	4.37953	53.1393	61.2336	43.7435	52.7054	7.14689	44.8332	48.9289	48.9052	47.5558	1.9252	1.04082	1.10829	0.889017	0.380854	GIM5
ZTA1	43.3845	56.87	51.784	50.6795	5.56057	54.8978	51.5247	57.4799	54.6341	2.43832	38.4908	44.3139	39.0642	40.623	2.62034	44.6121	28.8782	36.5654	36.6852	6.42386	0.927616	1.10734	0.409121	0.467143	ZTA1
ERV14	279.346	432.824	398.446	370.205	65.7622	442.471	283.425	308.689	344.862	69.7866	140.108	146.849	163.34	150.099	9.7589	146.616	127.328	132.713	135.552	8.12626	1.07349	1.10732	0.727543	0.180547	ERV14
SUC2	131.456	80.0578	86.7925	99.4354	22.8082	109.735	149.177	146.653	135.188	18.0279	48.718	53.4514	42.3014	48.1569	4.56923	44.6832	45.4466	40.3554	43.4951	2.24187	0.735532	1.10718	0.156989	0.264896	SUC2
MRPL10	39.6236	36.2175	34.6118	36.8176	2.08961	31.7356	38.8422	36.7492	35.7757	2.98182	52.0347	53.057	47.5935	50.8951	2.37157	50.4758	43.1853	44.2446	45.9686	3.21629	1.02913	1.10717	0.706401	0.156202	MRPL10
PRM5	98.2611	97.7911	98.2893	98.1138	0.228473	95.4554	106.465	119.072	106.997	9.64878	40.9789	41.0616	39.0465	40.3623	0.931065	38.3315	31.267	39.7709	36.4565	3.71623	0.916975	1.10714	0.26293	0.222809	PRM5
TAF7	3.85395	7.91761	5.21832	5.66329	1.68855	5.10132	4.46204	4.61202	4.72512	0.272966	10.6833	15.6992	9.07062	11.8177	2.82248	11.3592	11.1666	9.49969	10.6752	0.834891	1.19855	1.10703	0.481248	0.612239	TAF7
YBR012W-B	9.75348	9.82861	8.92267	9.50159	0.410502	11.8971	6.68578	9.10786	9.23024	2.12926	13.4124	13.295	10.4544	12.3873	1.36758	12.6453	9.43293	11.4951	11.1911	1.32894	1.0294	1.10688	0.868134	0.425145	YBR012W-B
TAT2	23.2286	17.097	19.286	19.8705	2.53713	16.0997	22.5045	24.6133	21.0725	3.62016	103.023	105.842	86.2791	98.3816	8.63476	106.066	85.8699	74.7576	88.8978	12.9596	0.942961	1.10668	0.720166	0.437665	TAT2
GEM1	2.12669	2.52063	1.74436	2.13056	0.316925	1.81893	4.21853	5.43734	3.82494	1.5032	13.547	15.1468	10.7015	13.1317	1.83837	14.8268	11.5375	9.23788	11.8674	2.29355	0.557019	1.10654	0.193825	0.575832	GEM1
MLC1	55.6768	50.5068	42.8337	49.6724	5.27624	56.9477	47.9466	60.3757	55.09	5.24144	106.12	121.526	113.521	113.723	6.29141	102.83	100.992	104.509	102.777	1.43639	0.901659	1.1065	0.361137	0.0744651	MLC1
BNI1	17.0407	16.6491	14.9282	16.206	0.91757	17.9494	21.1024	26.5487	21.8668	3.55204	31.6751	31.4506	30.4606	31.1954	0.527662	29.2849	26.8658	28.4339	28.1949	1.00197	0.741123	1.10642	0.0945147	0.0199947	BNI1
STP22	60.6933	59.4582	57.2596	59.137	1.4201	54.9343	67.0756	62.4137	61.4745	5.00093	58.7471	66.172	49.6289	58.1827	6.76547	51.5546	57.5083	48.7348	52.5992	3.65714	0.961976	1.10615	0.559419	0.36258	STP22
YLR118C	73.2589	88.9342	86.7946	82.9959	6.94029	76.6943	70.4479	89.854	78.9987	8.08837	78.7862	72.2916	87.1327	79.4035	6.07457	72.2084	64.7974	78.3498	71.7852	5.54083	1.0506	1.10613	0.623918	0.260245	YLR118C
DRS2	5.99896	7.31244	6.82307	6.71149	0.542	7.63354	7.72002	8.62399	7.99252	0.447914	53.1201	49.9893	44.3007	49.1367	3.65064	46.7379	39.6539	46.8882	44.4266	3.37542	0.839722	1.10602	0.0615514	0.251383	DRS2
YLR049C	11.6299	13.7642	7.48841	10.9608	2.60539	9.83877	13.2254	12.0924	11.7188	1.40758	17.8269	23.4086	16.3549	19.1968	3.03823	16.5801	17.3063	18.1858	17.3574	0.656513	0.935317	1.10597	0.735668	0.449749	YLR049C
YHL044W	16.5449	19.8276	20.1464	18.8396	1.6278	17.0332	12.867	22.354	17.4181	3.8826	9.04343	10.638	9.35323	9.67823	0.690367	6.77288	11.7575	7.72386	8.75142	2.1608	1.08161	1.1059	0.657918	0.594359	YHL044W
TPS3	33.6178	28.7242	34.1046	32.1489	2.42972	32.8636	39.1602	45.3381	39.1206	5.09275	73.2489	71.3908	63.3664	69.3354	4.28833	61.1331	62.7674	64.2051	62.7019	1.255	0.821789	1.10579	0.155503	0.103707	TPS3
YIL156W-B	193.471	239.385	258.739	230.532	27.3709	248.524	178.18	167.534	198.079	35.9334	69.6996	132.757	103.337	101.931	25.7621	116.64	82.0879	77.8398	92.1892	17.3761	1.16384	1.10567	0.367073	0.680432	YIL156W-B
YHI9	50.0025	53.2512	71.0023	58.0853	9.22949	71.5395	61.4909	73.6193	68.8832	5.29569	116.962	180.939	178.246	158.716	29.5449	175.282	108.55	146.815	143.549	27.3408	0.843244	1.10565	0.224589	0.622384	YHI9
EAF6	14.2712	23.4552	13.5264	17.0843	4.51515	14.1047	9.11266	13.883	12.3668	2.3028	23.4019	7.66003	11.756	14.2726	6.6684	14.0211	14.4725	10.2334	12.909	1.90086	1.38146	1.10563	0.25844	0.794707	EAF6
YRO2	2709.02	2477.22	2520.86	2569.03	100.573	2818.26	2966.67	2873.26	2886.06	61.2609	247.191	264.188	248.385	253.255	7.74614	277.056	217.808	192.322	229.062	35.496	0.890151	1.10562	0.018985	0.399659	YRO2
YBR053C	74.6237	109.24	120.984	101.616	19.6794	108.614	93.044	106.295	102.651	6.85878	59.6975	68.1081	61.2668	63.0242	3.65155	59.4391	54.3131	57.2745	57.0089	2.10108	0.989917	1.10551	0.947377	0.113594	YBR053C
AIM10	1.69177	1.35162	1.11353	1.38564	0.237288	1.56753	1.38494	2.89531	1.94926	0.673097	7.8601	10.5939	7.24128	8.56511	1.45668	7.75653	7.40841	8.08743	7.75079	0.277239	0.710855	1.10506	0.326623	0.480737	AIM10
PEX8	19.6701	13.596	10.6721	14.6461	3.74769	13.4562	18.1493	21.1618	17.5891	3.17063	39.9418	44.5872	33.6716	39.4002	4.4727	36.709	38.1325	32.1313	35.6576	2.56031	0.832679	1.10496	0.444276	0.362459	PEX8
FAU1	23.0224	25.7509	20.6087	23.1273	2.10061	22.7538	25.2549	28.2026	25.4038	2.22696	48.2387	42.2205	39.4172	43.2921	3.68024	41.8449	38.5582	37.1445	39.1825	1.96907	0.910389	1.10488	0.352308	0.236203	FAU1
OST6	14.9826	9.70255	11.9626	12.2159	2.16301	9.95906	16.0782	25.348	17.1284	6.32624	69.9666	57.0362	54.2134	60.4054	6.85831	53.28	53.8244	56.9293	54.6779	1.60739	0.713196	1.10475	0.357434	0.314266	OST6
SMF1	22.2195	13.3462	14.9472	16.8376	3.86126	15.1791	19.7003	20.455	18.4448	2.32966	73.1796	71.4438	61.5893	68.7376	5.10398	66.045	59.3702	61.2674	62.2275	2.80829	0.912867	1.10462	0.640755	0.189173	SMF1
YFL052W	14.1977	9.56327	11.3059	11.689	1.9113	10.3515	14.0616	14.3398	12.9177	1.81808	0.381661	0.936957	0.507517	0.608712	0.237723	0.857511	0.482793	0.312932	0.551079	0.227506	0.904883	1.10458	0.546063	0.816561	YFL052W
YPR127W	315.666	428.582	441.583	395.277	56.5433	349.122	343.895	318.159	337.059	13.5331	51.1459	53.3158	50.1259	51.5292	1.33019	50.8162	39.6644	49.522	46.6675	4.98006	1.17273	1.10418	0.229682	0.253138	YPR127W
FPR1	1153.46	1271.07	1566.6	1330.37	173.797	1300.33	1022.86	1036	1119.73	127.817	821.222	857.108	861.008	846.446	17.907	770.012	799.5	730.4	766.637	28.3106	1.18812	1.1041	0.239465	0.028062	FPR1
PFA5	7.80921	7.42747	11.6508	8.96248	1.90728	6.43174	11.7203	13.1303	10.4274	2.88342	12.8055	17.1738	12.193	14.0574	2.21773	15.1315	11.5991	11.4717	12.7341	1.69604	0.85951	1.10392	0.581285	0.539362	PFA5
MIC27	23.5384	27.0233	30.0747	26.8788	2.67041	23.0927	24.8234	26.5648	24.827	1.4175	46.9232	52.023	42.9396	47.2953	3.71763	44.8912	39.8904	43.7479	42.8432	2.13949	1.08265	1.10392	0.391512	0.216047	MIC27
YBR220C	15.0802	12.1143	12.14	13.1115	1.39209	13.4353	17.3782	20.2182	17.0106	2.7813	82.745	84.2501	70.2623	79.0858	6.26932	72.797	73.9245	68.2343	71.6519	2.46006	0.770786	1.10375	0.15093	0.193538	YBR220C
KIN1	30.6543	34.1036	30.7679	31.8419	1.59991	34.1592	37.667	39.8762	37.2341	2.35395	33.9008	35.4627	31.8298	33.7311	1.48796	28.441	29.223	34.0262	30.5634	2.46929	0.855181	1.10364	0.0552701	0.195171	KIN1
YNL195C	194.154	125.87	101.526	140.517	39.2078	125.812	165.312	158.065	149.73	17.1694	4.41241	4.16624	4.81431	4.46432	0.267109	3.9655	3.72107	4.45272	4.04643	0.304126	0.938468	1.10327	0.775998	0.218054	YNL195C
YPK2	75.3469	69.6736	67.6621	70.8942	3.25388	68.776	68.5962	91.2976	76.2233	10.6594	29.2489	29.7843	20.2318	26.4217	4.38233	24.5182	23.6706	23.6592	23.9493	0.402289	0.930086	1.10323	0.535986	0.471381	YPK2
VTH1	2.86897	2.15636	1.16066	2.062	0.700603	1.23189	2.32	6.18317	3.24502	2.12455	5.96672	10.5634	6.20503	7.57839	2.11298	7.73419	6.33819	6.53867	6.87035	0.616286	0.635435	1.10306	0.496111	0.672754	VTH1
SDS22	26.2355	31.5503	26.5342	28.1066	2.43809	24.3088	18.1509	24.1212	22.1936	2.85968	18.3625	18.6756	21.162	19.4	1.25245	14.8524	17.6977	20.2178	17.5893	2.19177	1.26643	1.10295	0.0900872	0.367756	SDS22
ALR2	4.16673	3.24249	2.24391	3.21771	0.785184	3.04179	4.09323	4.29905	3.81136	0.550617	5.48677	6.73485	3.48743	5.23635	1.33753	5.11711	4.6271	4.49872	4.74764	0.266459	0.844243	1.10294	0.43076	0.638975	ALR2
WHI3	43.4173	29.9567	25.4285	32.9341	7.63971	40.0769	45.1461	43.166	42.7964	2.08592	55.8817	61.0083	43.5852	53.4917	7.31098	48.0486	48.3722	49.1228	48.5145	0.449958	0.769555	1.10259	0.153009	0.390993	WHI3
NUP120	10.9715	5.25934	6.43744	7.55609	2.46249	7.26127	10.0081	13.3837	10.2177	2.50386	60.9981	49.8456	42.8349	51.2262	7.47912	52.2791	40.9649	46.1503	46.4647	4.62435	0.73951	1.10247	0.344163	0.486499	NUP120
AIM19	65.214	38.0775	46.358	49.8832	11.3554	56.6085	65.7496	55.0928	59.1503	4.70726	52.906	69.0857	61.87	61.2872	6.61821	40.4658	62.1785	64.1452	55.5965	10.7291	0.84333	1.10236	0.346428	0.557924	AIM19
SWM1	19.0283	10.4245	12.775	14.0759	3.63094	11.7539	9.34632	15.4256	12.1753	2.49967	22.3618	31.2785	19.3628	24.3344	5.06056	18.2274	24.1208	23.878	22.0754	2.72278	1.15611	1.10233	0.574961	0.607892	SWM1
PCM1	75.4175	57.3033	62.6386	65.1198	7.60035	57.2719	73.3234	77.0533	69.2162	8.58206	226.621	213.812	241.872	227.435	11.4699	195.074	218.531	205.411	206.339	9.59872	0.940817	1.10224	0.639887	0.116814	PCM1
USV1	104.864	105.444	67.2009	92.5029	17.8928	97.6759	119.663	103.627	106.989	9.28546	2.04169	3.34149	2.6144	2.66586	0.531888	1.42714	2.29573	3.53406	2.41898	0.864549	0.864606	1.10206	0.366992	0.748191	USV1
ARO2	131.477	134.758	170.085	145.44	17.4781	130.885	135.658	141.801	136.114	4.46817	382.127	418.092	437.248	412.489	22.8493	423.767	333.196	366.113	374.359	37.4323	1.06851	1.10186	0.505264	0.286225	ARO2
HOM6	340.448	337.64	373.367	350.485	16.2206	368.764	367.369	341.445	359.193	12.5623	1080.46	936.008	1079.37	1031.95	67.8415	942.612	886.594	980.683	936.63	38.6437	0.975757	1.10177	0.5807	0.159325	HOM6
NMT1	15.6983	18.08	18.0352	17.2712	1.11234	15.427	14.7205	15.4256	15.191	0.33274	59.0897	58.6471	59.1258	58.9542	0.217628	52.7542	51.9695	55.8042	53.5093	1.65408	1.13694	1.10176	0.0644046	0.00991425	NMT1
GLO2	74.148	128.023	112.614	104.928	22.6557	115.844	94.1497	107.749	105.914	8.95135	78.5792	85.3397	77.1143	80.3444	3.58249	74.9795	70.6306	73.1784	72.9295	1.78412	0.990688	1.10167	0.957084	0.0587898	GLO2
IME1	77.2148	91.6603	93.2612	87.3788	7.21669	87.9688	76.812	72.0943	78.9584	6.65607	0.985341	1.51185	1.74702	1.41474	0.318446	2.21385	0.830957	0.807903	1.28424	0.657403	1.10664	1.10162	0.291878	0.812989	IME1
STE50	5.00109	5.13715	5.18448	5.10758	0.0777353	3.18575	4.37553	4.81438	4.12522	0.688041	14.0951	15.4139	13.8585	14.4558	0.684309	10.8249	14.264	14.2885	13.1258	1.627	1.23813	1.10133	0.115273	0.346627	STE50
CDC26	13.0153	38.3257	14.3921	21.9111	11.6205	21.7071	21.0965	22.509	21.7709	0.578412	15.6512	14.8451	17.6589	16.0517	1.18312	15.3446	13.7989	14.5826	14.5754	0.631075	1.00644	1.10129	0.987221	0.194447	CDC26
YOR022C	1.81779	2.17845	1.61524	1.87049	0.23293	2.38608	1.78572	2.94723	2.37301	0.474276	6.58259	8.07994	7.15675	7.27309	0.616804	7.81341	6.8081	5.19354	6.60502	1.07915	0.788235	1.10115	0.249828	0.489527	YOR022C
CYS3	2271.64	1298.3	1184.49	1584.81	487.882	1632.11	2274.94	2290.75	2065.93	306.828	1300.59	1432.01	1388.68	1373.76	54.681	1257.68	1254.01	1231.4	1247.7	11.6187	0.767118	1.10104	0.303187	0.0332437	CYS3
SPP381	0.742885	0.763096	2.20036	1.23545	0.682347	0.344164	0.821004	1.20446	0.789877	0.351905	4.87272	4.85966	4.85965	4.86401	0.00615584	4.65288	4.10925	4.49465	4.41893	0.228301	1.5641	1.10072	0.457882	0.0510551	SPP381
MRPS8	11.1242	10.7127	14.8271	12.2213	1.85017	16.1051	11.2695	11.2725	12.8824	2.27882	24.5119	27.9886	28.2995	26.9333	1.71689	18.4431	26.9209	28.0436	24.4692	4.28567	0.948685	1.10071	0.766046	0.492359	MRPS8
AVT6	93.2428	76.1771	73.2657	80.8952	8.81162	76.3232	96.1068	96.9338	89.788	9.52699	100.81	109.885	101.835	104.177	4.05782	95.9396	86.3515	101.656	94.6491	6.31443	0.900958	1.10066	0.387371	0.147068	AVT6
NRM1	7.37536	3.11954	3.08403	4.52631	2.01464	7.63769	6.71253	4.92385	6.42469	1.12646	8.18129	10.4789	13.2442	10.6348	2.06985	7.67232	11.3991	9.9162	9.66253	1.53198	0.704518	1.10062	0.309434	0.621668	NRM1
RAD55	2.13192	2.7374	1.57864	2.14932	0.473221	0.493838	2.55244	2.80844	1.95157	1.03606	9.83223	9.38683	6.77937	8.66614	1.34649	9.42545	8.10745	6.09103	7.87464	1.37119	1.10133	1.10051	0.818136	0.591511	RAD55
NSG2	108.461	117.354	130.214	118.677	8.92984	134.665	116.936	126.32	125.974	7.24162	78.8487	65.4933	73.0532	72.465	5.46814	65.268	63.7448	68.5384	65.8504	1.99986	0.942074	1.10045	0.420144	0.183408	NSG2
OCA4	17.0311	16.5737	18.4079	17.3376	0.779528	19.3794	22.0141	27.1286	22.8407	3.21716	18.8633	15.9373	13.8992	16.2333	2.03738	17.3931	12.6023	14.2613	14.7522	1.98639	0.759064	1.1004	0.0784244	0.502507	OCA4
TVP23	22.2345	15.5977	19.9177	19.25	2.75032	16.5818	29.9666	21.1022	22.5502	5.55942	78.2558	67.1306	70.5567	71.9811	4.65217	73.1268	62.2449	60.8826	65.4181	5.47918	0.853649	1.10032	0.493624	0.266174	TVP23
KIP1	1.75567	1.60305	0.693351	1.35069	0.468966	0.542244	1.43725	1.81861	1.26603	0.534954	7.2773	4.71175	4.67902	5.55602	1.2172	5.39029	4.3162	5.44227	5.04958	0.519017	1.06687	1.10029	0.874524	0.617065	KIP1
DUN1	6.75245	9.97073	7.75007	8.15775	1.34511	6.64759	7.61798	11.2901	8.51855	1.99941	7.61243	9.76878	7.97546	8.45222	0.942668	8.39626	6.56561	8.08571	7.68253	0.79989	0.957645	1.10019	0.842658	0.428333	DUN1
FZF1	4.69999	5.5706	2.57002	4.2802	1.26043	4.01984	5.06103	5.86172	4.98086	0.75408	13.3391	12.371	10.774	12.1613	1.05761	11.7216	10.7491	10.6939	11.0549	0.471973	0.859329	1.10009	0.536894	0.248027	FZF1
RIM8	89.885	88.8424	75.0182	84.5818	6.77592	75.3257	92.5673	102.499	90.1307	11.2265	11.6277	15.4788	11.7598	12.9554	1.78509	13.8351	10.0821	11.4137	11.777	1.55357	0.938435	1.10007	0.581783	0.520113	RIM8
SFA1	730.922	691.791	698.621	707.111	17.066	735.153	682.238	788.152	735.181	43.2392	147.982	143.848	158.687	150.173	6.25286	136.091	133.904	139.609	136.535	2.35018	0.96182	1.09989	0.441257	0.0446853	SFA1
IQG1	6.88758	6.85154	7.3012	7.01344	0.204009	7.994	8.54663	8.3459	8.29551	0.228409	17.6546	15.5415	15.1767	16.1243	1.09233	14.157	14.2368	15.5964	14.6634	0.660552	0.84545	1.09963	0.00407719	0.180875	IQG1
FTH1	64.4716	55.2279	51.2902	56.9965	5.52471	53.9142	55.046	72.4539	60.4714	8.48554	64.1191	58.3256	58.0261	60.1569	2.80433	55.9097	55.0384	53.1985	54.7155	1.13014	0.942538	1.09945	0.652831	0.0636308	FTH1
ECM15	136.351	175.076	200.707	170.711	26.4536	182.807	148.406	162.453	164.556	14.1225	276.944	254.696	268.037	266.559	9.14268	259.55	227.839	240.266	242.552	13.0464	1.03741	1.09898	0.78601	0.100077	ECM15
PUS4	4.29549	3.30927	2.2265	3.27709	0.844967	1.99002	1.7802	3.48221	2.41748	0.757739	29.2755	28.6398	23.0259	26.9804	2.80828	27.4972	18.9341	27.2522	24.5612	3.9802	1.35558	1.0985	0.344443	0.521182	PUS4
UBC12	18.9377	34.1899	25.8362	26.3213	6.23615	29.7766	23.2545	24.1912	25.7408	2.87925	13.1744	10.3958	12.5134	12.0278	1.18519	10.9943	9.12624	12.7309	10.9505	1.47191	1.02255	1.09839	0.910628	0.465297	UBC12
PCC1	15.8426	18.7773	31.7643	22.1281	6.91837	13.55	22.4469	11.8552	15.9507	4.64534	27.9771	55.191	40.7458	41.3046	11.1171	34.1231	31.1772	47.5165	37.6056	7.11049	1.38728	1.09836	0.353642	0.712043	PCC1
SNU23	3.89348	5.71344	3.2949	4.30061	1.02848	3.09218	3.2784	3.15631	3.17563	0.0772406	8.66469	7.27703	5.6599	7.20054	1.22789	4.50831	7.3071	7.85219	6.55587	1.46485	1.35425	1.09834	0.197804	0.658266	SNU23
YNR065C	16.5071	11.3706	5.98215	11.2866	4.2972	9.80668	18.2429	21.1746	16.4081	4.81888	37.4178	43.6817	29.0071	36.7022	6.01223	35.4882	30.9509	33.8129	33.4174	1.87333	0.68787	1.0983	0.324746	0.501635	YNR065C
YPL168W	16.1056	13.4418	4.77034	11.4393	4.8394	9.79311	15.2035	17.9524	14.3163	3.38956	7.63411	6.07826	5.67022	6.46086	0.846169	4.82116	5.04599	7.78192	5.88303	1.34586	0.799036	1.09822	0.528907	0.634323	YPL168W
PRP46	13.6776	8.62704	8.52884	10.2778	2.40435	8.0041	13.79	18.2855	13.3598	4.20835	18.2969	21.2515	16.918	18.8221	1.80771	19.98	16.9234	14.5181	17.1405	2.23508	0.769308	1.09811	0.419345	0.45456	PRP46
RAD3	5.56925	3.43246	4.9487	4.65014	0.897523	4.25721	4.41101	6.4336	5.03394	0.991698	25.7991	25.2221	21.9603	24.3272	1.69013	23.186	18.1949	25.0844	22.1551	2.90555	0.923757	1.09804	0.705658	0.412506	RAD3
STP3	132.108	65.0983	62.3828	86.5298	32.2479	81.2148	120.796	130.355	110.789	21.2729	157.173	176.743	129.481	154.466	19.3895	147.527	145.628	128.87	140.675	8.38322	0.781036	1.09803	0.424695	0.408116	STP3
YPT32	16.5367	13.989	13.8297	14.7851	1.24025	12.1677	11.4671	15.7715	13.1354	1.88579	38.2825	45.5222	32.8771	38.8939	5.18043	37.6305	34.6384	34.0044	35.4244	1.58125	1.12559	1.09794	0.35969	0.416228	YPT32
PEX6	8.5212	6.69985	7.47824	7.56643	0.746173	5.84846	9.06847	11.7689	8.89528	2.42012	24.8409	23.9274	15.5222	21.4302	4.19419	24.1078	18.6939	15.7708	19.5242	3.45383	0.850612	1.09762	0.499263	0.645837	PEX6
YBL010C	6.17573	4.75781	3.6584	4.86398	1.03043	5.00692	4.55009	4.38065	4.64589	0.264494	15.5069	17.4804	12.0636	15.017	2.23836	14.5051	12.0097	14.5308	13.6818	1.18243	1.04694	1.09758	0.786286	0.497192	YBL010C
APA2	154.707	215.989	245.177	205.291	37.701	228.12	182.374	181.785	197.426	21.7049	32.4611	29.4653	30.2279	30.7181	1.27121	29.1732	23.9244	30.8651	27.9876	2.95495	1.03984	1.09756	0.810812	0.296204	APA2
NMA1	36.1537	30.4859	33.2441	33.2946	2.31417	39.4984	43.5336	46.5876	43.2065	2.90336	75.4331	70.8696	63.342	69.8816	4.98537	70.5761	59.137	61.3052	63.6727	4.96102	0.770591	1.09751	0.0195116	0.279947	NMA1
SMY1	5.28274	6.95265	5.28087	5.83875	0.787647	4.4359	6.32477	6.55764	5.77277	0.950079	14.8889	17.1127	15.1189	15.7068	0.99851	15.5704	14.2682	13.0955	14.3114	1.01083	1.01143	1.0975	0.943355	0.237192	SMY1
FMP32	2.08579	6.42762	4.94235	4.48525	1.80177	2.89892	4.99444	8.03169	5.30835	2.10717	21.8042	21.5162	20.4666	21.2624	0.574829	21.9012	17.3063	18.9294	19.3789	1.90259	0.844943	1.09719	0.696161	0.251264	FMP32
AYT1	16.4404	11.2585	12.1738	13.2909	2.25819	14.1752	15.814	12.5873	14.1922	1.31735	9.36074	8.27284	6.30675	7.98011	1.26385	8.07613	8.52562	5.21905	7.2736	1.46433	0.936496	1.09713	0.651398	0.632721	AYT1
UPS3	66.8844	59.4198	52.8282	59.7108	5.74209	51.9229	51.0543	59.1057	54.0276	3.60821	5.92847	9.70271	5.25562	6.96227	1.95716	7.548	5.41623	6.0761	6.34678	0.89109	1.10519	1.09698	0.30156	0.70636	UPS3
RSM7	85.282	94.7901	93.267	91.113	4.16978	102.927	82.4888	86.1531	90.5231	8.89778	45.5393	58.539	63.2582	55.7788	7.49241	46.0829	54.1287	52.3329	50.8481	3.44837	1.00652	1.09697	0.936419	0.445475	RSM7
AIM1	18.2288	28.0871	24.8364	23.7174	4.10167	17.7346	20.8172	26.5994	21.7171	3.67457	85.9379	74.2991	72.8721	77.703	5.85201	73.8756	71.8429	66.7861	70.8349	2.98077	1.09211	1.09696	0.634534	0.213232	AIM1
APL4	21.2235	16.8522	15.5806	17.8854	2.41679	19.1823	24.3666	27.7605	23.7698	3.52737	48.4668	47.9603	43.3447	46.5906	2.3045	43.9416	43.3938	40.0892	42.4749	1.70171	0.752443	1.0969	0.123494	0.111982	APL4
YLR046C	13.6077	6.98895	6.63844	9.07835	3.20591	13.35	19.7566	18.8181	17.3082	2.82498	26.9078	24.1673	20.9449	24.0067	2.43699	24.7722	19.0944	21.7933	21.8866	2.31892	0.524511	1.09686	0.0527788	0.423154	YLR046C
ABD1	4.21931	7.64842	4.70485	5.5242	1.51508	6.66907	6.4002	11.871	8.31342	2.51798	29.7102	29.974	30.4874	30.0572	0.322714	29.0784	26.7713	26.3622	27.404	1.19574	0.664491	1.09682	0.25062	0.0387953	ABD1
ATG2	8.44268	6.29447	6.04996	6.92904	1.07495	9.52598	9.68162	12.1429	10.4502	1.19864	12.3928	12.0599	9.74913	11.4006	1.17566	11.3383	9.2742	10.5731	10.3952	0.852006	0.663054	1.09672	0.0364731	0.382881	ATG2
VPS28	9.81953	11.4621	6.87455	9.38541	1.89787	13.6476	10.1944	8.68403	10.842	2.07747	12.0765	10.7808	11.0303	11.2959	0.561317	10.1956	11.4188	9.30169	10.3054	0.867797	0.865652	1.09612	0.504706	0.246777	VPS28
ARC18	141.787	167.429	142.859	150.692	11.8433	148.779	141.072	152.765	147.539	4.85355	139.104	145.744	140.493	141.78	2.85962	118.317	137	132.792	129.37	8.00182	1.02137	1.09593	0.745106	0.107786	ARC18
GAT1	125.229	105.961	84.9968	105.396	16.4297	104.233	105.714	98.5939	102.847	3.06747	115.205	136.284	130.054	127.181	8.84204	106.039	117.994	124.138	116.057	7.51494	1.02478	1.09585	0.83979	0.246689	GAT1
BNA5	64.5034	56.1968	63.6845	61.4616	3.73771	59.1023	65.3017	73.207	65.8703	5.77225	150.04	142.816	131.275	141.377	7.72809	129.914	123.889	133.3	129.034	3.89206	0.933069	1.09566	0.415859	0.113848	BNA5
CMC1	10.6524	15.916	14.9153	13.8279	2.28226	6.281	11.4159	8.63557	8.77748	2.0987	8.73391	15.5936	13.3737	12.5671	2.85796	9.99	12.0526	12.3692	11.4706	1.05489	1.57539	1.09559	0.0826105	0.637541	CMC1
SLD7	2.52235	1.72732	2.9884	2.41269	0.520641	7.79039	4.33626	3.40798	5.17821	1.88557	8.27228	12.6925	7.02787	9.33088	2.4307	12.3907	5.81348	7.34785	8.51734	2.80959	0.465932	1.09552	0.116199	0.772262	SLD7
RCY1	1.80554	2.91446	2.13914	2.28638	0.464536	2.62891	2.4705	3.34557	2.81499	0.38071	9.93953	8.6961	8.24902	8.96155	0.715218	8.26759	8.56054	7.71615	8.18142	0.350065	0.812216	1.09535	0.281194	0.238149	RCY1
PHS1	55.2257	41.9073	34.1884	43.7738	8.68925	41.9502	39.2224	45.9796	42.384	2.77562	140.733	96.6376	111.742	116.371	18.2971	109.982	97.6985	111.042	106.241	6.05581	1.03279	1.09535	0.839949	0.498568	PHS1
SDH8	170.105	187.557	258.851	205.504	38.389	198.823	165.571	156.242	173.545	18.2751	92.1259	135.07	104.356	110.517	18.0651	87.3945	104.668	110.681	100.915	9.87026	1.18415	1.09516	0.347688	0.54549	SDH8
APE1	295.267	485.021	520.492	433.593	98.8775	478.478	343.85	349.996	390.775	62.0663	178.199	203.262	223.338	201.6	18.4654	164.961	172.85	214.634	184.148	21.7958	1.10957	1.09477	0.631344	0.436332	APE1
RIM13	2.83072	2.14254	1.4121	2.12845	0.579234	2.2087	2.7442	3.86487	2.93926	0.690053	5.86332	8.69645	5.73931	6.76636	1.36572	7.46505	5.76876	5.30824	6.18069	0.927441	0.724146	1.09476	0.272058	0.642221	RIM13
MGE1	36.4695	43.2999	38.7187	39.496	2.84215	46.0789	43.2706	47.2265	45.5254	1.66177	90.8687	109.155	92.2603	97.4282	8.3119	78.873	91.6956	96.4747	89.0144	7.43176	0.867561	1.09452	0.0606897	0.346022	MGE1
JJJ3	21.3161	26.404	33.4252	27.0484	4.96447	22.0743	23.5576	26.4286	24.0201	1.80748	10.2806	5.67861	7.74673	7.90197	1.88195	10.1632	4.33491	7.16488	7.22101	2.37974	1.12607	1.0943	0.463066	0.766806	JJJ3
QRI1	7.261	10.0224	8.60259	8.62867	1.1275	5.46631	7.523	12.6922	8.56051	3.03982	51.347	44.9867	43.5403	46.6247	3.391	39.7928	40.6348	47.4394	42.6223	3.42347	1.00796	1.0939	0.977707	0.30529	QRI1
GPB1	5.91826	5.58301	6.43937	5.98021	0.35234	6.71465	6.31813	7.24556	6.75945	0.379943	20.6968	20.178	20.8059	20.5602	0.273964	18.3335	19.6254	18.4313	18.7967	0.587282	0.884719	1.09382	0.100578	0.0183258	GPB1
SCS7	175.51	121.54	109.476	135.509	28.7106	132.08	180.163	189.326	167.19	25.1063	209.036	212.924	194.731	205.564	7.8226	194.091	192.452	177.264	187.936	7.57551	0.810509	1.0938	0.305262	0.0839191	SCS7
RDL2	104.123	67.59	56.5405	76.0844	20.3328	74.367	95.8932	90.2705	86.8436	9.11601	64.6203	64.7656	60.4397	63.2752	2.00589	47.952	60.4951	65.1358	57.861	7.25832	0.876109	1.09357	0.532201	0.366751	RDL2
YIR035C	60.398	66.4103	71.0536	65.954	4.36207	52.8097	64.869	68.6166	62.0984	6.74399	154.489	155.814	170.653	160.319	7.32756	137.274	165.575	136.963	146.604	13.415	1.06209	1.09355	0.534465	0.273298	YIR035C
RPB9	17.636	23.5505	17.7603	19.6489	2.7593	18.7919	13.6433	25.7344	19.3899	4.95422	33.2573	28.3982	28.8418	30.1658	2.19352	29.239	28.0465	25.49	27.5918	1.56393	1.01336	1.09329	0.951591	0.247999	RPB9
HSP104	3193.58	3320.18	2546.27	3020.01	338.946	2877.68	3090.86	3439.94	3136.16	231.767	283.706	292.042	285.764	287.17	3.54565	249.255	243.957	294.861	262.691	22.8503	0.962964	1.09319	0.70957	0.208713	HSP104
RFX1	7.48008	7.958	9.17865	8.20558	0.715195	11.1387	10.4317	9.74548	10.4386	0.568809	7.44709	7.79682	6.11646	7.12012	0.723917	6.79123	6.46499	6.28562	6.51395	0.209296	0.786077	1.09306	0.0259147	0.318803	RFX1
YML009W-B	16.3715	28.7289	16.9718	20.6907	5.68911	13.9051	13.5698	17.6958	15.0569	1.87098	26.2866	42.5638	34.7069	34.5191	6.64645	35.1849	31.1295	28.4316	31.582	2.77553	1.37417	1.093	0.254172	0.59505	YML009W-B
YPL277C	12.8909	16.2095	18.6959	15.9321	2.37798	21.2112	18.504	21.0806	20.2653	1.24656	17.6761	16.7759	13.0852	15.8457	1.98628	16.0495	14.4455	12.9989	14.498	1.24597	0.786177	1.09296	0.0845618	0.461888	YPL277C
PBN1	34.333	40.3435	39.1358	37.9374	2.59594	39.5236	47.525	49.9722	45.6736	4.46201	53.5268	47.1175	44.8051	48.4831	3.68925	42.739	48.3774	41.9645	44.3603	2.85806	0.83062	1.09294	0.101415	0.279642	PBN1
RGC1	15.0085	15.8279	12.5656	14.4673	1.38571	14.6479	16.8816	22.3059	17.9451	3.21554	24.4467	30.4105	26.3266	27.0613	2.48949	23.7401	25.8743	24.6856	24.7666	0.87317	0.806198	1.09265	0.232808	0.286074	RGC1
RPL29	1.80769	7.42747	6.42506	5.22007	2.44738	10.0496	3.99555	10.258	8.10105	2.90428	37.0529	45.4814	44.6728	42.4024	3.79702	41.292	36.247	38.8871	38.8087	2.06034	0.644369	1.0926	0.343785	0.304647	RPL29
YHR177W	1.91121	2.20861	2.54738	2.2224	0.259898	3.54171	4.40039	4.26072	4.06761	0.376212	1.37112	3.1256	1.73644	2.07772	0.755822	2.11242	2.1474	1.44542	1.90175	0.32299	0.546365	1.09253	0.00466116	0.777155	YHR177W
FUM1	100.92	108.678	98.5438	102.714	4.32737	98.6464	113.902	135.934	116.161	15.3064	295.514	288.849	284.545	289.636	4.51252	253.979	258.415	283.005	265.133	12.7665	0.884239	1.09242	0.297902	0.0626906	FUM1
RPS29B	51.3764	54.7287	72.141	59.4154	9.10186	70.5235	54.676	87.9258	71.0418	13.5792	227.778	350.447	224.056	267.427	58.7235	314.072	259.189	161.177	244.813	63.2415	0.836344	1.09237	0.371418	0.729743	RPS29B
RAS2	102.081	119.345	98.2656	106.564	9.17105	87.1173	104.899	111.609	101.208	10.3335	159.959	163.226	144.977	156.054	7.94533	147.468	125.377	155.759	142.868	12.8229	1.05292	1.09229	0.612702	0.28402	RAS2
HTD2	15.0533	9.11914	10.9752	11.7159	2.4786	12.5173	9.95333	15.0194	12.4967	2.06825	31.6466	35.7377	29.7382	32.3742	2.50274	30.1478	33.3603	25.4288	29.6456	3.25741	0.937521	1.09204	0.749532	0.400725	HTD2
GLG2	4.27013	4.3863	2.69819	3.78487	0.769864	4.2203	5.87273	5.76941	5.28748	0.755786	9.56958	10.3139	11.1734	10.3523	0.655309	7.34173	8.66071	12.4393	9.48057	2.1603	0.715818	1.09195	0.120209	0.614036	GLG2
YKL033W-A	109.376	111.882	92.716	104.658	8.50614	131.026	129.139	153.592	137.919	11.1092	128.325	163.963	150.018	147.436	14.6635	159.503	114.231	131.367	135.034	18.663	0.758838	1.09184	0.0282564	0.500941	YKL033W-A
YNL058C	37.9785	50.2584	38.1044	42.1138	5.75935	34.5554	29.2419	37.1674	33.6549	3.29763	57.2275	53.3725	61.1775	57.2592	3.18642	46.641	51.8097	58.8826	52.4444	5.01773	1.25134	1.09181	0.145808	0.315863	YNL058C
HBS1	14.1779	17.4764	13.648	15.1008	1.69369	15.4357	14.8854	20.2574	16.8595	2.41318	43.4464	50.4755	46.1155	46.6791	2.89716	45.0529	41.1731	42.0562	42.7607	1.66043	0.895684	1.09164	0.446376	0.172356	HBS1
YPR147C	20.6254	8.40156	13.9034	14.3101	4.99864	13.1798	18.8642	15.5672	15.8704	2.33055	49.5659	52.6094	48.076	50.0838	1.8866	41.4012	49.6681	46.6167	45.8953	3.41328	0.901686	1.09126	0.709538	0.203425	YPR147C
HIS4	254.613	239.675	235.478	243.255	8.21155	231.894	270.898	318.182	273.658	35.2806	749.099	887.57	821.651	819.44	56.5522	897.501	627.98	727.401	750.961	111.286	0.888902	1.09119	0.300918	0.481177	HIS4
TRP5	221.212	187.89	204.912	204.671	13.6047	216.464	233.074	283.151	244.23	28.3447	620.605	679.601	708.841	669.682	36.6985	678.53	574.318	588.352	613.733	46.1749	0.838028	1.09116	0.149798	0.25086	TRP5
AIM46	147.172	130.399	136.765	138.112	6.9138	148.967	147.489	155.496	150.65	3.47902	74.6301	74.7592	67.174	72.1878	3.54568	72.9816	61.4902	64.0042	66.1587	4.93251	0.916772	1.09113	0.0837638	0.233105	AIM46
THP3	23.4884	14.4292	8.45761	15.4584	6.17931	11.5218	25.2797	30.802	22.5345	8.10694	16.8036	19.4672	12.3859	16.2189	2.92037	15.441	13.2155	15.9449	14.8671	1.18588	0.685987	1.09092	0.381819	0.576918	THP3
TES1	22.0021	14.3244	16.1544	17.4937	3.27435	17.515	22.3751	26.3778	22.0893	3.62384	47.5125	57.3846	49.7783	51.5584	4.22228	46.5819	45.8534	49.3727	47.2693	1.51673	0.791952	1.09074	0.254074	0.247763	TES1
QCR10	193.283	301.384	326.195	273.621	57.7031	355.601	275.591	287.45	306.214	35.2561	149.352	160.934	132.401	147.562	11.7171	121.929	161.525	122.457	135.304	18.5427	0.893561	1.0906	0.532888	0.473529	QCR10
SPO73	10.5448	14.7002	14.2779	13.1743	1.8673	10.4683	10.5438	9.15894	10.057	0.635791	4.94039	7.58024	7.11699	6.54587	1.15089	7.215	5.7287	5.06342	6.00237	0.899443	1.30996	1.09055	0.089124	0.626565	SPO73
SLM1	24.4709	39.4078	34.6037	32.8274	6.22596	29.4028	22.3332	29.0526	26.9295	3.25323	19.6753	20.4964	21.229	20.4669	0.63467	17.4498	16.8109	22.0756	18.7788	2.34579	1.21901	1.0899	0.300774	0.381511	SLM1
FLO11	4.28136	2.60613	0.939336	2.60894	1.36438	2.64463	4.73157	3.72785	3.70135	0.852197	1.75514	2.87251	0.979667	1.86911	0.776942	1.63579	1.6446	1.86547	1.71529	0.106256	0.704862	1.08968	0.391255	0.795217	FLO11
TGL3	27.1575	25.6438	22.3828	25.0614	1.9923	27.5075	38.0292	43.3476	36.2947	6.58198	30.7027	34.631	28.1989	31.1775	2.64726	31.8188	26.0088	28.0087	28.6121	2.41003	0.690496	1.08966	0.0820221	0.368174	TGL3
YJR096W	443.426	508.637	465.419	472.494	27.0883	490.761	489.632	491.204	490.532	0.662092	41.4783	38.1851	38.9993	39.5543	1.40054	38.1244	35.2445	35.5549	36.3079	1.29067	0.963228	1.08941	0.399784	0.0735109	YJR096W
YOR389W	17.0067	18.1824	19.9434	18.3775	1.2068	16.2401	15.3429	20.2581	17.2804	2.13719	10.2444	9.43103	7.18969	8.95504	1.2917	9.71827	8.87928	6.06638	8.22131	1.56179	1.06349	1.08925	0.561611	0.635635	YOR389W
SHE4	20.4566	22.5645	20.4951	21.1721	0.984702	20.4808	25.086	36.7285	27.4318	6.83734	28.8169	27.9106	21.1555	25.961	3.41806	25.19	22.8779	23.443	23.8369	0.984154	0.771808	1.08911	0.269256	0.445931	SHE4
PBS2	18.1579	17.9858	17.0951	17.7463	0.465797	20.5799	22.2174	26.9429	23.2467	2.69772	48.5177	46.0117	41.3615	45.297	2.96491	41.9311	39.795	43.0504	41.5922	1.35047	0.763388	1.08908	0.0467995	0.183077	PBS2
GPI8	18.1646	7.84211	6.54982	10.8522	5.19752	12.44	22.4992	22.1949	19.0447	4.67186	32.3764	41.5957	29.4672	34.4797	5.16997	34.5285	29.6699	30.7935	31.664	2.07684	0.569827	1.08893	0.172689	0.514276	GPI8
SLA2	20.5953	18.0513	17.6374	18.7613	1.30778	19.6014	22.8435	27.5846	23.3432	3.27822	80.0252	80.2051	77.7767	79.3356	1.10477	69.4454	70.1955	78.9329	72.858	4.30654	0.803719	1.08891	0.140266	0.108394	SLA2
PPH22	59.1085	21.8108	20.0571	33.6588	18.0099	35.8914	62.153	80.9476	59.664	18.4781	98.5726	105.979	80.0857	94.8791	10.8887	88.8	85.1121	87.573	87.1617	1.5334	0.564139	1.08854	0.227203	0.377121	PPH22
MGM1	12.1742	9.09486	9.47004	10.2464	1.37177	9.79893	15.3118	15.5515	13.5541	2.65708	17.5434	17.8213	12.8709	16.0785	2.27098	15.8571	12.7541	15.7069	14.7727	1.42872	0.755963	1.0884	0.192789	0.5291	MGM1
ALD2	29.9498	34.5004	29.6541	31.3681	2.21814	28.7415	27.5827	31.5631	29.2958	1.6716	35.9567	33.5863	36.0741	35.2057	1.14609	33.7335	32.2459	31.0636	32.3477	1.09234	1.07074	1.08835	0.350858	0.0631134	ALD2
RIB4	105.909	121.243	109.604	112.252	6.53384	104.634	87.9021	124.648	105.728	15.0213	793.543	788.488	783.706	788.579	4.01643	640.3	760.967	772.88	724.716	59.8888	1.0617	1.08812	0.603352	0.206853	RIB4
POR1	4958.28	4372.53	4503.87	4611.56	250.963	4154.66	4559.15	4156.04	4289.95	190.353	2727.31	2727.73	2748.93	2734.66	10.0954	2311.49	2717.74	2511.14	2513.46	165.858	1.07497	1.08801	0.222245	0.132878	POR1
GSY2	329.992	190.947	195.664	238.868	64.4636	241.845	387.444	445.109	358.133	85.5313	156.441	170.381	139.914	155.579	12.4531	145.577	137.029	146.446	143.017	4.24942	0.666981	1.08783	0.190423	0.248316	GSY2
YMR173W-A	624.407	831.501	930.088	795.332	127.387	759.953	634.231	760.837	718.34	59.4756	364.713	455.966	487.376	436.018	52.0253	383.211	424.143	395.208	400.854	17.1804	1.10718	1.08772	0.481878	0.415391	YMR173W-A
NBP2	16.4751	16.4533	10.3018	14.4101	2.905	15.2652	12.4756	14.4688	14.0699	1.17329	19.1362	30.3977	12.9727	20.8356	7.21449	22.2562	16.1379	19.0743	19.1562	2.49844	1.02418	1.08767	0.885392	0.77128	NBP2
PDE1	48.9541	53.2971	47.2329	49.828	2.55168	49.9764	57.4496	61.7857	56.4039	4.87752	30.5236	33.3367	32.1729	32.0111	1.15412	32.184	26.5519	29.5594	29.4318	2.30107	0.883415	1.08764	0.166406	0.229449	PDE1
ESBP6	499.179	292.415	258.528	350.041	106.36	318.486	483.616	528.077	443.393	90.1685	38.3943	37.2489	29.0073	34.8835	4.18134	37.3513	28.2618	30.6149	32.076	3.85193	0.789459	1.08753	0.397352	0.52341	ESBP6
MBF1	1972.28	1392.65	1515.81	1626.91	249.334	1793.72	1893.68	2002.63	1896.68	85.3117	407.777	434.467	324.154	388.8	46.9919	377.517	365.102	330.028	357.549	20.1092	0.85777	1.0874	0.221267	0.436005	MBF1
YJR061W	22.2485	18.6877	17.7101	19.5488	1.95025	21.3661	28.686	34.9449	28.3323	5.54914	7.88563	7.69686	7.41178	7.66475	0.194775	7.42846	5.929	7.78988	7.04911	0.805663	0.68998	1.08734	0.102272	0.352805	YJR061W
DCR2	6.93103	4.42569	4.66066	5.33913	1.12972	5.90132	8.97101	7.74476	7.53903	1.26161	28.7208	27.336	22.1934	26.0834	2.80813	21.6709	24.6094	25.6896	23.99	1.69811	0.708198	1.08726	0.140068	0.417982	DCR2
FZO1	8.10925	7.28864	6.6052	7.33436	0.614877	6.92671	7.28161	10.5799	8.26273	1.64486	16.1024	16.5773	12.5251	15.0683	1.80874	14.6582	12.4406	14.4804	13.8597	1.00612	0.887644	1.0872	0.496224	0.455335	FZO1
YEL073C	367.563	380.658	403.351	383.857	14.7844	372.207	404.735	448.585	408.509	31.2949	37.8763	54.5777	27.738	40.064	11.0659	29.6	46.524	34.4313	36.8517	7.11803	0.939655	1.08717	0.370796	0.747287	YEL073C
CST9	6.96128	8.53467	9.84377	8.44657	1.17842	6.65812	8.27236	9.10205	8.01085	1.01472	10.3104	14.4637	8.977	11.2503	2.33645	11.4171	11.0239	8.60467	10.3486	1.24354	1.05439	1.08714	0.712148	0.655106	CST9
ATP7	117.138	157.887	143.921	139.649	16.9077	136.1	142.47	150.228	142.933	5.77672	185.476	205.836	176.589	189.3	12.2424	161.667	177.414	183.325	174.135	9.14078	0.977025	1.08709	0.807755	0.233068	ATP7
VPS9	4.31925	2.71136	3.41153	3.48071	0.658241	3.33504	4.95024	4.4741	4.25313	0.677661	20.2644	19.8025	18.8365	19.6345	0.594898	17.8582	18.7485	17.5831	18.0633	0.497376	0.818389	1.08698	0.311926	0.045672	VPS9
PKH2	11.9287	16.372	11.52	13.2736	2.19727	16.8112	15.1403	17.4714	16.4743	0.981055	11.7528	12.5095	10.6375	11.6333	0.768886	10.267	10.05	11.7928	10.7033	0.775495	0.805714	1.08689	0.133115	0.294831	PKH2
RFC4	9.03843	7.90888	8.72539	8.55757	0.476162	9.92553	5.42606	8.14128	7.83096	1.84996	26.8977	26.2782	27.9813	27.0524	0.703866	26.1467	21.2946	27.2299	24.8904	2.58081	1.09279	1.08686	0.619161	0.316811	RFC4
YIL077C	50.6828	55.8796	54.0425	53.535	2.15171	67.6235	57.2571	54.7825	59.8877	5.56254	17.73	20.0628	16.7001	18.1643	1.40676	17.1791	17.2883	15.6729	16.7134	0.737095	0.893923	1.08681	0.206449	0.265961	YIL077C
VTI1	33.8319	37.3077	29.4727	33.5375	3.20538	28.1204	34.0905	32.6697	31.6269	2.54637	31.41	31.5449	24.2289	29.0613	3.41745	20.1633	30.9608	29.0984	26.7408	4.71275	1.06041	1.08678	0.545303	0.603052	VTI1
NPR2	4.75398	3.61727	3.7549	4.04205	0.506535	3.426	5.83766	8.42147	5.89504	2.0398	16.6016	15.4164	9.59834	13.8721	3.06052	14.2714	12.6613	11.3631	12.7653	1.18959	0.68567	1.08671	0.280484	0.658439	NPR2
YJL206C	2.5722	1.61467	2.20094	2.12927	0.394184	1.98609	3.57968	3.1278	2.89785	0.670591	6.79548	6.18404	5.92037	6.29996	0.366546	5.8966	5.82956	5.66783	5.798	0.0960264	0.734775	1.08658	0.234838	0.134292	YJL206C
TIM18	46.082	36.3677	39.9485	40.7994	4.01122	39.5735	49.6856	52.8466	47.3686	5.66098	43.3116	51.4671	34.7198	43.1662	6.83783	41.4093	39.2455	38.5345	39.7298	1.22259	0.861317	1.08649	0.25159	0.522708	TIM18
YDR306C	11.0952	10.9319	13.4135	11.8135	1.13331	10.4902	12.679	12.6657	11.945	1.0287	24.1347	21.4209	20.7372	22.0976	1.46723	21.0228	20.6664	19.3319	20.3404	0.72778	0.988995	1.08639	0.909184	0.203781	YDR306C
YHR202W	5.39608	4.9886	5.32758	5.23742	0.178151	4.83314	5.83099	6.41582	5.69331	0.653417	12.8303	9.77512	9.93601	10.8471	1.40383	10.3379	9.7007	9.91523	9.98461	0.264724	0.919924	1.08638	0.395023	0.441308	YHR202W
BET1	16.6863	14.803	17.9722	16.4872	1.30146	11.2443	13.9705	17.2162	14.1437	2.44111	32.3371	47.3261	43.0006	40.8879	6.29895	36.3273	41.4302	35.1819	37.6465	2.71606	1.16569	1.0861	0.297035	0.540538	BET1
COX17	6.19778	17.5076	11.0144	11.5733	4.6341	11.4853	6.84952	11.3048	9.87984	2.14403	1.27039	4.67809	2.25241	2.73363	1.4322	2.28343	2.14268	3.12485	2.51699	0.433649	1.1714	1.08607	0.663475	0.84777	COX17
YHL017W	19.1282	15.4681	13.5011	16.0325	2.33169	13.3869	24.4381	29.8585	22.5612	6.85422	44.2133	49.9699	36.2372	43.4734	5.6307	46.0327	37.0045	37.0722	40.0365	4.24007	0.710622	1.08585	0.271244	0.528377	YHL017W
CDC34	90.5065	133.619	107.229	110.452	17.7476	102.194	116.627	117.333	112.051	6.97646	53.4764	64.5345	58.3268	58.7792	4.52576	53.19	48.138	61.0895	54.1391	5.32985	0.985723	1.08571	0.911281	0.401126	CDC34
ARO80	2.85124	1.17153	0.810733	1.61117	0.88915	1.47944	2.94099	3.42088	2.61377	0.825674	8.97686	9.75627	6.46591	8.39968	1.40392	8.73994	7.57036	6.90031	7.73687	0.760198	0.616415	1.08567	0.307483	0.58866	ARO80
SHO1	10.0209	7.8715	9.07889	8.99042	0.879703	6.00791	9.98888	9.55716	8.51798	1.78362	47.605	64.6628	48.4146	53.5608	7.85724	44.955	50.7432	52.3073	49.3352	3.16239	1.05546	1.08565	0.75379	0.519384	SHO1
ATF2	3.84471	2.4943	3.11663	3.15188	0.551865	2.62489	3.27993	3.11677	3.0072	0.278415	7.46589	8.75688	7.50103	7.90793	0.600465	8.49895	5.87639	7.48177	7.2857	1.0796	1.04811	1.0854	0.757245	0.515612	ATF2
PLP1	7.04294	9.64606	7.78795	8.15898	1.09463	5.65562	10.3781	7.232	7.75522	1.96311	8.08428	14.176	10.2382	10.8328	2.52224	10.7252	10.0641	9.15361	9.98097	0.644284	1.05206	1.08535	0.811987	0.667576	PLP1
APL3	3.91137	4.45214	3.50685	3.95679	0.387245	3.33028	4.51739	5.31326	4.38697	0.814784	19.9349	17.0223	14.599	17.1854	2.18145	15.8126	15.2765	16.4161	15.8351	0.465513	0.90194	1.08527	0.537037	0.440195	APL3
VMA6	144.51	126.868	126.644	132.674	8.36997	152.487	162.594	195.165	170.082	18.2101	331.292	360.907	323.084	338.428	16.2447	305.821	313.631	316.098	311.85	4.38039	0.780062	1.08523	0.0576032	0.0892139	VMA6
GEF1	8.48222	8.57016	9.39047	8.81428	0.409003	10.1784	10.0401	14.4289	11.5491	2.03705	50.392	46.461	44.6728	47.1753	2.38885	46.5175	42.3042	41.5979	43.4732	2.17187	0.763199	1.08516	0.136163	0.180204	GEF1
RTR1	3.82242	3.92642	1.13217	2.96034	1.29341	0.885427	3.87234	3.48605	2.74794	1.3264	8.61848	4.80861	4.86203	6.09637	1.78353	7.39348	5.28591	4.17565	5.61835	1.33454	1.07729	1.08508	0.879061	0.776649	RTR1
RRG9	4.03577	7.77293	6.57448	6.12773	1.55805	5.60908	4.08847	7.36123	5.68626	1.33721	14.0629	19.2926	9.53346	14.2963	3.98757	13.0102	14.65	11.8696	13.1766	1.14116	1.07764	1.08498	0.776234	0.722036	RRG9
YBR259W	1.57418	0.970206	2.79756	1.78065	0.760164	1.45858	2.55159	2.42466	2.14494	0.488091	9.42188	7.60444	8.58139	8.5359	0.742661	9.9755	6.74836	6.87861	7.86749	1.49154	0.830162	1.08496	0.598986	0.600817	YBR259W
INO80	7.35207	7.17823	7.15812	7.22947	0.0870777	8.63321	7.45479	8.55654	8.21485	0.538354	33.1835	32.4536	27.5127	31.0499	2.51891	29.0179	27.632	29.2142	28.6214	0.704187	0.880049	1.08485	0.062951	0.259401	INO80
SRN2	4.56145	12.4948	11.409	9.48841	3.51198	10.3314	4.85441	5.34129	6.84235	2.4751	10.3887	7.65108	4.789	7.60959	2.28624	8.96299	5.60702	6.47361	7.01454	1.42246	1.38672	1.08483	0.432928	0.770254	SRN2
SHH4	110.387	65.265	61.5893	79.0803	22.1877	66.0062	77.5468	71.7974	71.7835	4.71143	12.6287	5.81301	8.39656	8.94609	2.80949	9.45799	6.65626	8.62879	8.24768	1.17512	1.10165	1.08468	0.672746	0.761939	SHH4
ROG1	3.95267	3.24816	5.43226	4.21103	0.910178	4.39487	4.31007	6.02407	4.90967	0.788762	13.4817	16.8666	11.2621	13.8701	2.30447	13.0482	12.1346	13.1797	12.7875	0.464769	0.857702	1.08466	0.458089	0.550389	ROG1
PTC5	8.5179	8.5552	5.83077	7.63462	1.27561	7.19081	10.3201	13.35	10.287	2.51459	44.6963	41.9096	35.3585	40.6548	3.91404	37.5192	35.861	39.0652	37.4818	1.3084	0.742164	1.08466	0.254194	0.338023	PTC5
YPR204W	5.03982	6.25547	5.72222	5.6725	0.497528	6.90727	3.24904	7.57541	5.91058	1.90165	15.1512	18.0693	10.8369	14.6858	2.97091	11.605	15.4634	13.5521	13.5402	1.5752	0.959721	1.08461	0.872316	0.655128	YPR204W
ARF3	8.25248	15.1375	9.77726	11.0558	2.9526	13.1082	8.68598	16.725	12.8397	3.28741	21.2652	28.4753	23.1362	24.2922	3.05494	23.0204	21.1939	22.9835	22.3993	0.852456	0.861058	1.08451	0.598571	0.446167	ARF3
AIF1	24.8974	19.9895	19.6651	21.5173	2.39375	24.9251	21.2956	28.3033	24.8413	2.86152	38.011	45.5054	40.3532	41.2899	3.13045	35.2154	39.1789	39.8233	38.0725	2.03735	0.866191	1.08451	0.276159	0.290085	AIF1
GID7	42.7448	42.2649	40.3073	41.7723	1.05427	41.4916	46.0613	46.6738	44.7422	2.31208	28.1324	32.4833	31.4915	30.7024	1.8618	26.3543	26.4389	32.1561	28.3164	2.71528	0.933622	1.08426	0.173703	0.363343	GID7
HFD1	101.136	125.835	113.795	113.588	10.0846	126.893	105.099	118.939	116.977	9.00487	54.7243	45.6692	46.8865	49.0933	4.01262	46.3326	41.2255	48.2896	45.2826	2.97795	0.971033	1.08415	0.740904	0.341506	HFD1
DUR1,2	8.21139	5.76478	5.10925	6.36181	1.33495	5.47364	7.96499	10.2963	7.91165	1.96922	80.8384	74.5539	63.3337	72.9087	7.24033	68.08	64.9865	68.7037	67.2567	1.62533	0.804106	1.08404	0.409034	0.34204	DUR1,2
LGE1	20.5197	23.0854	26.2405	23.2818	2.33963	25.6521	20.6377	16.6346	20.9748	3.68909	19.4945	27.5347	16.5718	21.2003	4.63529	18.96	18.6922	21.02	19.5574	1.04	1.10999	1.08401	0.496653	0.65038	LGE1
FSH2	70.6935	64.1614	69.9872	68.2807	2.92702	73.5774	76.7003	73.7949	74.6909	1.42366	55.9764	80.4047	53.1428	63.1746	12.2383	57.0857	56.2454	61.5205	58.2839	2.31423	0.914177	1.08391	0.0495565	0.60827	FSH2
YNL165W	10.6596	10.4021	9.47183	10.1778	0.51017	10.8644	10.6024	11.6658	11.0442	0.452363	17.4795	17.1645	15.302	16.6487	0.960886	16.1018	15.1093	14.8693	15.3601	0.533518	0.921552	1.08389	0.146748	0.172657	YNL165W
NPY1	24.2277	20.8355	18.6911	21.2514	2.27937	20.0992	28.0208	32.8865	27.0022	5.26987	75.0683	88.742	69.4152	77.7418	8.11345	73.4849	70.319	71.3982	71.734	1.31412	0.787027	1.08375	0.229594	0.359666	NPY1
TPD3	156.382	165.366	168.708	163.486	5.20496	195.145	193.872	214.146	201.055	9.27183	130.594	131.467	132.01	131.357	0.583374	128.676	112.963	121.981	121.206	6.43841	0.813139	1.08375	0.00750721	0.0905575	TPD3
GVP36	174.467	177.85	173.693	175.337	1.80542	182.86	167.886	169.398	173.382	6.73042	279.019	314.782	317.266	303.689	17.4738	270.31	281.858	288.531	280.233	7.52682	1.01128	1.0837	0.71179	0.156202	GVP36
LDB7	44.3433	53.5516	49.6966	49.1972	3.77586	45.5286	40.6178	44.2058	43.4507	2.07471	61.4137	71.7652	67.9456	67.0415	4.27406	57.8426	60.4923	67.2735	61.8695	3.97139	1.13225	1.0836	0.132317	0.278235	LDB7
RPS29A	1.90283	1.9546	11.272	5.04315	4.40453	1.76309	1.40195	9.25535	4.14013	3.62001	18.7215	36.3852	22.1289	25.7452	7.65111	15.4232	31.5764	24.3044	23.768	6.60542	1.21811	1.08319	0.833735	0.795768	RPS29A
YBR056W	86.6393	112.966	92.9202	97.5084	11.2267	105.1	111.748	136.968	117.939	13.7267	111.602	104.589	112.127	109.439	3.43622	95.3627	96.0579	111.694	101.038	7.54003	0.82677	1.08315	0.178574	0.224917	YBR056W
APM3	10.3083	9.4378	12.4784	10.7415	1.27857	7.05963	9.90633	11.8082	9.59139	1.95135	43.3611	34.7313	30.9474	36.3466	5.19501	33.355	31.7639	35.5527	33.5572	1.55336	1.11991	1.08312	0.524077	0.507212	APM3
TAL1	659.483	591.876	701.02	650.793	44.9792	608.958	627.159	735.594	657.237	55.9028	1716.61	1566.84	1648.95	1644.13	61.2398	1399.08	1572.42	1582.39	1517.96	84.1633	0.990196	1.08312	0.905063	0.161625	TAL1
TGL4	46.3133	51.6091	44.7144	47.5456	2.94652	55.0466	49.0343	57.4269	53.8359	3.53158	44.6099	43.2548	39.4604	42.4417	2.17947	39.2143	37.4558	40.8986	39.1896	1.40565	0.883157	1.08299	0.125215	0.150839	TGL4
INM2	20.3596	24.3357	23.2442	22.6465	1.67737	15.7775	13.0912	17.105	15.3246	1.66963	25.4944	27.9408	19.1032	24.1795	3.72583	21.2756	24.0595	21.65	22.3284	1.23358	1.47779	1.0829	0.0119194	0.541265	INM2
PET54	7.74723	15.1581	12.6753	11.8602	3.07988	12.3056	12.7749	12.2618	12.4474	0.232242	18.4509	14.4798	13.1391	15.3566	2.25541	14.6792	12.7541	15.1283	14.1872	1.02981	0.952824	1.08243	0.801323	0.54127	PET54
MCH5	121.759	77.2628	98.9607	99.3275	18.1674	110.7	140.074	152.27	134.348	17.4474	19.9319	22.793	15.4044	19.3764	3.04184	22.9655	15.6596	15.0855	17.9036	3.58701	0.739331	1.08227	0.120692	0.68074	MCH5
YKU80	7.23075	4.06742	4.28337	5.19385	1.443	4.46649	5.3274	6.55955	5.45115	0.858956	7.0577	8.66313	7.0075	7.57611	0.768913	7.35771	7.97554	5.67103	7.00143	0.97396	0.952799	1.08208	0.839059	0.548252	YKU80
YCG1	1.361	1.29049	1.24036	1.29728	0.0494854	0.776031	1.92835	1.4428	1.38239	0.472369	11.2446	9.58798	8.82701	9.88654	1.00932	9.56571	9.33804	8.51593	9.13989	0.450895	0.938431	1.08169	0.812428	0.393571	YCG1
AIM39	11.5035	14.9112	9.41044	11.9417	2.26696	10.1511	11.7041	13.5441	11.7998	1.38685	14.8212	12.1284	9.95383	12.3011	1.99084	11.3018	12.6884	10.1268	11.3723	1.04693	1.01203	1.08167	0.943429	0.590595	AIM39
YRA1	211.667	191.413	165.297	189.459	18.9808	145.21	190.449	182.824	172.828	19.7751	213.895	237.065	224.001	224.987	9.48457	222.156	198.882	203.001	208.013	10.1411	1.09623	1.0816	0.439227	0.158913	YRA1
AFI1	1.81982	2.99093	2.01232	2.27436	0.512751	1.79859	3.39667	4.32745	3.17423	1.04432	10.4445	8.05846	8.72998	9.07763	1.00462	9.29718	8.22081	7.66649	8.39483	0.677002	0.716506	1.08134	0.335464	0.470034	AFI1
PRP31	1.75291	1.35045	1.55759	1.55365	0.164327	1.21813	1.93724	3.90782	2.3544	1.13699	8.08428	9.48219	8.60011	8.72219	0.577188	8.23418	7.42364	8.54337	8.06706	0.472155	0.659893	1.08121	0.380065	0.281936	PRP31
RTT103	6.08441	7.33689	3.44759	5.62296	1.62098	3.43157	5.26243	6.8625	5.1855	1.40173	10.6279	9.85062	7.3066	9.26169	1.41841	11.3058	6.03609	8.35835	8.56673	2.15637	1.08436	1.08112	0.78716	0.722722	RTT103
YEL077C	6.19536	3.05119	2.31262	3.85306	1.68348	2.83087	6.69052	6.39836	5.30658	1.75465	9.60245	10.1639	5.6134	8.45993	2.02581	8.37972	7.39376	7.7021	7.82519	0.411817	0.72609	1.08111	0.445516	0.686522	YEL077C
SVF1	16.4267	9.01467	14.1298	13.1904	3.098	17.3053	17.5738	20.9782	18.6191	1.67171	95.5689	94.4353	82.4326	90.8123	5.94337	93.848	81.9954	76.2412	84.0282	7.33023	0.708433	1.08074	0.0946487	0.366808	SVF1
YPR148C	29.6029	32.4526	23.8729	28.6428	3.56783	25.585	29.875	39.3246	31.5949	5.73951	64.4517	71.1013	61.6571	65.7367	3.96117	64.156	52.4613	65.8895	60.8356	5.96364	0.906565	1.08056	0.570171	0.387797	YPR148C
AIM2	110.218	106.901	117.576	111.565	4.46078	87.8831	101.587	108.216	99.2289	8.46688	100.088	92.3623	100.219	97.5563	3.67307	86.0677	89.264	95.6433	90.325	3.98056	1.12432	1.08006	0.142388	0.132038	AIM2
AXL1	1.07654	0.921522	0.531436	0.843165	0.229331	0.415616	0.727065	1.16362	0.768766	0.306791	2.50084	1.44457	0.978094	1.64117	0.637014	2.11533	1.11653	1.32679	1.51955	0.429937	1.09678	1.08003	0.797155	0.833883	AXL1
COP1	33.2061	32.2557	32.1787	32.5469	0.467211	33.1085	43.745	43.7435	40.199	5.01373	193.908	201.965	178.132	191.335	9.89861	177.327	168.955	185.195	177.159	6.63107	0.809644	1.08002	0.0980797	0.167726	COP1
UIP3	73.0734	87.3357	80.041	80.15	5.82306	79.2045	67.7212	84.2002	77.0419	6.8991	63.6808	67.0659	53.447	61.3979	5.78947	65.0197	52.4322	53.1402	56.864	5.77416	1.04034	1.07973	0.651823	0.476777	UIP3
ERR2	36.8966	16.5338	15.5492	22.9932	9.83942	17.4377	32.6577	31.1153	27.0702	6.8403	1.42121	1.99371	1.07992	1.49828	0.377011	1.64219	0.856095	1.66469	1.38766	0.375984	0.849391	1.07972	0.65555	0.783511	ERR2
YAR009C	6.07093	7.63224	11.0573	8.2535	2.08255	7.38818	6.94298	7.78625	7.37247	0.344442	10.4751	5.19788	8.16663	7.94654	2.16004	5.94225	6.45311	9.68522	7.36019	1.65722	1.1195	1.07966	0.586745	0.775876	YAR009C
CYT2	96.892	139.636	167.337	134.622	28.9768	147.841	110.81	103.948	120.866	19.2785	30.4328	33.9595	32.2345	32.2089	1.43987	27.7056	31.3308	30.4615	29.8326	1.54534	1.11381	1.07965	0.606014	0.186809	CYT2
CTS2	7.41434	11.7505	4.51762	7.89415	2.97223	8.24381	9.2085	12.5363	9.9962	1.83879	9.7264	8.31458	10.3162	9.4524	0.83982	9.67781	7.61657	8.97175	8.75537	0.855295	0.789715	1.07961	0.442931	0.45707	CTS2
CMD1	263.825	372.628	364.665	333.706	49.5205	350.378	301.826	330.91	327.705	19.9503	232.532	236.012	224.784	231.11	4.69266	218.16	208.767	215.291	214.073	3.93035	1.01831	1.07958	0.881395	0.0170149	CMD1
URA10	134.625	143.663	138.646	138.978	3.69713	123.857	104.445	128.032	118.778	10.2773	15.2112	18.1926	11.4102	14.938	2.77561	16.8253	13.8147	10.873	13.8377	2.43004	1.17006	1.07952	0.0590766	0.694836	URA10
MRPL40	15.6504	15.7024	17.2485	16.2004	0.741384	18.5479	14.2124	15.0477	15.936	1.87813	18.2032	26.7394	20.1054	21.6827	3.65902	22.796	18.6226	18.84	20.0862	1.91815	1.01659	1.07948	0.862078	0.613779	MRPL40
HIR3	1.90744	1.41883	1.55853	1.62827	0.20548	1.64548	1.59919	2.23947	1.82805	0.291534	10.8934	10.6574	9.03559	10.1955	0.825798	10.2263	8.86829	9.24128	9.44528	0.572852	0.890716	1.07942	0.47262	0.350684	HIR3
AAD3	3.57564	3.67292	3.53025	3.59294	0.0595163	4.69349	7.02515	8.93752	6.88539	1.73543	18.5672	17.6928	12.9947	16.4182	2.44699	21.2974	10.7134	13.6212	15.2106	4.46466	0.521821	1.07939	0.055145	0.754155	AAD3
AAD16	133.981	43.691	41.154	72.9422	43.1738	66.9973	125.351	127.004	106.451	27.9059	8.13712	11.415	4.63732	8.06313	2.76745	9.9247	3.43109	9.05459	7.47013	2.87803	0.68522	1.07938	0.408791	0.843902	AAD16
BAP3	84.0798	71.6352	79.0123	78.2424	5.10959	78.9018	87.5719	107.982	91.4851	12.19	142.136	173.025	143.987	153.049	14.1451	178.862	116.643	129.918	141.808	26.756	0.855248	1.07927	0.229469	0.627155	BAP3
YKL069W	42.5456	56.6293	58.9259	52.7003	7.24142	58.2988	46.3572	53.9214	52.8591	4.93264	60.4311	65.7345	67.0745	64.4134	2.86855	56.9596	59.2493	62.8423	59.6837	2.42121	0.996995	1.07925	0.980773	0.149359	YKL069W
VPS45	8.81951	13.8783	11.5607	11.4195	2.06766	11.9969	8.57177	10.4963	10.355	1.40188	22.7702	30.216	23.1866	25.391	3.41608	25.7182	21.1488	23.7157	23.5276	1.87019	1.1028	1.0792	0.579257	0.535738	VPS45
TAD1	2.43429	3.05619	2.88407	2.79152	0.262188	2.00491	4.38415	3.72753	3.37219	1.00329	14.1928	11.1605	10.4195	11.9243	1.63239	11.9581	10.0989	11.0915	11.0495	0.759586	0.827804	1.07917	0.472726	0.529779	TAD1
RCE1	8.58079	9.87195	12.6061	10.353	1.67816	9.85878	12.3913	13.3558	11.8686	1.47472	12.3822	14.1626	11.7254	12.7567	1.02962	11.381	11.3915	12.6906	11.821	0.614892	0.872296	1.07916	0.391663	0.331761	RCE1
GGC1	176.204	128.438	121.671	142.104	24.2701	137.89	178.141	245.374	187.135	44.3389	253.486	320.214	294.647	289.449	27.4881	344.373	223.736	236.665	268.258	54.0795	0.759369	1.07899	0.27621	0.647202	GGC1
CPR5	313.386	381.562	326.939	340.629	29.4681	387.31	329.191	359.873	358.791	23.7392	299.047	325.051	327.895	317.331	12.981	298.462	281.061	302.945	294.156	9.4386	0.949378	1.07878	0.534513	0.110685	CPR5
YLL020C	4.25338	7.64592	6.29908	6.06613	1.39476	2.95576	6.26753	12.9303	7.38452	4.14797	7.8465	5.35076	5.4102	6.20249	1.16275	7.83529	4.41141	5.00385	5.75018	1.4941	0.821465	1.07866	0.691994	0.752452	YLL020C
DIA4	1.94114	0.996976	2.87475	1.93762	0.7666	1.57376	2.68158	2.36043	2.20526	0.465383	5.76932	9.03524	6.87817	7.22757	1.35601	5.54255	7.38195	7.17714	6.70055	0.823086	0.878638	1.07865	0.694688	0.662923	DIA4
CWP1	522.421	313.811	408.527	414.92	85.2849	348.805	454.494	405.924	403.074	43.1945	307.91	306.545	315.337	309.931	3.86349	294.705	281.227	286.184	287.372	5.56604	1.02939	1.0785	0.869414	0.0092497	CWP1
KEX2	43.3845	34.3122	28.223	35.3065	6.22948	33.4165	47.4564	53.187	44.6866	8.30553	45.9366	51.0285	40.723	45.896	4.20729	44.814	42.2358	40.6167	42.5555	1.7284	0.790092	1.0785	0.270464	0.357634	KEX2
LOA1	12.2514	9.25349	9.39211	10.299	1.38173	15.6921	13.0088	14.6056	14.4355	1.10204	60.2695	50.4073	50.8102	53.829	4.55708	48.3237	50.3281	51.1119	49.9213	1.17408	0.713451	1.07828	0.0296575	0.305395	LOA1
HSV2	16.1846	18.3619	16.3131	16.9532	0.997479	16.1152	15.3059	16.0577	15.8263	0.368701	20.9939	14.3434	12.1149	15.8174	3.77173	15.3076	16.0343	12.6664	14.6695	1.44709	1.07121	1.07825	0.208332	0.708339	HSV2
YAP1802	11.8183	14.2936	9.93682	12.0162	1.78416	13.423	14.0441	16.2253	14.5642	1.20169	20.4735	25.5144	20.6438	22.2106	2.33718	19.664	22.6695	19.4777	20.6037	1.46271	0.825056	1.07799	0.169229	0.456139	YAP1802
ENV7	16.3435	10.6833	17.6029	14.8766	3.00931	16.5199	28.4615	25.2937	23.425	5.05103	19.2472	19.7377	11.8791	16.9547	3.59453	18.6115	14.9988	13.5838	15.7314	2.1169	0.635072	1.07776	0.108924	0.699623	ENV7
LYS5	15.4945	16.7322	15.0624	15.763	0.707653	19.1421	22.2463	16.7478	19.3787	2.25099	16.287	20.7915	16.4599	17.8461	2.08389	16.3938	15.6581	17.6274	16.5598	0.812483	0.813419	1.07768	0.0961273	0.461652	LYS5
URE2	29.9414	34.522	33.3017	32.5884	1.93687	33.4043	31.9644	33.6843	33.0177	0.753477	46.0918	49.1968	39.5282	44.9389	4.03049	44.8002	36.9688	43.3372	41.7021	3.39979	0.986999	1.07762	0.784726	0.434299	URE2
VHR1	229.444	134.876	125.895	163.405	46.8401	177.945	238.86	230.582	215.796	26.977	34.6829	44.9564	30.9926	36.8773	5.90809	34.6611	33.2266	34.8073	34.2317	0.713166	0.75722	1.07729	0.242344	0.563647	VHR1
YCR024C-B	136.491	87.6275	99.6245	107.914	20.7916	105.013	122.111	183.755	136.96	33.8177	363.702	501.625	341.025	402.117	70.9688	430.131	379.183	310.496	373.27	49.0196	0.787926	1.07728	0.359249	0.660878	YCR024C-B
MRPL9	43.3845	40.0258	43.3096	42.24	1.56595	39.8262	36.4039	48.8477	41.6926	5.24878	46.769	44.0665	41.461	44.0988	2.16711	41.44	41.941	39.4272	40.9361	1.08639	1.01313	1.07726	0.894442	0.138774	MRPL9
PET18	89.3801	50.5481	31.5304	57.1528	24.0744	41.4081	97.669	90.7753	76.6175	25.0554	9.46908	7.58024	4.37969	7.143	2.10061	5.18	7.29107	7.42635	6.63247	1.02854	0.74595	1.07697	0.472568	0.772966	PET18
YLR422W	10.9976	8.99135	8.44265	9.47721	1.09818	10.7619	12.1127	15.329	12.7345	1.91568	16.4697	17.0538	14.682	16.0685	1.00896	16.2486	14.122	14.4091	14.9266	0.942142	0.744213	1.0765	0.105284	0.307008	YLR422W
AAT2	326.678	316.953	322.94	322.19	4.00555	340.823	377.05	416.336	378.07	30.8366	900.519	1088.69	1001.14	996.783	76.8818	917.84	926.058	934.125	926.008	6.64828	0.852197	1.07643	0.0638873	0.264373	AAT2
SIZ1	11.5053	12.1876	8.94538	10.8794	1.39566	11.4377	11.4789	12.3388	11.7518	0.415398	17.8837	18.4539	13.2407	16.5261	2.33477	15.2775	14.6673	16.1134	15.3528	0.592763	0.925768	1.07643	0.444583	0.528787	SIZ1
IES2	9.79868	13.8831	11.2088	11.6302	1.69388	8.766	8.4641	9.03911	8.7564	0.234844	21.6084	28.9041	21.1207	23.8778	3.55973	19.1708	21.4936	25.8944	22.1863	2.78825	1.32819	1.07624	0.0762713	0.624784	IES2
RAD7	30.852	31.6914	30.4225	30.9887	0.526949	27.6985	25.9781	32.6227	28.7664	2.81576	19.3251	21.214	14.764	18.4344	2.70746	18.3562	16.0323	17.0045	17.131	0.952942	1.07725	1.07608	0.334224	0.555701	RAD7
YIP4	119.491	83.559	102.91	101.987	14.6837	91.1277	89.0534	112.143	97.4413	10.4299	165.419	186.397	178.713	176.843	8.66551	160.517	173.821	158.803	164.38	6.71201	1.04665	1.07582	0.739197	0.18311	YIP4
YMR244W	248.303	165.866	197.805	203.991	33.9378	178.973	242.876	211.911	211.253	26.0922	0.99918	1.53308	0.221445	0.917903	0.538549	0.897977	0.842628	0.81925	0.853285	0.033012	0.965625	1.07573	0.8222	0.873729	YMR244W
YEL025C	3.1015	4.2166	3.35032	3.55614	0.477937	3.38086	4.97344	7.17309	5.1758	1.55477	21.0912	21.6658	15.7801	19.5124	2.64951	20.1648	15.6421	18.6422	18.1497	1.87895	0.687072	1.07508	0.231843	0.584907	YEL025C
HEF3	16.6065	14.4996	11.9279	14.3446	1.91319	9.90535	11.4705	16.9121	12.7626	3.00286	1.70195	2.19355	1.65967	1.85173	0.242325	1.91196	1.65058	1.60479	1.72244	0.135306	1.12396	1.07506	0.563861	0.546043	HEF3
MDS3	22.8148	17.3707	14.94	18.3751	3.29239	22.2874	25.6166	29.9586	25.9542	3.14083	29.9412	34.4045	28.4503	30.932	2.52975	29.2718	28.5763	28.4695	28.7725	0.355708	0.707983	1.07505	0.0780387	0.297935	MDS3
BEM2	6.05342	5.65283	5.21591	5.64072	0.342016	7.13855	6.08179	8.39513	7.20516	0.945592	30.6815	32.072	25.963	29.5721	2.61444	29.3802	26.912	26.2326	27.5083	1.35239	0.782872	1.07503	0.0926266	0.377527	BEM2
YAL037C-B	12.6816	10.627	12.6524	11.987	0.961751	10.8226	13.2775	8.11623	10.7388	2.10792	13.1338	8.06071	12.8561	11.3502	2.32879	10.0822	10.153	11.4418	10.559	0.624881	1.11623	1.07493	0.48858	0.666734	YAL037C-B
YOL106W	0.919163	4.72085	4.35597	3.33199	1.71262	3.40664	3.38606	1.49027	2.76099	0.898576	6.78257	4.62523	6.01279	5.80686	0.892686	7.45017	3.81325	4.94327	5.40223	1.51982	1.20681	1.0749	0.697728	0.761709	YOL106W
CWC22	3.56533	5.97539	5.33569	4.9588	1.01935	4.34671	4.28589	4.25938	4.29733	0.0365581	8.76962	13.0307	9.68381	10.4947	1.83163	10.232	9.47155	9.58721	9.76358	0.334555	1.15393	1.07488	0.410974	0.608268	CWC22
MDM38	24.3754	28.9205	21.7154	25.0038	2.97488	22.5853	25.3376	27.113	25.012	1.86271	100.701	91.47	100.534	97.5686	4.31289	88.274	90.5414	93.6186	90.8113	2.19024	0.999671	1.07441	0.997515	0.119404	MDM38
KRE1	1484.95	1909.97	1596.85	1663.92	179.879	1657.54	1334.31	1108.87	1366.91	225.176	419.147	426.888	514.934	453.656	43.445	321.716	492.953	452.109	422.259	73.0241	1.21729	1.07435	0.218726	0.628889	KRE1
GPR1	16.0099	16.9087	13.3577	15.4254	1.50744	18.177	16.3643	22.3014	18.9476	2.48427	31.9842	34.1536	22.9456	29.6944	4.85368	27.2492	28.7658	26.9067	27.6406	0.807886	0.814111	1.07431	0.161653	0.586718	GPR1
DSF2	7.50546	7.86082	4.882	6.74943	1.32842	5.72704	5.96351	7.75465	6.48174	0.905251	16.0479	14.0702	13.5848	14.5676	1.0653	13.555	11.6001	15.5324	13.5625	1.60535	1.0413	1.07411	0.825388	0.501582	DSF2
SWC5	13.9144	23.4552	18.5988	18.6561	3.8952	21.157	15.509	15.3292	17.3318	2.70589	28.6673	24.0573	18.412	23.7122	4.19382	20.7687	22.2021	23.2651	22.0786	1.02289	1.07641	1.07399	0.713065	0.620902	SWC5
TIR4	34.4498	18.9492	15.536	22.9783	8.23036	22.6528	27.0191	23.603	24.425	1.8749	2.73341	4.02623	3.39246	3.38403	0.527822	2.45656	4.4566	2.54001	3.15106	0.92379	0.940771	1.07394	0.820414	0.772269	TIR4
YNL193W	46.1785	44.4452	41.148	43.9239	2.08653	45.8434	54.0364	60.5572	53.479	6.01977	21.317	19.1364	17.2054	19.2196	1.67962	16.1556	18.1112	19.4348	17.9005	1.34702	0.82133	1.07369	0.101231	0.435143	YNL193W
MRPL36	37.1693	40.6842	47.6465	41.8333	4.3538	56.4584	37.2619	61.7457	51.822	10.5194	46.4619	46.6057	52.261	48.4429	2.70046	39.062	46.7659	49.5646	45.1308	4.44081	0.80725	1.07339	0.282484	0.418439	MRPL36
SNX4	14.8367	22.335	9.6982	15.6233	5.18883	10.6658	15.4545	19.2856	15.1353	3.52624	14.4716	13.6444	14.5025	14.2062	0.397429	11.1209	13.9729	14.617	13.237	1.51919	1.03224	1.07322	0.91771	0.431993	SNX4
FRE4	6.92947	3.09478	2.49863	4.17429	1.96334	2.23324	5.77135	5.7396	4.5814	1.66045	0.864569	1.21284	0.656953	0.911453	0.229348	1.11	0.729107	0.708879	0.849329	0.184507	0.911139	1.07315	0.833803	0.780202	FRE4
OSH7	12.8767	22.1298	24.9374	19.9813	5.15283	19.9615	21.5285	27.5019	22.9973	3.24883	38.3726	37.6312	36.3574	37.4538	0.832232	33.9386	36.9833	33.7931	34.905	1.47076	0.868853	1.07302	0.522385	0.0998766	OSH7
YHR214C-B	13.1193	22.9159	26.9322	20.9891	5.80134	20.9507	16.7038	16.5167	18.0571	2.04751	29.5432	27.9277	32.1226	29.8645	1.72754	28.8674	25.1234	29.5067	27.8325	1.93334	1.16238	1.07301	0.537246	0.329854	YHR214C-B
STE6	0.50408	0.949289	0.696753	0.716707	0.182303	0.934122	1.05228	1.43024	1.13888	0.211596	3.92629	3.8048	2.32045	3.35051	0.73005	2.66194	3.54348	3.16277	3.12273	0.360999	0.629309	1.07294	0.0993489	0.712634	STE6
SNX41	7.96999	7.11898	5.13183	6.74027	1.18922	5.77932	7.91451	7.86557	7.18647	0.995203	12.3589	14.6471	11.8377	12.9479	1.22018	9.70275	10.6621	15.8406	12.0685	2.69588	0.937911	1.07287	0.704896	0.695871	SNX41
MMP1	11.1433	5.72322	7.48123	8.11591	2.25778	4.99038	8.62054	12.1952	8.60204	2.94138	31.8249	31.7747	25.6482	29.7493	2.89999	33.3912	26.8386	22.9727	27.7342	4.30025	0.943487	1.07266	0.861932	0.611936	MMP1
POM33	514.803	376.414	405.696	432.304	59.5479	384.756	412.969	434.291	410.672	20.2876	83.8455	80.6971	74.8926	79.8117	3.70822	81.0617	66.1553	76.0381	74.4184	6.19234	1.05268	1.07247	0.652191	0.350222	POM33
ALK1	2.85049	3.80646	2.36402	3.00699	0.599181	2.77321	3.78029	5.43037	3.99462	1.09532	29.915	32.2733	29.1097	30.4327	1.34241	28.3553	26.1148	30.66	28.3767	1.85561	0.752759	1.07245	0.3259	0.273089	ALK1
TGL1	62.8245	101.874	85.1993	83.2993	15.9984	91.7094	82.2399	88.7266	87.5587	3.95314	38.3893	33.8004	33.8887	35.3595	2.1427	31.8807	33.3306	33.734	32.9818	0.795822	0.951354	1.07209	0.73323	0.215217	TGL1
SAW1	2.48384	2.12618	2.45231	2.35411	0.161684	2.68501	2.13503	3.69154	2.83719	0.644492	6.44891	4.58286	6.01789	5.68322	0.797719	5.18565	5.15225	5.5659	5.30127	0.187618	0.829733	1.07205	0.36198	0.545812	SAW1
LPX1	13.6974	16.6544	8.6109	12.9876	3.32188	10.8784	13.7991	17.6758	14.1178	2.78416	37.8169	28.6955	30.6804	32.3976	3.91677	31.1029	26.8664	32.6982	30.2225	2.46088	0.919945	1.07197	0.730992	0.542432	LPX1
PLB1	297.004	258.845	302.606	286.152	19.4439	312.671	327.815	320.367	320.285	6.183	278.95	282.819	266.733	276.167	6.85575	264.998	246.521	261.391	257.637	7.99657	0.893429	1.07193	0.0771677	0.0676299	PLB1
YCL002C	22.1852	17.7246	18.4964	19.4688	1.94652	18.6527	26.9397	26.6442	24.0789	3.83879	45.4741	47.9623	31.056	41.4974	7.45278	42.9873	38.6332	34.5233	38.7146	3.45587	0.808542	1.07188	0.204405	0.656908	YCL002C
KSS1	9.40585	5.43473	3.83066	6.22375	2.34344	4.0852	8.01276	7.86329	6.65375	1.81726	25.5454	23.3693	17.946	22.2869	3.19546	23.8244	22.1527	16.4005	20.7925	3.17971	0.935374	1.07187	0.847535	0.663609	KSS1
IML3	4.84989	4.52894	3.13417	4.171	0.744765	2.45112	4.22294	6.07618	4.25008	1.48005	8.31432	11.5368	3.84558	7.89888	3.15362	9.74634	7.62133	4.74232	7.37	2.0506	0.981394	1.07176	0.949427	0.852089	IML3
YKE2	4.7157	3.8752	6.70441	5.09844	1.1863	8.73878	7.64366	5.35201	7.24482	1.41111	28.6113	26.577	25.3641	26.8508	1.33973	23.6285	29.9976	21.557	25.061	3.59165	0.703736	1.07142	0.174996	0.545155	YKE2
AYR1	112.465	96.4574	99.6099	102.844	6.92358	95.1002	102.168	124.512	107.26	12.5357	153.384	139.192	153.965	148.847	6.83153	135.971	147.723	133.103	138.932	6.32504	0.958827	1.07136	0.685258	0.206522	AYR1
NUT1	6.8925	5.99835	9.07334	7.3214	1.29147	8.5151	8.74578	9.31253	8.85781	0.335048	25.2732	26.8794	20.387	24.1799	2.76096	23.3482	19.5924	24.7763	22.5723	2.18629	0.826548	1.07122	0.178746	0.553746	NUT1
AEP3	6.96868	5.50636	6.35096	6.27533	0.599378	3.64236	4.60772	6.22868	4.82625	1.06711	7.32513	7.37294	6.75352	7.15053	0.281406	8.68982	5.93032	5.40543	6.67519	1.44058	1.30025	1.07121	0.169368	0.670741	AEP3
PGC1	200.081	180.612	215.898	198.864	14.4311	215.036	194.318	190.87	200.075	10.6727	156.313	170.852	130.983	152.716	16.4742	150.408	136.247	141.071	142.575	5.87854	0.993946	1.07112	0.928559	0.458339	PGC1
SEC2	3.85323	4.83763	3.71977	4.13688	0.498494	4.09918	4.31099	6.82582	5.07866	1.23845	23.9869	23.1237	16.5967	21.2358	3.29919	21.347	18.8471	19.2836	19.8259	1.09025	0.81456	1.07111	0.374906	0.596817	SEC2
SPC25	21.4968	19.0705	19.6804	20.0826	1.03055	19.0128	13.6785	15.4464	16.0459	2.21858	17.6252	12.2923	22.3719	17.4298	4.11731	15.48	18.2418	15.1081	16.2766	1.39782	1.25157	1.07085	0.0799304	0.726655	SPC25
MDM31	25.0583	14.983	10.413	16.8181	6.11809	15.4209	27.0044	29.7129	24.0461	6.19832	21.0052	24.2777	21.7474	22.3434	1.40089	22.5981	19.0071	20.994	20.8664	1.46879	0.699412	1.07079	0.305633	0.361576	MDM31
SSL1	20.4245	18.8098	18.9136	19.3826	0.737931	18.9246	17.6427	23.9798	20.1823	2.73571	32.5296	31.1873	30.0321	31.2497	1.02054	31.8296	23.2124	32.5111	29.1844	4.23198	0.960376	1.07077	0.710184	0.539013	SSL1
SNZ1	723.196	818.019	928.83	823.348	84.0344	865.007	802.328	984.002	883.779	75.3466	607.27	835.516	816.65	753.145	103.436	879.388	542.322	688.516	703.409	138.009	0.931622	1.07071	0.491087	0.704283	SNZ1
CDC50	8.57729	8.81065	5.57275	7.65356	1.47444	8.46012	11.0082	12.1122	10.5268	1.52932	39.019	39.8195	30.3673	36.4019	4.27961	37.1057	32.9055	31.9925	34.0012	2.2266	0.727053	1.07061	0.128331	0.52039	CDC50
MUK1	6.5466	5.81596	3.98291	5.44849	1.0784	6.39371	6.12695	7.88894	6.8032	0.775422	14.6519	15.67	13.8893	14.737	0.729456	13.559	13.9467	13.7976	13.7678	0.159656	0.800872	1.0704	0.222655	0.140295	MUK1
IMP1	23.8501	23.3324	18.1651	21.7825	2.56663	22.0986	30.9603	22.0965	25.0518	4.17793	45.1619	44.0051	55.7206	48.2959	5.27129	40.1692	47.1166	48.0998	45.1285	3.52968	0.869499	1.07018	0.399109	0.519095	IMP1
PDS1	11.0201	7.74522	6.52813	8.43116	1.89691	6.44894	11.3243	10.8144	9.52921	2.18801	7.37096	10.7988	6.74519	8.30498	1.78181	7.05176	9.02333	7.21334	7.76281	0.893758	0.88477	1.06984	0.620216	0.720078	PDS1
LSP1	599.391	637.199	725.919	654.169	53.0304	648.816	638.12	713.433	666.79	33.2698	413.953	470.454	419.067	434.491	25.5149	430.446	371.461	416.799	406.236	25.2126	0.981073	1.06955	0.789722	0.327703	LSP1
YEA6	40.673	29.1793	35.5673	35.1399	4.70197	36.1905	44.2365	48.1499	42.8589	4.9786	34.9356	40.6084	28.859	34.801	4.79763	33.7757	33.2562	30.5975	32.5432	1.39202	0.819896	1.06938	0.186137	0.557462	YEA6
RQC1	15.8797	16.6195	13.6666	15.3886	1.25454	14.1583	20.8608	23.3174	19.4455	3.87079	33.2862	34.3749	31.2506	32.9706	1.29487	32.1225	31.0748	29.3063	30.8345	1.16221	0.791371	1.06927	0.231349	0.157543	RQC1
PDC1	9734.97	8305.33	8961.36	9000.55	584.305	7672.8	8113.09	7733.42	7839.77	194.848	17177.1	17754.8	18459.1	17797	524.228	16867.2	16863.7	16212.3	16647.7	307.88	1.14806	1.06903	0.0560853	0.0556074	PDC1
RVS161	85.6273	86.2815	89.8542	87.2543	1.85768	99.7404	100.64	105.775	102.052	2.65844	131.719	130.084	101.951	121.251	13.6636	122.884	109.672	107.725	113.427	6.73445	0.855	1.06898	0.00296958	0.507826	RVS161
DUF1	10.9724	9.17628	8.05289	9.40051	1.20236	11.6061	12.5912	14.0115	12.7362	0.987338	24.9983	24.5282	21.3848	23.6371	1.60415	22.1086	22.5586	21.6716	22.1129	0.36212	0.738092	1.06893	0.0386987	0.260138	DUF1
DSD1	20.9843	13.5045	11.6819	15.3902	4.02499	14.9924	22.539	29.3086	22.28	5.84744	40.2141	40.7107	36.2013	39.042	2.01889	34.278	36.8851	38.4112	36.5248	1.70647	0.690765	1.06892	0.241816	0.249324	DSD1
RSM24	21.6922	26.4604	15.2595	21.1374	4.58953	19.157	21.9755	23.6301	21.5875	1.8466	29.1792	31.0411	25.1285	28.4496	2.46834	28.4715	28.8258	22.5575	26.6183	2.87501	0.979146	1.0688	0.903813	0.531844	RSM24
PET10	644.275	648.073	650.65	647.666	2.61856	631.638	659.829	574.924	622.13	35.3084	137.461	134.523	149.064	140.349	6.27774	129.166	124.11	140.692	131.323	6.93919	1.04105	1.06874	0.365406	0.244221	PET10
FRS2	77.9027	74.9379	92.8064	81.8823	7.81874	79.7587	93.071	95.0785	89.3027	6.79823	304.363	335.263	302.198	313.942	15.1025	293.357	297	290.93	293.762	2.49457	0.916907	1.06869	0.368419	0.135712	FRS2
CAT5	20.3944	16.6642	17.5728	18.2105	1.58821	22.3324	18.0995	22.5451	20.9923	2.04739	28.5023	38.2511	25.9412	30.8982	5.30336	24.2492	28.5233	33.9639	28.9121	3.9755	0.867482	1.06869	0.203554	0.693533	CAT5
YBR096W	75.1246	86.3323	91.7865	84.4145	6.93604	71.3478	79.911	82.9776	78.0788	4.92145	120.494	107.738	104.771	111.001	6.82104	108.982	91.2263	111.422	103.877	9.00034	1.08114	1.06859	0.351527	0.422709	YBR096W
SEC18	33.1528	33.0273	35.3844	33.8548	1.08276	36.544	37.6919	46.917	40.3843	4.64301	85.0607	81.2554	81.1194	82.4785	1.82672	76.3399	75.2903	79.926	77.1854	1.98469	0.838317	1.06858	0.12483	0.0500679	SEC18
BRF1	9.44721	4.29226	3.44392	5.72779	2.65273	3.70337	10.3068	8.10037	7.37017	2.74483	17.8748	19.381	13.6012	16.9524	2.44809	17.0014	15.5766	15.0223	15.8668	0.8336	0.777159	1.06842	0.575732	0.584694	BRF1
ETP1	2.40614	1.33086	1.31571	1.68424	0.510498	1.20046	4.22738	3.60106	3.00963	1.30458	9.40866	10.4312	6.99554	8.94515	1.4404	10.365	7.03868	7.71437	8.3727	1.43556	0.559615	1.06837	0.2519	0.710895	ETP1
PMA2	4.69083	2.93808	2.84654	3.49182	0.848654	4.9824	6.65925	8.62564	6.75576	1.48891	8.16103	9.90229	6.56953	8.21095	1.36105	9.94785	6.80324	6.30684	7.68598	1.61217	0.516865	1.0683	0.0544659	0.742683	PMA2
OXA1	37.948	43.1272	41.1331	40.7361	2.13299	42.3928	38.6666	37.0903	39.3833	2.22327	106.139	124.594	113.068	114.6	7.612	98.5614	105.326	117.964	107.284	8.04105	1.03435	1.0682	0.568251	0.402966	OXA1
VPS70	26.3139	22.7764	21.9971	23.6958	1.8784	25.2478	30.3111	31.2938	28.9509	2.64906	39.9734	41.6727	37.3784	39.6748	1.76581	37.7947	36.3887	37.2648	37.1494	0.579773	0.818482	1.06798	0.0839942	0.127029	VPS70
SPT3	7.05961	5.93319	9.50452	7.4991	1.49075	7.13581	5.43773	8.0642	6.87925	1.08749	13.1549	16.7931	11.6619	13.87	2.15499	14.8963	12.2031	11.8646	12.988	1.35644	1.09011	1.06791	0.65952	0.649906	SPT3
COX19	6.57341	7.87762	9.08594	7.84566	1.02599	8.12089	5.65027	14.2102	9.32713	3.59718	18.8633	15.4361	8.75937	14.3529	4.19542	9.68727	15.9078	14.7299	13.4417	2.69796	0.841165	1.06779	0.605294	0.808876	COX19
GNT1	8.59754	10.643	10.1861	9.80887	0.876626	10.4173	9.74525	14.4756	11.546	2.0896	47.1747	47.9219	42.9423	46.013	2.19262	47.9195	37.3445	44.0147	43.0929	4.36615	0.849545	1.06776	0.339275	0.445578	GNT1
AKR2	35.8645	21.2426	22.4449	26.5173	6.62767	26.3969	37.9311	46.7765	37.0349	8.34404	18.6154	19.5024	14.2953	17.471	2.27461	18.4349	15.2988	15.3604	16.3647	1.46407	0.716009	1.06761	0.235253	0.593989	AKR2
ZWF1	505.009	373.869	326.586	401.821	75.475	382.917	456.883	512.437	450.746	53.054	583.65	597.335	575.055	585.346	9.17472	535.906	561.12	547.858	548.295	10.2983	0.891459	1.06758	0.494974	0.0191182	ZWF1
RRP40	29.253	27.2751	33.5916	30.0399	2.63802	24.6027	31.8318	35.3892	30.6079	4.4878	57.5627	57.9747	44.1603	53.2326	6.41726	50.0744	54.4561	45.0791	49.8699	3.83088	0.981443	1.06743	0.88484	0.559166	RRP40
SWI6	6.6102	11.0858	8.47085	8.72227	1.83578	8.87464	8.94526	10.608	9.47596	0.80097	16.9227	16.8349	14.2176	15.9917	1.255	15.4075	12.2192	17.3214	14.9827	2.10454	0.920463	1.06735	0.622798	0.591555	SWI6
YOL019W	13.5577	13.321	15.5971	14.1586	1.02174	12.9261	20.5568	20.3886	17.9572	3.55816	116.314	125.173	92.9731	111.487	13.5814	97.5835	107.328	108.445	104.452	4.87836	0.788463	1.06735	0.220367	0.528506	YOL019W
GSH2	18.7382	15.6249	17.4991	17.2874	1.27981	19.4047	25.3376	24.6621	23.1348	2.65197	100.495	105.606	100.466	102.189	2.41618	103.311	85.8162	98.1068	95.7447	7.33501	0.747246	1.0673	0.048399	0.303365	GSH2
MSS4	14.3224	13.1409	14.3328	13.9321	0.559443	15.0744	18.1337	23.5596	18.9226	3.5087	29.6424	33.8662	26.6824	30.0636	2.94786	29.5089	24.7095	30.287	28.1685	2.4664	0.736267	1.06728	0.117939	0.524015	MSS4
AIM25	6.61349	7.13309	9.01075	7.58578	1.0297	6.43419	9.25799	8.57813	8.0901	1.20335	20.605	14.9756	14.9016	16.8274	2.67136	15.3505	14.1757	17.7837	15.77	1.50254	0.937661	1.06706	0.675798	0.651136	AIM25
MFT1	5.79564	11.9066	6.21252	7.9716	2.78769	7.67145	5.0834	8.05428	6.93637	1.31954	10.635	15.2762	8.02385	11.3117	2.99917	12.8116	9.15956	9.83308	10.6014	1.58684	1.14925	1.067	0.659767	0.781932	MFT1
RSM10	44.6605	60.6213	52.9122	52.7313	6.51721	54.189	48.9651	60.3413	54.4985	4.64945	42.2839	36.9202	26.6646	35.2896	6.48	38.0012	30.1446	31.0954	33.0804	3.50111	0.967575	1.06678	0.770512	0.693248	RSM10
GPI13	18.2189	13.3519	14.2639	15.2782	2.11244	15.2027	18.9965	22.0246	18.7413	2.79088	57.5667	53.9344	49.3296	53.6102	3.37062	50.7939	48.5471	51.426	50.2557	1.2354	0.815218	1.06675	0.23432	0.256854	GPI13
GRX2	368.316	459.575	456.001	427.964	42.2025	418.733	399	421.922	413.218	10.1377	241.462	233.471	243.073	239.335	4.19817	213.12	211.441	248.614	224.392	17.1414	1.03568	1.0666	0.656001	0.297224	GRX2
HUL5	12.9772	15.5316	13.9644	14.1578	1.05175	14.2305	13.7717	18.2415	15.4146	2.00769	24.1108	23.9639	21.2013	23.092	1.33826	20.7038	19.8392	24.4111	21.6514	1.98311	0.918468	1.06654	0.476765	0.442415	HUL5
RRP45	36.1537	47.696	35.2748	39.7082	5.65963	34.8123	37.8663	44.5376	39.0721	4.06084	39.5231	41.0225	34.2646	38.2701	2.89768	38.9153	30.1446	38.6011	35.887	4.06252	1.01628	1.0664	0.903478	0.536466	RRP45
YSA1	65.9182	73.9545	75.8821	71.9183	4.31506	61.0773	69.9222	81.862	70.9538	8.51662	147.956	132.21	146.455	142.207	7.09562	139.516	125.744	134.827	133.362	5.71675	1.01359	1.06632	0.893303	0.241757	YSA1
YLR152C	26.1284	21.2397	21.157	22.8417	2.3243	26.2996	32.8231	41.4486	33.5238	6.20434	24.3509	30.6468	27.4622	27.4866	2.57033	33.9348	20.1457	23.2514	25.7773	5.90595	0.681359	1.06631	0.0847765	0.726484	YLR152C
CRD1	21.3867	20.7917	25.3383	22.5056	2.0177	19.8161	24.1984	31.579	25.1978	4.8539	32.5648	26.5202	25.2603	28.1151	3.1882	24.2011	26.4063	28.4978	26.3684	1.75431	0.893154	1.06624	0.508963	0.534498	CRD1
RDS2	8.49249	4.48639	8.91171	7.29686	1.99466	4.72129	11.6202	11.0153	9.11893	3.11939	9.74816	10.5004	6.87817	9.04225	1.56075	8.40322	8.72412	8.31896	8.4821	0.174558	0.800189	1.06604	0.524785	0.640492	RDS2
SOD1	5496.53	5876.81	7426.54	6266.63	834.744	6098.48	4936.95	5020.85	5352.1	528.887	2489.96	2501.42	2734.28	2575.22	112.57	2308.4	2588.5	2351.1	2416	123.215	1.17087	1.0659	0.260732	0.248592	SOD1
YFR018C	26.8173	24.7922	30.3602	27.3232	2.30107	19.8783	18.0019	27.5372	21.8058	4.12447	51.7927	57.8764	42.6658	50.7783	6.25097	46.1077	52.743	44.0684	47.6397	3.70334	1.25303	1.06588	0.173856	0.574268	YFR018C
THP1	12.6062	10.7503	9.01762	10.7914	1.46533	11.0193	9.46315	14.4615	11.648	2.08842	17.3564	21.0651	14.1764	17.5326	2.81507	17.7016	16.9394	14.7106	16.4505	1.26907	0.92646	1.06578	0.659668	0.646182	THP1
IML1	3.07934	3.86603	4.29688	3.74742	0.504087	5.19916	5.24337	5.43642	5.29299	0.10302	12.5115	13.0849	10.992	12.1961	0.883018	12.0006	10.7405	11.5925	11.4445	0.524991	0.707997	1.06568	0.0131762	0.359257	IML1
DMA1	28.6109	28.3206	28.3504	28.4273	0.130394	30.3657	31.2362	30.3629	30.6549	0.411029	57.5787	54.7086	48.3971	53.5615	3.83512	50.0219	47.1185	53.6795	50.2733	2.68444	0.927331	1.06541	0.00186677	0.376762	DMA1
RNA14	11.8379	13.3103	9.28696	11.4784	1.66208	9.78279	15.9115	15.8215	13.8386	2.86811	26.3633	26.4034	23.4875	25.4181	1.36521	27.4651	21.7903	22.3687	23.8747	2.54979	0.829449	1.06465	0.370945	0.492446	RNA14
VMA11	350.363	374.074	415.876	380.104	27.0837	434.874	339.985	335.184	370.014	45.9043	319.059	318.205	337.315	324.86	8.81434	340.508	305.43	269.558	305.165	28.9656	1.02727	1.06454	0.802143	0.409669	VMA11
YPP1	9.14893	7.49103	9.5826	8.74085	0.901319	8.35419	12.1137	13.3286	11.2655	2.11751	24.1342	27.6225	22.1661	24.6409	2.25617	25.5001	22.6449	21.3035	23.1495	1.75004	0.775897	1.06443	0.195746	0.501089	YPP1
ISN1	30.5423	30.8792	27.0679	29.4964	1.72276	32.3102	38.2722	39.9663	36.8496	3.28347	57.773	61.2336	57.1593	58.7219	1.79356	50.3266	56.2038	59.0096	55.18	3.61801	0.800455	1.06419	0.0485895	0.282605	ISN1
PML1	26.983	30.4345	28.8344	28.7506	1.4103	19.1187	29.2357	32.5969	26.9838	5.72821	25.5936	29.8181	22.3044	25.9054	3.07537	26.51	23.0469	23.4745	24.3438	1.54167	1.06548	1.06415	0.693668	0.555856	PML1
CBS2	11.9585	14.5693	14.8271	13.785	1.29575	12.3687	12.9087	16.4579	13.9118	1.81383	13.4531	14.2742	13.1391	13.6221	0.478576	12.2954	11.1529	14.9566	12.8016	1.59355	0.990883	1.06409	0.939733	0.52398	CBS2
UGA1	79.7374	71.2848	68.062	73.0281	4.92325	62.5971	71.1073	83.6413	72.4486	8.64347	65.7533	74.6975	64.8045	68.4184	4.45683	63.1571	60.5353	69.2058	64.2994	3.63069	1.008	1.06406	0.938293	0.368213	UGA1
AGE1	5.61393	4.61334	3.99072	4.73933	0.668637	6.24199	9.92684	8.92001	8.36294	1.55505	23.9348	22.1475	13.8735	19.9853	4.38282	23.4961	14.2846	18.568	18.7829	3.76369	0.566706	1.06402	0.0388782	0.783138	AGE1
GAS3	167.753	108.441	99.3742	125.19	30.3239	100.113	151.45	141.686	131.083	22.259	44.0401	47.8205	46.5498	46.1368	1.57074	44.2985	43.9964	41.8036	43.3662	1.11177	0.955038	1.06389	0.835495	0.111437	GAS3
MAF1	29.5803	14.9112	17.8474	20.7796	6.33742	15.4804	26.0316	33.9713	25.1611	7.57393	24.2528	23.1542	21.1021	22.8364	1.30575	22.4018	20.4529	21.5425	21.4657	0.797501	0.825863	1.06385	0.564406	0.27394	MAF1
ATX2	11.3988	5.32223	9.82174	8.84759	2.5746	4.48071	9.67076	8.68058	7.61068	2.24984	28.6039	21.2054	19.5831	23.1308	3.92636	23.1615	18.6291	23.453	21.7479	2.20853	1.16252	1.06359	0.635874	0.686577	ATX2
CDC5	4.14795	7.25914	5.27838	5.56182	1.28586	5.12444	6.22536	7.59699	6.3156	1.01143	28.5927	27.057	25.9059	27.1852	1.10062	25.1306	26.6621	24.8896	25.5608	0.784945	0.880648	1.06355	0.550202	0.164488	CDC5
RPS21A	193.505	155.724	230.718	193.315	30.6166	186.146	168.903	214.819	189.956	18.9377	956.976	963.793	1042.76	987.844	38.9333	890.926	1022.64	873.302	928.957	66.6361	1.01769	1.06339	0.901376	0.34128	RPS21A
FSH3	18.6862	19.1946	19.2511	19.044	0.254027	20.7014	13.7674	18.7707	17.7465	2.92195	26.9779	32.2969	33.0691	30.7813	2.70784	28.1366	29.2111	29.493	28.9469	0.5844	1.07311	1.06337	0.565499	0.402045	FSH3
STT3	68.3351	69.5744	67.0208	68.3101	1.04268	69.3268	65.796	79.121	71.4146	5.63668	322.438	318.509	315.776	318.908	2.73425	296.115	295.282	308.487	299.961	6.03805	0.956528	1.06316	0.486423	0.0155731	STT3
MSF1	5.07691	9.24483	10.9363	8.41933	2.46226	8.98049	9.52131	12.347	10.2829	1.47614	9.83874	9.75432	11.5736	10.3889	0.838407	9.69242	8.45676	11.1697	9.77296	1.10901	0.818767	1.06302	0.410545	0.564951	MSF1
MTC2	34.5379	23.6517	31.9458	30.0452	4.64304	30.0365	32.8126	39.5421	34.1304	3.99093	29.0628	37.1982	21.1399	29.1336	6.55596	28.1283	26.3945	27.6989	27.4072	0.737242	0.880305	1.06299	0.398788	0.730084	MTC2
AIR2	31.438	41.6584	34.267	35.7878	4.30881	34.6638	34.7439	45.1098	38.1725	4.9055	13.1457	17.4016	14.6243	15.0572	1.7642	18.5322	10.6513	13.3146	14.166	3.2732	0.937528	1.06291	0.63273	0.751692	AIR2
DCN1	5.62391	3.3011	2.85558	3.92686	1.2137	5.95532	5.3274	7.16433	6.14902	0.762327	11.1982	12.9369	14.599	12.9114	1.38846	11.544	11.6657	13.2324	12.1474	0.768839	0.638617	1.06289	0.0934172	0.533385	DCN1
SOD2	938.607	1259.34	1523.89	1240.61	239.308	1406.94	979.422	899.925	1095.43	222.651	324.546	355.921	407.311	362.593	34.1164	299.871	340.998	382.95	341.273	33.9176	1.13253	1.06247	0.563993	0.564826	SOD2
CCZ1	2.61538	3.31866	4.19224	3.37542	0.645	3.70623	2.72038	3.86624	3.43095	0.506681	10.3433	10.064	7.38024	9.2625	1.33584	9.1823	7.8717	9.10123	8.71841	0.599627	0.983816	1.06241	0.928331	0.627017	CCZ1
TMC1	283.005	227.989	190.624	233.873	37.943	214.968	291.067	296.968	267.668	37.3419	51.825	71.5655	38.6341	54.0082	13.5325	52.9271	56.6179	42.9754	50.8401	5.76174	0.873743	1.06231	0.420065	0.775849	TMC1
NSG1	58.6879	58.3769	55.8892	57.6513	1.25247	62.9821	63.2173	69.5578	65.2524	3.04589	130.041	128.22	117.442	125.234	5.56006	123.712	108.382	121.605	117.9	6.78494	0.883513	1.06221	0.0309634	0.302507	NSG1
LYS12	39.6525	46.4217	46.6335	44.2359	3.24211	43.4942	44.2518	54.1264	47.2908	4.84337	174.029	205.107	195.179	191.438	12.96	205.815	158.858	176.011	180.228	19.4008	0.935401	1.0622	0.499694	0.534117	LYS12
LYS20	185.32	190.621	169.538	181.826	8.95473	193.027	224.459	241.027	219.504	19.9067	76.697	102.031	109.339	96.0224	13.987	109.727	74.6443	87.02	90.4637	14.528	0.828348	1.06145	0.0711209	0.716547	LYS20
RRD1	44.3204	37.8914	40.442	40.8846	2.64324	31.118	33.8709	44.4092	36.4661	5.72801	65.9053	68.43	67.8296	67.3883	1.07687	56.5931	69.2837	64.5856	63.4875	5.23879	1.12117	1.06144	0.377984	0.360604	RRD1
DLD2	11.6427	9.65151	14.5199	11.938	1.99845	12.6803	15.5006	14.5715	14.2508	1.17352	62.9691	58.7918	63.8395	61.8668	2.20317	59.6013	57.0575	58.2207	58.2932	1.03978	0.83771	1.0613	0.230994	0.106689	DLD2
SSQ1	12.6923	16.9319	15.0374	14.8872	1.73409	13.2875	14.9378	18.7076	15.6443	2.26847	21.7587	16.4231	14.2573	17.4797	3.15228	15.6682	14.4745	19.281	16.4746	2.04341	0.951605	1.06101	0.726709	0.724368	SSQ1
CET1	4.53565	6.27959	3.73822	4.85115	1.06123	5.66432	4.93995	6.71434	5.77287	0.728444	16.3302	21.6326	13.6168	17.1932	3.32884	17.7277	14.317	16.5712	16.2053	1.41624	0.840336	1.06096	0.368489	0.719004	CET1
CDC19	8324.89	6993.61	7559.77	7626.09	545.511	7169.11	8152.52	7559.34	7626.99	404.314	13830.9	13658.6	13898.4	13796	100.986	12205.4	13078.7	13727	13003.7	623.458	0.999881	1.06093	0.998586	0.150739	CDC19
FBA1	16214.6	17095.6	18872.5	17394.2	1105.44	16917.4	15501.2	15644.4	16021	636.526	20120.7	19363	20578.2	20020.6	501.131	18782.8	18293.3	19536.9	18871	511.516	1.08572	1.06092	0.202554	0.0856853	FBA1
TRP2	81.5594	68.4263	71.3333	73.773	5.63228	82.0981	100.203	118.388	100.23	14.8154	200.261	215.303	212.294	209.286	6.49876	218.364	175.232	198.215	197.27	17.6213	0.736038	1.06091	0.0776098	0.416761	TRP2
COX14	73.3259	127.104	104.973	101.801	22.069	106.158	81.0365	84.2107	90.4683	11.1695	25.0499	23.061	19.9862	22.699	2.08303	22.5127	22.1813	19.512	21.402	1.34326	1.12527	1.0606	0.552336	0.50035	COX14
YBR255C-A	179.275	192.439	217.709	196.474	15.9479	186.042	172.37	184.572	180.995	6.12794	73.4934	42.3992	52.7734	56.222	12.9263	52.8397	48.963	57.2459	53.0162	3.38381	1.08552	1.06047	0.269312	0.751445	YBR255C-A
INO2	21.3366	18.2643	14.746	18.1156	2.69265	12.5208	21.4843	16.7203	16.9085	3.66174	30.6142	31.494	20.1609	27.4231	5.14766	19.1284	30.2434	28.2091	25.8603	4.83209	1.07139	1.06043	0.726279	0.769899	INO2
YJL049W	3.36687	5.43473	3.13417	3.97859	1.03402	2.67395	4.78403	5.45881	4.3056	1.18618	9.6617	8.95511	6.99196	8.53625	1.12944	9.56913	6.98391	7.5985	8.05051	1.10275	0.924051	1.06034	0.783465	0.685881	YJL049W
MRPL7	11.1052	19.0123	12.28	14.1325	3.4837	16.1205	16.0913	15.3045	15.8388	0.377976	29.1365	23.8428	27.7131	26.8975	2.23677	23.4577	23.5476	29.1155	25.3736	2.64619	0.892273	1.06006	0.528922	0.567655	MRPL7
MET4	11.1201	8.27727	10.6925	10.03	1.25157	10.0048	12.1113	15.4164	12.5108	2.22727	33.6945	38.2774	29.519	33.8303	3.57691	31.588	31.9811	32.1772	31.9154	0.244968	0.801701	1.06	0.241612	0.492092	MET4
SUR7	79.8246	51.1098	50.0434	60.3259	13.7945	49.7505	75.1638	85.3142	70.0762	14.9579	132.95	116	103.031	117.327	12.2505	129.771	103.952	98.4208	110.715	13.6628	0.860862	1.05973	0.535156	0.637157	SUR7
ROT2	15.3322	17.1493	22.3363	18.2726	2.96769	17.5736	21.2538	23.9379	20.9218	2.60879	79.336	77.9519	75.4498	77.5792	1.60824	74.6478	68.5546	76.4253	73.2092	3.37035	0.873377	1.05969	0.396735	0.173284	ROT2
MET5	29.4642	15.905	20.3928	21.9206	5.63996	19.152	33.2824	39.1188	30.5177	8.38253	242.87	258.554	199.408	233.611	25.0183	259.532	198.425	203.429	220.462	27.7022	0.718292	1.05964	0.295176	0.64452	MET5
YOS1	155.125	199.505	224.13	192.92	28.5535	262.926	204.424	246.397	237.915	24.6248	156.139	184.041	159.502	166.561	12.4365	151.476	138.652	181.435	157.188	17.9272	0.810877	1.05963	0.166753	0.576293	YOS1
LYS21	75.2588	81.6011	80.7139	79.1913	2.80416	78.1635	96.5818	117.833	97.526	16.2086	245.608	274.993	270.289	263.63	12.8873	261.688	243.348	241.721	248.919	9.05349	0.812002	1.0591	0.190084	0.257017	LYS21
AIM24	16.7497	18.8977	16.9166	17.5214	0.975636	19.0815	18.6122	21.5919	19.7619	1.30814	54.0316	52.7815	47.8994	51.5708	2.64581	46.738	48.0341	51.3162	48.6961	1.92675	0.886624	1.05903	0.124142	0.28204	AIM24
SNF1	33.7017	32.3341	29.5917	31.8758	1.70887	30.1171	35.418	41.6053	35.7135	4.69469	40.3959	48.0353	39.2928	42.5747	3.88741	40.3382	37.1421	43.1269	40.2024	2.44518	0.892544	1.05901	0.338428	0.505557	SNF1
OCT1	3.08686	2.73846	2.49355	2.77296	0.243444	2.73016	2.89458	4.09486	3.23987	0.608288	11.8493	10.4496	9.79055	10.6965	0.85841	10.2355	9.3136	10.7531	10.1007	0.595335	0.855886	1.05898	0.370563	0.465186	OCT1
HEM14	9.23929	10.3159	8.56674	9.37399	0.720427	8.18856	8.28707	9.93236	8.80266	0.799829	21.4084	19.0011	18.5407	19.6501	1.25744	17.464	19.1651	19.0385	18.5559	0.773788	1.0649	1.05897	0.494641	0.353752	HEM14
PYC1	122.352	100.923	99.8363	107.704	10.3675	119.334	139.895	161.608	140.279	17.2604	227.183	190.906	183.679	200.589	19.0343	164.043	187.326	217.008	189.459	21.6756	0.767784	1.05875	0.0840435	0.614292	PYC1
VMA9	297.535	481.782	460.173	413.163	82.2359	449.516	368.239	400.419	406.058	33.42	618.884	684.434	531.599	611.639	62.6046	630.72	537.118	565.57	577.803	39.1794	1.0175	1.05856	0.915323	0.552345	VMA9
YJR112W-A	4.93006	6.07702	5.84096	5.61601	0.494526	3.6544	6.53818	7.19393	5.7955	1.53748	8.08428	12.9002	12.1835	11.056	2.12159	5.81236	12.2717	13.257	10.447	3.30178	0.969029	1.05829	0.882725	0.837052	YJR112W-A
HYR1	617.038	814.531	825.855	752.475	95.8794	743.303	642.699	678.745	688.249	41.6174	391.496	415.989	386.481	397.988	12.8918	380.595	363.537	384.128	376.087	8.9902	1.09332	1.05824	0.433883	0.120071	HYR1
CDD1	34.8896	30.3851	29.6541	31.6429	2.31506	24.5969	29.6174	30.1284	28.1142	2.49586	13.0592	13.7398	11.0258	12.6083	1.15298	15.0898	9.43979	11.2174	11.9157	2.35885	1.12551	1.05813	0.216549	0.728027	CDD1
BIG1	21.9505	20.5582	30.5955	24.3681	4.44001	29.6104	27.1127	29.3086	28.6772	1.11315	15.8798	16.5682	15.4853	15.9778	0.447495	14.7471	14.2846	16.2753	15.1023	0.850632	0.849735	1.05797	0.253885	0.267162	BIG1
YJR142W	6.32427	7.47078	5.24494	6.34666	0.908831	7.32478	7.92121	7.17762	7.47454	0.321509	27.7411	30.2326	28.0402	28.6713	1.11072	29.3584	25.7996	26.1467	27.1016	1.60207	0.849105	1.05792	0.173353	0.318382	YJR142W
NNF2	9.60756	8.0854	9.73701	9.14332	0.74993	10.0818	11.5133	8.82074	10.1386	1.09998	23.3469	27.0268	20.4448	23.6061	2.69333	22.8587	21.1295	22.9556	22.3146	0.838894	0.901832	1.05788	0.350008	0.552606	NNF2
ROD1	10.6131	11.1678	8.58719	10.1227	1.10914	10.3134	13.9224	13.4302	12.5554	1.59797	11.673	11.9837	7.52595	10.3942	2.03212	10.7768	9.21763	9.48394	9.82612	0.680966	0.806246	1.05781	0.151682	0.726795	ROD1
ARC19	187.285	209.869	210.682	202.612	10.8431	238.97	189.092	221.859	216.64	20.6944	147.35	154.848	136.585	146.261	7.49563	142.648	122.955	149.218	138.274	11.1589	0.935246	1.05777	0.443622	0.448024	ARC19
PRI1	7.67165	6.52168	3.76101	5.98478	1.64103	5.88269	8.38091	7.72032	7.32797	1.05695	26.6781	21.8311	24.0349	24.1814	1.9815	23.1963	20.669	24.7194	22.8616	1.67039	0.816703	1.05773	0.385579	0.511246	PRI1
GTT1	196.615	173.992	223.1	197.902	20.0687	200.137	213.209	224.117	212.488	9.80336	247.861	253.612	237.845	246.439	6.51498	231.938	226.577	240.459	232.991	5.71573	0.931359	1.05772	0.408003	0.0932365	GTT1
PPA2	11.8575	12.5383	11.5692	11.9884	0.406309	10.6636	9.25015	13.5705	11.1614	1.79858	21.7314	22.1119	17.2371	20.3601	2.21377	18.5024	20.2556	18.9903	19.2494	0.738829	1.07409	1.0577	0.560389	0.537797	PPA2
BMH1	1626.11	2461.87	2266.03	2118	356.894	2418.28	1764.01	1727.02	1969.77	317.504	1704.88	1766.85	2081.46	1851.06	164.869	1504.46	1733.25	2013.28	1750.33	208.072	1.07526	1.05755	0.683425	0.619987	BMH1
SPC105	6.73452	8.13138	5.59918	6.82169	1.0356	5.03575	6.09343	7.94972	6.35963	1.20443	10.5589	11.5339	10.8204	10.971	0.412041	11.4918	9.14958	10.4843	10.3752	0.959296	1.07265	1.05743	0.70188	0.464862	SPC105
HRP1	93.4591	81.2163	40.8321	71.8358	22.4855	57.1043	91.4122	95.9789	81.4985	17.3498	58.3428	58.1482	64.3937	60.2949	2.89935	56.1681	54.5283	60.3749	57.0237	2.46237	0.881438	1.05736	0.655548	0.290783	HRP1
VPS41	5.78897	7.62943	8.79968	7.40602	1.23923	5.46504	5.71368	6.55238	5.91037	0.465182	12.9853	15.3895	15.0047	14.4598	1.05441	13.4407	15.3311	12.2623	13.678	1.26399	1.25306	1.05716	0.18529	0.538582	VPS41
HSP10	2018.19	2218.87	2220.55	2152.54	94.9996	2178.04	1818.54	2071.6	2022.72	150.78	304.18	296.862	353.649	318.231	25.2225	307.729	292.967	302.556	301.084	6.11597	1.06418	1.05695	0.361162	0.403028	HSP10
MSY1	2.42003	4.51976	5.21303	4.05094	1.18745	2.03846	4.21437	4.63706	3.62997	1.13852	14.4304	13.0632	10.5539	12.6825	1.6053	12.3203	11.4088	12.2755	12.0015	0.419517	1.11597	1.05674	0.735738	0.592763	MSY1
ASN2	297.748	264.822	269.337	277.302	14.5742	272.199	275.156	322.395	289.916	22.9973	823.623	902.199	871.443	865.755	32.3299	858.338	819.305	780.286	819.31	31.8645	0.95649	1.05669	0.548099	0.221451	ASN2
VAC8	81.2991	50.0296	51.4892	60.9393	14.4089	63.1788	92.0564	88.6851	81.3068	12.8921	110.583	109.91	85.6422	102.045	11.6017	100.901	93.5157	95.3287	96.5817	3.14241	0.749498	1.05657	0.210529	0.555359	VAC8
THI72	3.61537	2.97099	2.14169	2.90935	0.603207	3.01488	2.93007	4.10321	3.34939	0.534155	6.22489	4.912	3.54755	4.89481	1.09309	6.2604	3.74969	3.88871	4.63293	1.15219	0.868622	1.05653	0.483	0.827061	THI72
MRPL38	24.9695	23.2442	27.7341	25.3159	1.84926	33.2577	21.2713	34.1582	29.5624	5.87422	18.5531	26.6999	26.0891	23.7807	3.70485	21.8486	20.5019	25.1787	22.5097	1.96567	0.856356	1.05646	0.384701	0.690312	MRPL38
PST2	1345.14	1483.07	1745.42	1524.54	166.025	1516.53	1352.46	1314.03	1394.34	87.8143	830.284	895.185	862.424	862.631	26.4961	824.903	823.425	801.679	816.669	10.6166	1.09338	1.05628	0.38241	0.0850507	PST2
YAP5	14.1088	7.69921	3.13417	8.31405	4.50141	6.94484	14.293	16.084	12.4406	3.95429	19.5206	23.961	11.8572	18.4462	4.99939	16.8937	19.2058	16.3017	17.4671	1.25297	0.668299	1.05606	0.385205	0.801463	YAP5
FMP25	8.35746	7.24941	10.1217	8.57618	1.18275	7.7437	10.673	10.2379	9.55156	1.29064	28.4749	29.7187	24.4333	27.5423	2.2563	27.3699	24.6555	26.2188	26.0814	1.11237	0.897882	1.05601	0.474793	0.457615	FMP25
MRPS9	13.2175	13.5771	11.975	12.9232	0.686353	13.6876	14.0346	12.921	13.5477	0.465244	36.3358	34.0377	25.1479	31.8405	4.82447	26.3535	30.9115	33.1899	30.1516	2.84217	0.953902	1.05601	0.346826	0.69167	MRPS9
BZZ1	7.52728	6.67769	6.28318	6.82938	0.519103	7.45002	6.93234	8.87579	7.75272	0.821775	23.5643	25.1367	19.2734	22.6581	2.47798	21.9339	20.9368	21.506	21.4589	0.408422	0.880902	1.05589	0.250291	0.536498	BZZ1
HCH1	1412.11	1356.48	1829.06	1532.55	210.889	1731.92	1480.43	1545.55	1585.97	106.575	207.304	238.157	213.467	219.643	13.3314	200.838	220.112	203.115	208.022	8.59947	0.966316	1.05586	0.765172	0.358743	HCH1
RIM15	20.0264	12.0156	8.9247	13.6556	4.67826	12.0868	20.9366	22.0932	18.3722	4.46947	18.2775	20.6477	16.9153	18.6135	1.54215	18.6375	16.1336	18.1151	17.6287	1.07849	0.743276	1.05586	0.360825	0.500344	RIM15
KAE1	23.2617	20.7278	21.9149	21.9682	1.03514	21.8131	26.4305	31.3534	26.5323	3.89548	63.6506	75.8729	56.223	65.2488	8.10128	67.9423	58.1348	59.348	61.8084	4.36554	0.827977	1.05566	0.184544	0.624982	KAE1
YDR524C-B	1180.12	1152.37	759.499	1030.66	192.076	851.966	839.662	793.957	828.528	24.9562	1118.89	1357.11	1148.39	1208.13	106.032	1241.74	1138.34	1053.43	1144.51	77.0003	1.24397	1.05559	0.214018	0.530034	YDR524C-B
FUN14	110.641	168.518	180.16	153.106	30.4011	148.471	124.083	137.412	136.655	9.97091	73.7335	75.6958	66.5536	71.9943	3.92965	58.6348	72.3559	73.646	68.2122	6.79275	1.12038	1.05545	0.507403	0.532929	FUN14
MDM36	2.99203	3.6497	2.8802	3.17398	0.339473	3.81192	4.82222	5.30587	4.64667	0.622408	12.1125	14.1149	14.8154	13.6809	1.14535	13.7793	12.5421	12.5712	12.9642	0.576483	0.683066	1.05529	0.0424884	0.473466	MDM36
GPI11	10.8461	14.1797	12.8501	12.6253	1.37019	14.6176	10.5337	17.1855	14.1123	2.73898	19.8065	20.3426	22.9336	21.0276	1.36544	22.1596	18.0667	19.554	19.9268	1.69159	0.894634	1.05524	0.530048	0.513509	GPI11
YPT1	344.246	417.661	381.779	381.229	29.9737	372.855	404.96	411.595	396.47	16.9167	416.711	427.657	426.163	423.51	4.84628	401.916	406.126	396.268	401.437	4.03909	0.961558	1.05499	0.565114	0.00777141	YPT1
MET2	130.955	133.374	112.669	125.666	9.24309	128.354	130.943	150.936	136.744	10.0907	141.151	156.225	140.51	145.962	7.26159	150.486	136.283	128.309	138.359	9.17186	0.918987	1.05495	0.316107	0.410069	MET2
KEX1	18.275	19.5353	20.5954	19.4685	0.948481	17.8965	16.8579	22.5235	19.0927	2.46273	44.2199	48.2976	41.0371	44.5182	2.97158	41.1643	41.298	44.1475	42.2032	1.37585	1.01969	1.05485	0.850191	0.374012	KEX1
VPS17	21.8101	26.2383	20.2529	22.7671	2.53552	24.2137	25.4789	31.0608	26.9178	2.97471	29.3202	32.8257	31.1339	31.0932	1.43144	29.1013	24.7262	34.6074	29.4783	4.04275	0.845802	1.05478	0.207567	0.622564	VPS17
FET5	54.3177	49.3575	50.1216	51.2656	2.18056	58.3941	56.438	63.0864	59.3062	2.78979	77.7933	88.3055	77.0628	81.0539	5.13636	75.6867	76.4384	78.4139	76.8463	1.15015	0.864423	1.05475	0.0325461	0.321462	FET5
GRS2	3.85484	4.67967	3.52911	4.02121	0.484219	1.94823	5.29298	4.97157	4.07093	1.5067	15.6592	18.6922	11.8443	15.3986	2.80173	15.6225	13.5692	14.6062	14.5993	0.838277	0.987787	1.05475	0.966692	0.718797	GRS2
YIL165C	20.7884	12.0696	8.56674	13.8083	5.1387	12.562	22.6415	26.3778	20.5271	5.83505	23.7139	31.837	23.6503	26.4004	3.84435	31.968	21.2483	21.874	25.0301	4.91249	0.672685	1.05475	0.288772	0.771568	YIL165C
YJL160C	9.79164	10.4449	7.13895	9.12516	1.42955	7.67678	8.60153	10.3801	8.88615	1.12184	3.39652	7.58024	6.56953	5.84876	1.78242	6.3825	4.68712	5.56976	5.54646	0.692332	1.0269	1.0545	0.861491	0.834038	YJL160C
NHP10	3.72171	7.09979	3.77945	4.86698	1.57901	5.91153	6.65925	10.3442	7.63833	1.93755	21.3599	24.0784	11.9797	19.1394	5.18284	20.7635	16.1752	17.5135	18.1507	1.92663	0.637178	1.05447	0.191944	0.81284	NHP10
YLR108C	35.4842	36.2204	28.8202	33.5083	3.32855	38.875	42.7508	49.3904	43.6721	4.34207	24.153	23.3584	19.9519	22.4878	1.82224	21.7067	20.3687	21.904	21.3265	0.681998	0.76727	1.05445	0.0583557	0.446138	YLR108C
PTC3	117.943	173.413	160.284	150.547	23.6692	153.208	128.301	145.668	142.392	10.4289	142.776	164.548	142.541	149.955	10.3192	143.14	139.114	144.427	142.227	2.26298	1.05727	1.05433	0.678772	0.359363	PTC3
MSS11	3.5725	3.6697	3.38606	3.54276	0.117688	2.11849	2.21098	2.66442	2.3313	0.23856	7.49846	11.0737	8.20542	8.92587	1.54595	8.7396	8.39853	8.26158	8.46657	0.200996	1.51965	1.05425	0.00299012	0.698316	MSS11
PMT6	16.84	19.9369	22.6568	19.8112	2.37634	19.0413	22.6064	22.4442	21.364	1.6437	59.4407	56.1576	56.0139	57.2041	1.58263	58.0472	47.6606	57.0834	54.2637	4.68566	0.927319	1.05419	0.489588	0.44779	PMT6
COX13	872.696	1425.22	1583.53	1293.81	304.709	1358.24	1057.9	1010.47	1142.2	153.984	229.842	237.623	227.407	231.624	4.35692	210.866	230.75	217.618	219.745	8.25599	1.13273	1.05406	0.564066	0.146299	COX13
VMR1	5.78732	4.82576	4.83997	5.15102	0.449974	6.24551	6.82228	7.34095	6.80292	0.447421	11.2764	11.5117	8.16552	10.3179	1.52497	9.78305	9.74497	9.84077	9.7896	0.0393834	0.757178	1.05396	0.0211754	0.649966	VMR1
HTZ1	110.068	66.8472	77.1007	84.672	18.4391	80.3968	75.1756	96.3928	83.9884	9.02652	77.7288	53.3649	75.9146	69.0028	11.0824	71.04	61.1061	64.2717	65.4726	4.14343	1.00814	1.05392	0.964698	0.69475	HTZ1
HSP26	30845.4	39170.9	34409	34808.4	3410.61	36064	31726.5	31769	33186.5	2034.77	130.702	119.309	127.968	125.993	4.85617	128.987	100.457	129.209	119.551	13.5019	1.04887	1.05389	0.594521	0.559963	HSP26
YDR094W	5.81042	7.958	12.6206	8.79636	2.84276	8.97286	6.42142	12.5608	9.31837	2.51828	28.5837	44.8317	28.1551	33.8568	7.76237	19.2664	34.149	42.9667	32.1274	9.78064	0.94398	1.05383	0.855346	0.854256	YDR094W
ALD4	2372.8	2644.96	2803.3	2607.02	177.789	2495.78	2136.24	2091.45	2241.16	180.972	274.99	317.6	322.311	304.967	21.2843	279.874	295.649	292.915	289.479	6.88324	1.16325	1.0535	0.111003	0.382944	ALD4
GNP1	65.5014	68.458	70.4434	68.1343	2.0305	69.4694	70.8849	80.2456	73.5333	4.78136	271.87	257.272	248.613	259.252	9.59739	271.415	223.965	242.898	246.093	19.5026	0.926577	1.05347	0.215544	0.440166	GNP1
MSM1	3.01281	3.67505	2.00783	2.89856	0.685417	2.09367	4.0233	3.35828	3.15841	0.800345	13.2773	12.1284	14.0971	13.1676	0.807465	12.765	11.197	13.5446	12.5022	0.976267	0.917728	1.05322	0.744863	0.498889	MSM1
YMR31	47.2331	38.6348	37.3068	41.0582	4.39982	38.0912	44.4666	68.7807	50.4462	13.2231	36.5748	44.8946	50.2251	43.8982	5.61707	38.671	39.9161	46.4528	41.68	3.41297	0.813902	1.05322	0.394698	0.658066	YMR31
YHR131C	17.9707	18.8523	14.345	17.056	1.95046	16.1786	22.0671	23.7637	20.6698	3.25045	21.2129	21.2924	15.7483	19.4179	2.59495	20.2852	17.9774	17.0502	18.4376	1.36019	0.825166	1.05317	0.248879	0.660756	YHR131C
TAN1	6.35807	7.29941	7.08972	6.91573	0.403512	6.23768	7.16444	5.76066	6.38759	0.582811	34.0376	38.769	29.9027	34.2364	3.62239	33.3459	29.739	34.4452	32.51	2.01018	1.08268	1.0531	0.351477	0.587311	TAN1
DLD3	291.121	217.444	186.934	231.833	43.7342	251.139	348.425	412.915	337.493	66.4958	527.658	476.814	454.13	486.201	30.7425	437.067	427.028	521.102	461.732	42.1804	0.686927	1.05299	0.133671	0.543606	DLD3
AIM22	3.70355	6.24994	4.07443	4.67597	1.12322	4.65713	3.8981	5.36133	4.63885	0.597502	18.0023	21.0324	12.1136	17.0494	3.70291	17.7383	15.5475	15.294	16.1933	1.09741	1.008	1.05287	0.969064	0.769569	AIM22
YHR033W	42.4636	30.7434	30.913	34.7067	5.4854	28.4423	36.3746	39.6081	34.8083	4.69105	23.0707	31.9228	28.6332	27.8756	3.65336	28.6506	26.7077	24.0751	26.4778	1.87498	0.99708	1.05279	0.985064	0.655394	YHR033W
SKI3	5.22249	4.12061	3.76626	4.36979	0.620062	3.78701	5.2419	6.38122	5.13671	1.06169	19.4237	21.176	14.4135	18.3378	2.86557	19.1853	16.5897	16.4856	17.4202	1.24881	0.850698	1.05267	0.427523	0.699352	SKI3
ATG33	181.864	192.439	147.971	174.091	18.9677	164.448	167.894	183.845	172.062	8.44955	120.815	103.643	122.631	115.696	8.55545	94.8545	103.779	131.097	109.91	15.4177	1.01179	1.05264	0.896761	0.666724	ATG33
ATP25	2.65403	1.63574	3.56365	2.61781	0.787484	3.93459	3.6501	4.30306	3.96258	0.267305	15.2322	14.7796	13.2462	14.4193	0.84985	14.2109	12.9679	13.9166	13.6985	0.530347	0.660632	1.05263	0.0841463	0.366371	ATP25
ATG3	13.95	16.1207	15.2879	15.1195	0.894154	15.1875	14.6461	20.0731	16.6356	2.44074	13.1532	8.07259	6.33717	9.18765	2.89218	10.0221	7.95755	8.20567	8.72845	0.920356	0.908869	1.05261	0.455829	0.841036	ATG3
APC4	3.48803	0.853078	2.755	2.36537	1.11044	4.46307	3.54888	5.52061	4.51085	0.805664	8.98803	8.358	6.15705	7.83436	1.21361	8.32245	5.8571	8.1511	7.44355	1.12397	0.524373	1.0525	0.0914607	0.755068	APC4
AGC1	6.0056	4.81182	2.84609	4.5545	1.30263	5.34198	6.81412	9.44497	7.20036	1.69716	16.84	20.308	13.7065	16.9515	2.69619	18.6745	15.2811	14.3727	16.1095	1.85131	0.632539	1.05227	0.155204	0.734213	AGC1
SKN1	47.7679	37.6665	33.9563	39.7969	5.83633	49.0764	61.2789	60.9331	57.0961	5.67256	37.7825	43.5491	31.0436	37.4584	5.11049	36.7508	32.737	37.3066	35.5981	2.03583	0.697015	1.05226	0.039709	0.657449	SKN1
EPT1	29.3288	18.7582	18.3573	22.1481	5.08017	21.5349	25.0741	36.3367	27.6486	6.31107	147.002	116.395	113.827	125.741	15.0699	116.414	124.735	117.368	119.506	3.71801	0.801057	1.05218	0.391353	0.600302	EPT1
CSH1	33.6604	29.5523	34.0852	32.4326	2.04408	33.5875	34.1265	38.0157	35.2432	1.97274	23.1163	18.8199	17.3561	19.7641	2.44454	17.5951	16.9084	21.8546	18.7861	2.18784	0.920251	1.05206	0.234322	0.694975	CSH1
TAF10	16.243	12.3791	16.761	15.1277	1.95502	12.6227	13.1255	13.1676	12.9719	0.247557	36.0863	36.3852	26.2781	32.9165	4.69566	32.8174	29.3454	31.7014	31.2881	1.44724	1.16619	1.05205	0.196752	0.66369	TAF10
AIM23	6.38007	8.42612	3.95942	6.2552	1.82566	5.63003	7.16289	6.64985	6.48092	0.637089	9.46562	9.47849	9.49545	9.47986	0.0122165	9.17849	10.5033	7.3526	9.01148	1.2917	0.965172	1.05198	0.876883	0.635123	AIM23
PIG1	9.52587	8.24003	6.92995	8.23195	1.05979	7.89722	7.5109	8.94161	8.11658	0.604331	8.76939	9.25046	6.92382	8.31456	1.00282	7.88117	7.74205	8.08899	7.90407	0.142559	1.01421	1.05193	0.900065	0.597242	PIG1
YAF9	5.73363	5.39882	6.22693	5.78646	0.34013	6.19799	6.68859	10.8455	7.91069	2.08485	16.4535	17.7919	12.5024	15.5826	2.24552	15.139	14.2059	15.0966	14.8138	0.430227	0.731474	1.05189	0.228058	0.659238	YAF9
YPL068C	2.95133	3.41057	0.874157	2.41202	1.10348	2.73458	4.07709	5.08415	3.96528	0.962458	9.67914	13.366	12.0665	11.7039	1.52683	9.24245	11.9888	12.1522	11.1278	1.33483	0.608285	1.05177	0.207953	0.70845	YPL068C
CDC11	26.3331	22.4967	15.4448	21.4249	4.50926	25.124	29.9666	29.5904	28.227	2.19954	57.5033	61.1376	56.6622	58.4344	1.94205	57.2504	52.8202	56.6129	55.5612	1.95554	0.75902	1.05171	0.127657	0.214407	CDC11
RPD3	38.7361	34.3991	38.4911	37.2088	1.98926	34.039	36.273	43.9629	38.0916	4.25063	70.0762	70.9259	64.8476	68.6166	2.68753	64.8199	64.4533	66.5291	65.2674	0.90462	0.976824	1.05131	0.803365	0.170187	RPD3
CIK1	1.4583	2.43421	1.72775	1.87342	0.411514	1.35121	1.88026	2.36439	1.86529	0.413767	6.57612	6.42091	5.56478	6.18727	0.444705	6.58165	6.04993	5.02427	5.88528	0.646366	1.00436	1.05131	0.985217	0.615131	CIK1
COT1	73.2113	60.517	50.2323	61.3202	9.39833	60.0692	86.4492	88.7252	78.4145	13.0053	96.405	96.5034	81.3427	91.417	7.12372	94.4509	79.9367	86.5016	86.9631	5.93438	0.782001	1.05122	0.206378	0.534186	COT1
AOS1	7.16841	14.0866	9.2314	10.1621	2.89999	10.6849	7.34814	10.6117	9.54827	1.55601	25.8093	29.1709	31.4884	28.8229	2.33152	27.0993	24.567	30.59	27.4188	2.46926	1.06429	1.05121	0.804977	0.59014	AOS1
YEL020C	36.9271	22.2427	30.4646	29.8781	6.0092	24.1835	37.1779	42.3172	34.5595	7.63106	20.607	21.0139	14.3335	18.6515	3.05776	19.3745	16.5762	17.286	17.7456	1.18774	0.864541	1.05105	0.532906	0.716045	YEL020C
COS9	5.8484	6.55365	7.55889	6.65365	0.701876	9.11361	9.59716	14.0078	10.9062	2.20203	31.386	30.4993	33.6205	31.8353	1.31323	33.1041	27.7551	30.0231	30.2941	2.19212	0.61008	1.05087	0.059914	0.441758	COS9
ARP2	121.742	132.16	142.269	132.057	8.38041	138.438	143.718	161.272	147.809	9.76056	276.763	269.269	257.619	267.884	7.87637	254.847	252.722	257.242	254.937	1.84663	0.893428	1.05078	0.158376	0.0863729	ARP2
RBK1	35.0713	43.0304	41.936	40.0126	3.52246	36.7081	39.477	48.7014	41.6289	5.12724	70.2896	64.3821	61.8401	65.504	3.53954	57.1883	69.8296	60.0334	62.3504	5.41466	0.961174	1.05058	0.731899	0.52847	RBK1
MUS81	1.02807	1.40805	2.03003	1.48872	0.413009	1.58761	2.52484	1.66684	1.92643	0.424371	4.21455	5.0008	3.11352	4.10963	0.774044	3.78768	4.14658	3.80116	3.91181	0.166102	0.772786	1.05057	0.354875	0.741643	MUS81
MMS2	175.267	256.732	235.585	222.528	34.5158	265.805	202.673	218.54	229.006	26.8148	135.324	157.405	149.671	147.467	9.14852	135.517	124.99	160.62	140.376	14.9464	0.971714	1.05052	0.844226	0.597771	MMS2
CWC23	8.40192	8.63051	6.33456	7.789	1.03267	6.72332	6.19029	6.81116	6.57492	0.27433	9.70683	11.1462	8.32757	9.72685	1.15077	10.1307	6.86564	10.7829	9.25976	1.71371	1.18465	1.05044	0.18335	0.764983	CWC23
ECM19	63.349	68.0304	57.9961	63.1252	4.09953	66.7009	78.4967	57.5798	67.5924	8.56254	34.6265	28.9793	39.0684	34.2247	4.12861	23.3395	30.5285	43.877	32.5816	8.50918	0.933909	1.05043	0.54215	0.818018	ECM19
AME1	12.3479	9.94138	9.48932	10.5929	1.25464	8.65811	14.5069	11.9038	11.6896	2.39257	10.3976	12.0911	8.73242	10.407	1.37118	11.0658	9.46077	9.19829	9.9083	0.825493	0.906177	1.05034	0.596624	0.682206	AME1
UBC1	68.2904	71.6957	60.0862	66.6908	4.87267	50.248	70.6621	69.2009	63.3703	9.29804	83.1633	83.888	81.0242	82.6918	1.21574	77.33	83.3265	75.6137	78.7568	3.30642	1.0524	1.04996	0.677792	0.189326	UBC1
ERP3	8.6385	6.40866	6.25448	7.10055	1.08932	8.44878	10.2541	17.5074	12.0701	3.91475	26.3633	23.1835	22.6736	24.0735	1.6325	27.583	19.9099	21.2932	22.9287	3.33919	0.588277	1.04993	0.158767	0.68563	ERP3
UTR4	70.4046	52.7741	70.4502	64.543	8.32186	59.945	63.7886	62.8593	62.1976	1.63743	88.537	114.9	100.618	101.352	10.7754	92.1884	96.3737	101.055	96.5391	3.62174	1.03771	1.04985	0.715681	0.58162	UTR4
BUG1	17.1255	46.2588	40.955	34.7798	12.6699	32.3233	23.5995	30.0799	28.6675	3.69885	31.4625	35.1085	27.4307	31.3339	3.13577	32.4821	28.0679	28.9947	29.8482	1.90047	1.21321	1.04977	0.548275	0.597321	BUG1
DON1	8.59392	13.6982	16.1504	12.8142	3.14762	12.9052	15.7202	16.8164	15.1473	1.64733	3.15861	3.87711	3.8771	3.63761	0.3387	4.14885	2.66372	3.5859	3.46616	0.612187	0.845972	1.04946	0.405591	0.746384	DON1
STU2	4.75814	6.76744	5.63728	5.72095	0.822422	3.84349	4.22477	7.1211	5.06312	1.46351	16.0049	17.681	15.3412	16.3424	0.98456	14.5636	14.9313	17.2236	15.5728	1.17688	1.12993	1.04941	0.608986	0.517325	STU2
PFA3	9.6553	8.92619	7.62618	8.73589	0.839243	6.56057	9.48499	8.34904	8.13153	1.20376	25.0685	21.7015	22.9251	23.2317	1.39153	27.2724	22.6984	16.4433	22.1381	4.43867	1.07432	1.0494	0.591523	0.756213	PFA3
MRPL20	22.6883	16.4844	22.291	20.4879	2.83553	15.8948	21.2009	22.8787	19.9914	2.97666	45.3709	46.7809	39.015	43.7223	3.37798	40.3678	47.0625	37.5726	41.6676	3.98176	1.02483	1.04931	0.872679	0.607546	MRPL20
YLH47	8.34317	7.59071	7.62534	7.85307	0.346838	7.06785	8.25455	8.50272	7.9417	0.62616	37.5253	33.5863	26.5091	32.5402	4.55774	33.3732	30.6568	29.005	31.0117	1.80085	0.98884	1.04929	0.869502	0.681931	YLH47
RPL9B	193.197	175.242	210.153	192.864	14.2543	174.821	173.141	207.908	185.29	16.0081	587.752	495.179	576.887	553.273	41.3171	559.024	514.021	508.874	527.306	22.526	1.04088	1.04924	0.643518	0.478779	RPL9B
MET30	22.6736	20.8572	21.6507	21.7272	0.743538	22.106	26.9279	31.1375	26.7238	3.68994	43.7005	52.4491	43.2913	46.4803	4.2239	41.6432	46.2131	45.0447	44.3003	1.93848	0.813027	1.04921	0.133701	0.543378	MET30
ROT1	127.03	135.255	119.001	127.096	6.63584	145.856	132.77	132.402	137.009	6.25726	92.7333	108.306	86.8098	95.9497	9.06571	89.8711	96.8793	87.6661	91.4722	3.92794	0.92764	1.04895	0.199058	0.55646	ROT1
ULS1	3.74928	3.02601	3.49015	3.42181	0.299202	4.77666	4.98211	4.12492	4.62789	0.365416	18.6637	17.6535	14.5016	16.9396	1.77256	17.02	15.0451	16.383	16.1493	0.823011	0.739389	1.04894	0.0225261	0.598011	ULS1
HOL1	182	91.6729	87.1268	120.267	43.6918	112.309	192.903	217.343	174.185	44.8762	90.5935	91.3038	75.8797	85.9257	7.10947	91.6289	80.1042	74.0312	81.9214	7.29825	0.690454	1.04888	0.290343	0.607967	HOL1
ADH5	177.482	119.008	126.676	141.055	25.947	119.91	182.751	228.307	176.989	44.4402	70.2322	97.6817	76.3708	81.4282	11.763	102.397	67.9632	62.5562	77.639	17.6455	0.79697	1.04881	0.37929	0.812961	ADH5
GOR1	162.228	228.855	231.741	207.608	32.1101	219.03	158.228	193.637	190.298	24.9341	93.9941	88.9415	111.401	98.1123	9.62045	85.1569	83.3265	112.174	93.5526	13.1887	1.09096	1.04874	0.579545	0.712993	GOR1
YMR034C	15.2095	13.0621	11.8162	13.3626	1.40151	10.6272	17.0844	16.7767	14.8294	2.9741	12.2658	11.041	10.8737	11.3935	0.620576	11.0234	10.1716	11.3979	10.8643	0.513142	0.901088	1.04871	0.562335	0.405302	YMR034C
SER33	66.2306	66.1361	66.1644	66.177	0.0395887	67.1399	82.4614	96.5313	82.0442	12.0026	346.059	327.234	329.092	334.128	8.47019	334.134	299.018	322.68	318.611	14.6217	0.806602	1.0487	0.134903	0.263858	SER33
HAL9	3.8924	3.02574	3.73912	3.55242	0.37764	3.89897	4.18545	6.48144	4.85529	1.1558	15.1806	12.3872	10.4756	12.6811	1.93202	12.2477	12.8748	11.1739	12.0988	0.702325	0.73166	1.04813	0.204267	0.709191	HAL9
RSC3	28.6455	27.5386	22.9156	26.3666	2.48172	30.0581	31.297	33.7413	31.6988	1.53028	29.8096	35.7281	26.7823	30.7733	3.71512	29.767	25.9008	32.4242	29.364	2.67835	0.831785	1.048	0.0609152	0.685881	RSC3
VRG4	88.566	42.5212	36.1172	55.7348	23.3619	55.8972	77.074	91.8279	74.933	14.7466	339.133	302.923	256.328	299.461	33.8934	300.764	294.872	261.884	285.84	17.1096	0.743795	1.04765	0.381368	0.63859	VRG4
YPL109C	5.76921	4.06366	4.49168	4.77485	0.724507	4.58188	7.16527	5.21141	5.65286	1.09989	8.64944	9.45572	9.46492	9.19002	0.382269	8.38067	7.63616	10.3054	8.77406	1.12465	0.84468	1.04741	0.399182	0.646406	YPL109C
PTC6	35.7457	21.377	30.4574	29.1934	5.93368	36.2965	35.3557	32.9474	34.8665	1.41035	29.7093	36.4673	24.024	30.0669	5.08624	28.1434	31.1487	26.8281	28.7067	1.80829	0.837289	1.04738	0.258685	0.739596	PTC6
SIN4	9.34435	10.1699	7.11699	8.87709	1.28941	10.2042	11.8022	12.8958	11.6341	1.10525	27.0885	24.63	22.0736	24.5974	2.04747	23.1153	21.9982	25.3514	23.4883	1.3941	0.763024	1.04722	0.0833192	0.560994	SIN4
CTH1	96.4839	101.501	89.872	95.9523	4.76245	111.285	108.836	116.515	112.212	3.20284	20.4587	16.4068	11.3657	16.0771	3.71951	15.1995	15.8729	14.9852	15.3526	0.378219	0.855097	1.04719	0.0160419	0.797616	CTH1
HYM1	12.2019	14.205	8.67383	11.6936	2.28653	12.8132	13.1853	12.5294	12.8427	0.268572	16.0069	10.3698	12.2193	12.8653	2.34623	10.989	12.5615	13.3067	12.2857	0.966067	0.910526	1.04718	0.519221	0.76284	HYM1
YMR045C	26.6212	33.0556	48.8099	36.1622	9.32108	39.2026	25.3931	26.1875	30.2611	6.33092	44.7167	43.0157	48.3062	45.3462	2.20524	41.1888	37.2407	51.4877	43.3057	6.00585	1.19501	1.04712	0.500024	0.675335	YMR045C
ARP4	4.86969	3.63794	4.4582	4.32194	0.512004	4.51206	5.54485	6.81874	5.62522	0.943409	37.9301	43.4394	41.3478	40.9058	2.27078	41.7541	37.4969	37.9446	39.0652	1.91009	0.768316	1.04711	0.161099	0.429904	ARP4
GIS1	38.7794	28.7555	24.408	30.6477	6.01772	37.7281	50.0895	51.1836	46.3337	6.10148	12.6187	11.9522	11.4508	12.0072	0.478377	11.6978	10.9768	11.7313	11.4686	0.348061	0.661454	1.04697	0.0607753	0.267339	GIS1
MHP1	49.9278	32.89	31.1379	37.9852	8.47492	33.1874	42.0975	51.4105	42.2318	7.44018	46.5294	46.8144	35.8389	43.0609	5.10802	39.8172	42.241	41.3297	41.1293	0.999622	0.899446	1.04696	0.622568	0.627445	MHP1
LAT1	310.563	422.812	466.116	399.83	65.5506	404.481	319.975	338.232	354.229	36.3064	581.248	574.027	698.9	618.058	57.2398	537.433	581.474	652.294	590.401	47.3148	1.12873	1.04685	0.437974	0.626264	LAT1
SNA3	910.589	927.879	1016.5	951.657	46.3926	909.714	828.331	941.594	893.213	47.6885	366.99	465.133	439.472	423.865	41.5587	381.111	436.532	397.214	404.952	23.2776	1.06543	1.0467	0.281987	0.604421	SNA3
GEP7	5.27242	3.09478	7.13895	5.16872	1.65265	4.53628	10.8213	11.9066	9.08806	3.24895	17.6001	17.8136	15.8764	17.0967	0.86729	16.3725	17.1861	15.4434	16.334	0.711963	0.568737	1.04669	0.202999	0.390866	GEP7
TCB3	23.2918	20.3222	17.538	20.384	2.34939	23.1414	25.7928	34.4082	27.7808	4.80969	136.899	137.892	122.331	132.374	7.11307	128.668	125.006	125.782	126.485	1.57554	0.733745	1.04655	0.122363	0.316786	TCB3
ACH1	73.4737	64.4795	69.7369	69.23	3.68934	68.8407	74.6038	76.7474	73.3973	3.33874	47.079	50.953	49.8137	49.2819	1.62565	45.6469	47.1024	48.5627	47.104	1.19037	0.943223	1.04624	0.301813	0.201078	ACH1
KGD1	57.2761	40.9426	34.5624	44.2603	9.56499	47.8222	68.4952	77.2708	64.5294	12.345	91.9935	99.0465	75.1062	88.7154	10.0447	89.7624	79.7965	84.838	84.7989	4.06865	0.685894	1.04619	0.14033	0.636215	KGD1
JIP4	17.6852	15.6256	13.7732	15.6947	1.59782	16.7302	15.5813	18.0464	16.786	1.00713	19.2658	20.6611	18.3378	19.4216	0.954885	21.233	16.4183	18.0412	18.5642	2.00009	0.93499	1.04619	0.459748	0.613408	JIP4
FRD1	139.549	74.0382	75.8457	96.4776	30.4649	82.7865	134.542	143.743	120.357	26.8307	184.273	164.081	141.601	163.318	17.4295	171.887	155.879	140.563	156.11	12.7891	0.801593	1.04618	0.452252	0.661812	FRD1
BRR1	12.3684	15.311	8.26616	11.9819	2.88901	10.5785	11.4492	14.9114	12.3131	1.87138	22.1018	17.2351	15.6747	18.3372	2.73713	17.9937	17.3232	17.2689	17.5286	0.329617	0.973101	1.04613	0.898335	0.699585	BRR1
NBP35	23.0769	27.4297	21.8725	24.1264	2.387	25.3531	23.3175	28.8632	25.8446	2.29054	36.7601	40.1453	33.7862	36.8972	2.59793	39.5956	30.3167	35.9026	35.2716	3.81429	0.933517	1.04609	0.503371	0.644529	NBP35
HAP5	4.46342	4.58486	7.93217	5.66015	1.60732	3.30851	6.57704	6.15119	5.34558	1.45088	14.2722	17.0696	9.40822	13.5833	3.16544	16.1156	12.3447	10.5019	12.9874	2.33639	1.05885	1.04589	0.84725	0.840849	HAP5
YJR003C	3.96301	2.99956	1.97694	2.97983	0.810928	2.89892	2.61248	3.71994	3.07711	0.469349	19.8376	16.5832	14.4024	16.9411	2.23327	16.1377	17.7389	14.7229	16.1998	1.23209	0.968386	1.04576	0.89037	0.702141	YJR003C
ATG32	38.8823	34.6849	35.8833	36.4835	1.76537	32.6138	41.4633	36.6634	36.9135	3.61711	19.4633	17.0942	14.4282	16.9952	2.05676	18.2459	13.7253	16.7838	16.2517	1.88349	0.988352	1.04575	0.887226	0.725291	ATG32
YOR296W	1.59749	1.29549	1.39459	1.42919	0.125696	1.55808	2.23008	3.13534	2.30783	0.646258	9.78887	8.6309	7.51676	8.64551	0.927641	8.42567	7.73193	8.64785	8.26848	0.390093	0.619278	1.0456	0.132151	0.624265	YOR296W
SAM3	36.1537	28.6109	28.1916	30.9854	3.65857	24.7822	32.7526	43.3648	33.6332	7.61183	131.122	118.623	114.095	121.28	7.20058	127.084	114.276	106.642	116.001	8.43394	0.921274	1.04551	0.680415	0.537672	SAM3
LEO1	12.5955	23.4804	17.9625	18.0128	4.44388	16.6413	15.9822	16.2616	16.295	0.2701	33.2759	36.1504	29.3298	32.9187	2.79595	30.4212	30.6427	33.399	31.4876	1.35456	1.10542	1.04545	0.614302	0.550295	LEO1
CRT10	9.96303	7.67557	7.37741	8.33867	1.15503	6.81862	14.2639	16.337	12.4731	4.08694	19.1221	19.7118	16.7873	18.5404	1.2628	19.1875	16.2826	17.7336	17.7346	1.18591	0.66853	1.04544	0.240628	0.54657	CRT10
YNL035C	5.56211	3.14239	3.2949	3.9998	1.10647	3.34987	6.5568	9.01804	6.30823	2.32069	32.6066	31.3472	21.8311	28.595	4.81035	28.2794	24.6134	29.1653	27.3527	1.97046	0.63406	1.04542	0.272999	0.752384	YNL035C
SSD1	114.097	85.0508	79.5043	92.8839	15.1696	103.79	141.298	158.632	134.573	22.8887	97.9548	108.806	78.3302	95.0305	12.6125	94.358	89.0215	89.3493	90.9096	2.44203	0.690212	1.04533	0.0983024	0.673609	SSD1
ARP10	0.380566	1.17276	0.450881	0.668068	0.358022	0.352617	0.841169	0.617023	0.603603	0.199676	0.936074	1.91501	0.553224	1.13477	0.573425	1.96295	0.526273	0.767508	1.08558	0.628163	1.1068	1.04531	0.834902	0.938739	ARP10
MED2	13.5577	19.6003	18.1448	17.1009	2.57496	13.0273	13.5035	16.079	14.2033	1.34055	19.144	26.2782	18.4312	21.2845	3.54306	17.205	18.2277	25.6547	20.3624	3.76538	1.20401	1.04528	0.23091	0.813317	MED2
SEN54	2.31755	2.14254	2.47118	2.31042	0.13426	2.57682	4.61025	4.50902	3.8987	0.935621	15.3912	13.9943	14.1498	14.5118	0.625106	16.5646	11.3773	13.7102	13.884	2.12129	0.592614	1.04521	0.0762896	0.708627	SEN54
CPT1	321.254	232.721	228.628	260.868	42.7325	271.135	354.732	354.158	326.675	39.2734	375.119	351.292	322.14	349.517	21.6647	336.719	337.663	328.85	334.41	3.95083	0.798554	1.04517	0.184085	0.386921	CPT1
CKB1	47.0387	65.4895	64.0203	58.8495	8.37299	55.8311	57.8567	68.7019	60.7966	5.65075	76.8151	84.8987	67.8145	76.5094	6.97794	76.4826	62.8981	80.2307	73.2038	7.44614	0.967974	1.04516	0.798659	0.670656	CKB1
SRL3	79.0406	84.7995	85.8408	83.227	2.9906	66.7261	84.4404	72.9749	74.7138	7.33563	33.4827	24.3059	25.5334	27.774	4.06763	21.0316	30.0583	28.6339	26.5746	3.96241	1.11394	1.04513	0.203196	0.780047	SRL3
RRG7	9.37319	10.0867	7.93217	9.13068	0.896138	8.68484	5.59048	11.5787	8.61801	2.44514	22.6892	22.9092	13.9501	19.8495	4.17246	21.3778	18.517	17.1031	18.9993	1.77814	1.05949	1.04475	0.794498	0.804035	RRG7
ALG2	5.59522	7.51589	7.64888	6.92	0.93833	6.58009	8.879	11.1652	8.87476	1.87186	39.5231	34.8691	30.6578	35.0167	3.62076	30.6043	34.2234	35.7333	33.5203	2.15211	0.779739	1.04464	0.257229	0.641779	ALG2
HIR2	4.45731	3.30675	2.64043	3.46816	0.750467	3.55636	4.0138	4.51674	4.02897	0.392218	13.0954	13.2083	10.5292	12.2777	1.23717	11.4953	10.6156	13.151	11.754	1.05112	0.860808	1.04455	0.40199	0.671918	HIR2
SEC9	17.6333	20.6762	13.2049	17.1714	3.06757	18.3421	15.0752	18.7449	17.3874	1.6432	32.3247	40.5148	30.2279	34.3558	4.43838	35.0569	32.206	31.4243	32.8957	1.56117	0.987579	1.04438	0.934278	0.683421	SEC9
PAH1	5.65557	5.29304	5.50932	5.48598	0.148919	6.98697	5.18542	7.33564	6.50268	0.942257	17.6205	20.8698	17.4477	18.646	1.57405	18.4288	17.9881	17.1511	17.856	0.529933	0.843648	1.04424	0.206228	0.538005	PAH1
THO2	4.41175	3.76486	3.94027	4.03896	0.273156	5.15686	5.65078	6.71274	5.84013	0.64914	25.5429	28.5526	24.4692	26.1882	1.72834	27.0568	23.3241	24.8672	25.0827	1.53144	0.691588	1.04408	0.02242	0.535506	THO2
PTA1	19.3188	14.1746	13.2425	15.5786	2.67194	15.7265	18.1986	20.8069	18.244	2.07432	48.6497	52.7724	51.2524	50.8915	1.70232	49.0095	46.9427	50.2786	48.7436	1.37477	0.853905	1.04406	0.32757	0.237392	PTA1
FMP27	7.01347	6.39909	6.74521	6.71926	0.251487	8.14212	8.11573	10.535	8.93097	1.13431	22.3248	25.8253	18.8015	22.3172	2.86746	22.1308	20.2532	21.7436	21.3759	0.809419	0.752355	1.04404	0.0545389	0.678143	FMP27
MRN1	90.2369	68.5193	77.1426	78.6329	8.92857	95.7417	96.7275	107.863	100.111	5.49659	80.8032	73.1858	61.6014	71.8635	7.89467	72.8797	66.9195	66.7281	68.8424	2.85586	0.785459	1.04388	0.0442519	0.63761	MRN1
ODC1	23.715	24.002	18.5934	22.1035	2.48474	17.4495	21.5837	36.4708	25.168	8.16859	38.6018	27.7276	30.1649	32.1648	4.65915	34.692	28.2131	29.5404	30.8152	2.79434	0.878236	1.0438	0.638445	0.743081	ODC1
SWS2	48.205	66.5377	61.5735	58.7721	7.74203	66.2994	73.2518	74.4927	71.348	3.60563	43.846	49.2716	29.5629	40.8935	8.31248	42.18	33.3306	42.0264	39.179	4.1359	0.823738	1.04376	0.10573	0.806873	SWS2
GUT2	99.2837	143.122	159.935	134.113	25.5668	147.497	110.277	129.183	128.986	15.1956	69.3631	74.8974	71.9212	72.0606	2.26154	66.1492	67.6099	73.3619	69.0403	3.11348	1.03975	1.04375	0.819375	0.329247	GUT2
RPB4	76.7046	116.932	78.1426	90.5932	18.6339	84.652	92.8696	103.372	93.6313	7.66147	70.1002	89.4878	82.7406	80.7762	8.03594	83.16	67.8999	81.1242	77.3947	6.76509	0.967553	1.04369	0.841558	0.672544	RPB4
FMP52	600.744	479.744	579.363	553.284	52.7279	521.539	592.788	496.857	537.062	40.6728	223.468	236.19	199.804	219.821	15.0765	213.235	228.214	190.454	210.634	15.5246	1.03021	1.04361	0.747813	0.580652	FMP52
MRP13	6.38007	13.7627	10.5824	10.2417	3.02355	8.57172	11.0465	10.6028	10.0737	1.07739	24.8473	26.9678	22.7228	24.846	1.73301	22.0955	23.8216	25.5196	23.8122	1.3979	1.01668	1.04341	0.944535	0.547301	MRP13
BER1	9.0713	4.05135	6.0746	6.39908	2.06219	5.84704	12.2046	8.95245	9.00136	2.59569	22.9593	28.9758	23.7936	25.2429	2.66143	24.1213	26.7251	21.7414	24.1959	2.03527	0.710902	1.04327	0.329189	0.681378	BER1
PCL6	8.75934	11.1147	8.24117	9.37175	1.2505	10.0257	10.8193	11.069	10.638	0.444805	21.334	21.2607	13.4824	18.6924	3.68415	16.8952	17.6351	19.2242	17.9182	0.971626	0.880967	1.04321	0.248574	0.788108	PCL6
[truncated: 3,478 more rows]
