# Supplementary material for: Impairment in global protein synthesis uncouples UPR gene induction from HAC1 mRNA splicing in Saccharomyces cerevisiae
Source: Front Microbiol. 2025 Sep 1;16:1629132. doi: 10.3389/fmicb.2025.1629132 (PMC12435717; doi:10.3389/fmicb.2025.1629132)
Supplement: Supplementary file 4 [file Table_3.xlsx]

## Sheet: Sheet1
	Ethanol										Tunicamycin										Normalized
	IRE1+					ire1D					IRE1+					ire1D						Average				Stdev
Gene name	TPM	TPM	TPM	TPM Ave	Stdev	TPM	TPM	TPM	TPM Ave	Stdev	TPM	TPM	TPM	TPM Ave	Stdev	TPM	TPM	TPM	TPM Ave	Stdev	Gene Name	ire1D Tunicamycin	IRE1+ Tunicamycin	ire1D Etanol	IRE1+ Etanol	ire1D Tunicamycin	IRE1+ Tunicamycin	ire1D Etanol	IRE1+ Etanol
ERO1	537.691	460.069	436.312	478.024	43.2914	458.112	589.556	623.899	557.189	71.4473	535.454	517.714	436.944	496.704	42.8732	61.2153	51.4586	54.1678	55.6139	4.11233	ERO1	1	8.93129	10.0189	8.5954	0.0739442	0.770908	1.2847	0.778428
STF2	395.564	655.365	721.118	590.683	140.556	493.021	330.926	385.839	403.262	67.3123	162.161	249.131	189.202	200.165	36.3418	48.8922	42.3495	49.7526	46.9981	3.30577	STF2	1	4.259	8.58039	12.5682	0.0703384	0.773261	1.43224	2.99068
KAR2	3297.19	2578.3	2609.34	2828.28	331.812	2522.26	3022.35	3270.89	2938.5	311.327	3374.8	3208.98	3032.18	3205.32	139.899	602.969	568.768	676.396	616.044	44.9011	KAR2	1	5.20307	4.76995	4.59103	0.0728862	0.227092	0.505364	0.538618
YET2	44.4624	32.524	33.522	36.8361	5.40792	17.4776	32.7586	20.2066	23.4809	6.65423	33.6929	35.9332	26.4413	32.0225	4.05104	6.94956	5.58961	4.98165	5.84027	0.822718	YET2	1	5.48304	4.02051	6.30726	0.14087	0.693639	1.13937	0.925971
HOP1	1.78979	1.65463	0.424096	1.28951	0.61442	0.99501	0.659332	1.30583	0.986724	0.263996	2.20116	2.16149	1.3009	1.88785	0.415356	0.263762	0.123752	0.360957	0.24949	0.0973627	HOP1	1	7.56683	3.95496	5.16856	0.390246	1.66482	1.05814	2.4627
IRC4	9.03843	14.236	8.56674	10.6137	2.56856	8.37466	7.9911	8.30411	8.22329	0.16669	12.845	20.0118	12.7011	15.186	3.4129	3.996	1.66653	3.64566	3.10273	1.02557	IRC4	1	4.89439	2.65034	3.42077	0.330537	1.09997	0.0537236	0.827837
MPD1	53.7206	57.2777	70.8972	60.6318	7.40254	42.8447	45.8424	55.1259	47.9377	5.22812	131.579	128.318	118.869	126.255	5.38957	23.8006	20.2178	25.5996	23.206	2.237	MPD1	1	5.44062	2.06574	2.61276	0.0963973	0.232249	0.225292	0.318992
DOG1	8.78228	7.21697	2.60124	6.20017	2.62383	7.73046	9.05874	12.1032	9.63078	1.8304	34.2027	34.0282	20.4267	29.5526	6.45333	4.52988	3.94705	5.60871	4.69521	0.688371	DOG1	1	6.29419	2.05119	1.32053	0.146611	1.37445	0.389844	0.558832
ULI1	4.46605	5.24292	6.803	5.50399	0.971753	4.13807	1.88026	6.20653	4.07495	1.76676	24.0626	34.0308	17.6218	25.2384	6.75035	2.35059	3.08798	3.00231	2.81363	0.329281	ULI1	1	8.97006	1.44829	1.95619	0.117031	2.39916	0.627928	0.345374
DER1	16.3715	19.4446	20.6087	18.8082	1.78738	12.799	12.439	15.7603	13.6661	1.4881	45.7219	37.5866	36.0704	39.793	4.23785	10.9325	9.55111	8.59826	9.69394	0.958267	DER1	1	4.10493	1.40976	1.94021	0.0988522	0.437165	0.153508	0.184381
YGR161W-B	3.67458	3.64873	4.13584	3.81971	0.223781	3.74519	4.33171	5.36194	4.47961	0.668268	42.1286	37.9055	30.9373	36.9905	4.61445	3.79067	3.17591	3.41716	3.46125	0.252903	YGR161W-B	1	10.687	1.29422	1.10356	0.0730668	1.33317	0.193071	0.0646533
ADD37	46.3277	38.6303	49.7215	44.8932	4.6402	38.3804	35.7391	36.6726	36.9307	1.09363	111.717	136.033	98.2458	115.332	15.6368	28.9158	29.0177	27.8463	28.5933	0.529844	ADD37	1	4.03354	1.29159	1.57006	0.0185304	0.546871	0.0382478	0.162283
YFL002W-A	3.61333	4.71818	3.33769	3.88974	0.596511	3.6317	4.01586	3.97181	3.87312	0.171654	41.8776	38.3369	32.0056	37.4067	4.08354	3.61016	3.21826	3.45834	3.42892	0.161341	YFL002W-A	1	10.9092	1.12955	1.13439	0.047053	1.19091	0.0500608	0.173965
SIL1	26.7298	27.193	22.5334	25.4854	2.09593	19.0514	25.1852	27.9196	24.0521	3.70804	207.567	219.346	172.8	199.904	19.7594	26.5137	22.3915	26.6081	25.1711	1.96585	SIL1	1	7.9418	0.955541	1.01248	0.0780995	0.785	0.147313	0.0832672
YDR034C-D	1.77604	1.95018	1.08838	1.60487	0.372069	1.8726	1.26342	1.93626	1.69076	0.303291	12.3524	13.005	10.2827	11.88	1.16045	1.80508	2.41369	1.60566	1.94148	0.34369	YDR034C-D	1	6.11907	0.87086	0.826622	0.177025	0.597715	0.156216	0.191642
YCL019W	0.306215	2.95673	2.68467	1.98254	1.19053	1.2484	1.17317	1.19154	1.20437	0.0320224	9.84173	7.39619	6.76613	8.00135	1.32652	2.03072	1.31271	2.22322	1.85555	0.391806	YCL019W	1	4.31212	0.649064	1.06844	0.211154	0.714894	0.0172577	0.641606
YLR410W-B	1.10237	0.692	0.362793	0.719055	0.302538	0.397217	0.631708	0.844009	0.624311	0.182477	7.93364	5.1157	6.94419	6.66451	1.16729	1.39894	1.05864	1.35863	1.27207	0.151813	YLR410W-B	1	5.23911	0.490784	0.565264	0.119344	0.917634	0.143449	0.237831
EUG1	15.4945	13.9803	12.8997	14.1248	1.06421	15.3266	18.8207	17.3136	17.1536	1.43095	177.682	168.791	169.387	171.953	4.05832	28.6971	38.5104	41.1017	36.1031	5.34256	EUG1	1	4.76285	0.47513	0.391236	0.147981	0.112409	0.0396352	0.0294771
SCS3	21.3506	19.8846	22.26	21.1651	0.978619	18.4638	22.2325	27.4624	22.7196	3.68976	275.184	305.406	277.058	285.883	13.8263	74.2564	67.1205	62.5791	67.9853	4.80629	SCS3	1	4.20507	0.334183	0.311318	0.0706961	0.203372	0.0542729	0.0143946
YOR192C-B	2.69469	2.13891	1.66885	2.16748	0.419285	1.13491	1.17317	1.53907	1.28238	0.182178	26.3116	27.4275	23.5924	25.7772	1.61063	4.5127	3.3453	3.70536	3.85445	0.488114	YOR192C-B	1	6.68764	0.332702	0.562332	0.126636	0.417862	0.0472644	0.108779
JEM1	5.54059	4.48408	4.17728	4.73398	0.583947	4.51143	3.95844	2.99438	3.82142	0.626867	62.2214	69.9541	53.6952	61.9569	6.6403	13.1138	10.4481	12.5284	12.0301	1.14391	JEM1	1	5.15016	0.317655	0.393511	0.0950873	0.551974	0.0521082	0.0485405
YDR261W-B	0.673672	0.503273	1.30605	0.827666	0.34535	0.453963	0.45122	0.645418	0.516867	0.0909065	16.9217	13.4981	11.1285	13.8494	2.3781	2.1661	1.77851	1.48214	1.80892	0.28005	YDR261W-B	1	7.6562	0.285733	0.457548	0.154816	1.31465	0.0502546	0.190915
LHS1	8.48506	12.2528	10.4899	10.4092	1.53923	8.54558	5.88913	8.37389	7.60287	1.21382	181.786	164.104	144.53	163.473	15.2165	40.4131	33.8408	38.4407	37.5648	2.75366	LHS1	1	4.35177	0.202393	0.277101	0.0733043	0.405073	0.0323126	0.0409753
MCD4	8.84195	7.266	7.82181	7.97659	0.652619	4.04169	6.25391	8.88816	6.39458	1.98106	303.802	265.533	234.789	268.041	28.2301	39.3519	36.6818	39.9438	38.6592	1.41893	MCD4	1	6.93345	0.165409	0.206331	0.0367036	0.73023	0.0512443	0.0168813
HSP30	15732.4	12172.4	11222.8	13042.5	1941.14	10959.5	15342.9	14672.8	13658.4	1927.92	14.9547	23.2734	13.4942	17.2408	4.30719	16.08	5.63017	7.44459	9.71826	4.55901	HSP30	1	1.77406	1405.44	1342.06	0.469118	0.443206	198.382	199.741
HSP26	30845.4	39170.9	34409	34808.4	3410.61	36064	31726.5	31769	33186.5	2034.77	130.702	119.309	127.968	125.993	4.85617	128.987	100.457	129.209	119.551	13.5019	HSP26	1	1.05389	277.593	291.16	0.112938	0.04062	17.0201	28.5285
HSP42	2870.47	3337.03	2031.07	2746.19	540.349	2491.28	2878.28	2953.7	2774.42	202.563	78.2842	96.0917	114.478	96.2845	14.7765	63.1283	51.4586	63.0234	59.2034	5.4766	HSP42	1	1.62633	46.8625	46.3857	0.0925048	0.249589	3.42147	9.12699
HSP31	3899.59	4282.81	4791.26	4324.55	365.216	4662.93	4127.84	4431.02	4407.26	219.094	192.8	255.002	216.96	221.587	25.6038	193.084	167.949	213.532	191.521	18.642	HSP31	1	1.15698	23.0119	22.58	0.0973364	0.133686	1.14396	1.90692
HSP12	15192.5	25036.3	21581.2	20603.3	4077.79	19665.2	16662.2	16763.5	17697	1392.4	1277.32	1306.89	1382.47	1322.22	44.2766	1060.03	880.837	1016.81	985.892	76.3516	HSP12	1	1.34115	17.9502	20.8982	0.0774442	0.0449102	1.41232	4.13614
HSP78	966.801	944.258	785.091	898.717	80.8707	839.488	964.247	1107.95	970.562	109.691	107.873	104.45	113.397	108.574	3.6859	68.306	61.6021	76.954	68.954	6.2841	HSP78	1	1.57458	14.0755	13.0336	0.0911347	0.0534544	1.59078	1.17282
HSP104	3193.58	3320.18	2546.27	3020.01	338.946	2877.68	3090.86	3439.94	3136.16	231.767	283.706	292.042	285.764	287.17	3.54565	249.255	243.957	294.861	262.691	22.8503	HSP104	1	1.09319	11.9386	11.4964	0.0869855	0.0134974	0.882279	1.29028
HSP82	3186.77	4228.95	3124.21	3513.31	506.678	3537.6	3701.46	4126.2	3788.42	248.038	462.922	459.837	544.956	489.238	39.4188	446.877	450.808	550.649	482.778	48.0189	HSP82	1	1.01338	7.84712	7.27728	0.0994637	0.08165	0.513771	1.04951
HSP32	15.9502	12.1711	13.498	13.8731	1.56545	6.33378	16.1165	13.2997	11.9167	4.11178	0.373643	2.29318	1.32495	1.33059	0.783659	1.34319	1.2604	2.45087	1.68482	0.542729	HSP32	1	0.789753	7.07296	8.23417	0.322129	0.465129	2.44048	0.929147
HSP10	2018.19	2218.87	2220.55	2152.54	94.9996	2178.04	1818.54	2071.6	2022.72	150.78	304.18	296.862	353.649	318.231	25.2225	307.729	292.967	302.556	301.084	6.11597	HSP10	1	1.05695	6.71814	7.14929	0.0203132	0.0837722	0.500792	0.315525
HAC1	1316.06	849.342	741.435	968.945	249.367	716.086	1010.42	1105.88	944.13	165.893	1471.2	1617.69	1557.89	1548.93	60.1388	1140.62	1221.87	1169.66	1177.38	33.6169	HAC1	1	1.31557	0.801889	0.822966	0.0285523	0.0510784	0.1409	0.211798
